# Supplementary material for: Evolutionary and Phylogenetic Analysis of the Hepaciviruses and Pegiviruses
Source: Genome Biol Evol. 2015 Oct 21;7(11):2996–3008. doi: 10.1093/gbe/evv202 (PMC5635594; doi:10.1093/gbe/evv202)
Supplement: Supplementary Data [file evv202_Supplementary_Data.zip]

Archive with 14 entries (14 files):
- FigureS4.pdf
- Supplementary Figure Legends.doc
- TableS1.doc
- TableS2.doc
- DataS1.fasta
- DataS2.fasta
- DataS3.fasta
- DataS4.fasta
- DataS5.fasta
- DataS6.fasta
- DataS7.fasta
- FigureS1.pdf
- FigureS2.pdf
- FigureS3.pdf
