# Supplementary material for: Evolutionary and Phylogenetic Analysis of the Hepaciviruses and Pegiviruses
Source: Genome Biol Evol. 2015 Oct 21;7(11):2996–3008. doi: 10.1093/gbe/evv202 (PMC5635594; doi:10.1093/gbe/evv202)
Supplement: Supplementary Data [file evv202_Supplementary_Data.zip › DataS1.fasta]

>KP265950
RSRSRRSRRRPGVTVVVPTSTDGRRRRNYIDTGLSVGAVTPVGSPSHDPYRRSQNIGRLI
DGPLSWAADCLRKIPVLGPPVGWCARVVGRAVRVCEDFVNGLTRTVGMSIFILCLFSVQL
TNCCQDVLYSTYHLPGCVICTQCWDPVTVFLSVKPNHHLRNHVLGLGVGAAVCDMLDIND
QCGMLAVSQLNATAVCYLEVVTWALSITRIPYAVFHLMLSSTPFLIAVVWFAIQGQARLL
LLAVLVVEATPCKCRWCFGDAVVNVPRGCEYKVNGTHCPTDCTWKDPSLTWERCGVVSCI
TSAAWIVRARLPGARRLYSGFSPNGTYFPLGDLATGLISKARRPNMQIIYSGGGSFLALV
AGVFRSRSTLLWIFISLWVTAVAIASRLLIYLPLTMLLNVLGVTCHYLLEWLSCVLSPAL
MAGVLWYQHLGQRLDLLPGVIRSRLEYFEDAGHYACGDLVRGRPVLGRQGSLVAFGWSTL
PSGFAPCAPIGVRRRGELKTWAVSLTGIDTFTMGTMSRRYMGFTCGGLLHTVCHGAGHRS
LASTSGALPPVDGADYAMHMAPRGAKDLDVCTCAATSGFMVTRVGTVIPLAVQAPLALSI
CKGSSGAPVLCSAGHVIAMVQRCRVSGSVAYTDMSAPPAVGWEVQTVYAPTGSGKTTLLP
MHYVRKGYNVLVLNPSVATTMSMPAYMKDAFGINPNLKAAELNTGARLTYSTYGRFLADG
NVNFDVVICDECHATDSTTILGIGAVLSITPNTKCKLVLLATATPPGQPVLPHPNIQELE
LDVGDINFHGRKLKLASYKTGRHLIFQNSKKHCEALAADLRSRGIRAVAYYRGLPISTIP
TEGDCVVVATDALMTGYTGNFDSVTDCNLATVEDIEIDFDPTVSVTLKTVPANSVTRAQR
RGRTGRGSPGVYYYVTQDTLSGTVSEASVFGAFDSGMAWFGMSPAEVLEHLDHYRVTPGL
PIVLSEISAFYGCLGWVTPAFLAKARIHSTSFTWLNAAQRQICYENGCNPPDPIWKGVRT
GEPCRILCHLEGQLQLAFTEGVAASAASVFALGLALDYFGSVAITDDDGFEECWNLITIA
SALQLGAGILISPDNPLLAGLLSFSGAVTLPLSRQAIVITLGAILTARLTTAEGAVFIAG
ATLAGFQLSGTPLLSLLFSILGTYASFVPAFGVVFKLLDGQLPSTVELASLINAFAPGAA
VAATAVAVGAILTQGTGVVWMNRLLSMVAKSNVISPDYFVELFEKIHPWNVVKTAKFLTT
VWHVLCALIGGAISLPGVPVAGCQAGYTGPWKGEGMITTRCGCGRELVYSVEFGTAKISG
SKLCRNYWTSAVPINNTTSGVAKPAPSSWKTMTVQVGFGFVEYRMDGDVSVVATSSAAAI
NGRRTDPYSGEPNTPWRGEVWVARSFEEDPFTTDIGVVHIQQASMPSLEPSSCSGWRDAS
SYSYIWDGLPYVASAVAAITHGLVRNLVYVTKPENVLERMKKVTRFRPAVRLVSTLDPMT
YWEAAAITSSRTARSATGHTGGDVKSGAVVVMPKSEVFMRTEKPPRIIAYPHLETRVAEK
MVLGNIGPGTVKKVLGKAYGFVPPKDRINRLLTMWRRPNPMAFACDVITFDSTITPEDVD
REARLYASATKDSTRARIWNLHKFYASGPMVDQRGNYLGTRNCRASGVFTTSSSNTMTAF
LKVKAAAMTAGFPEFIVAGDDVVVVTQAEPVKLAIFANAMKDMGAPIELPSPKYSLEDVT
SCSSNVTTGFDGRQVYFLTRDPSVPFARCSAEGEGFNPMGAWVGNLLWHFPCLWVRIIST
HMLETYLETCDWYGRQVSLKIQDLPYILTAMHGNDGFDVVRFTPYEMNRVAATLKACHMK
PLRWWRKRARTIRAAFRKGGLKFLAYHLLSFASQPLNPKAVSFSVELGADVEEIALSVLA
LLFFFLK
>KP265948
RSRSRKSRRRPGVTVVVPTSTDGRRRRNYIDTGLSVGAVTPVGSPSHDPYRRSQNIGRLI
DGPLSWAADCLRKIPVLGPPVGWCARVVGRAVRVCEDFVNGLTRTVGMSIFILCLFSVQL
TNCCQDVLYSTYHLPGCVICTQCWDPVTVFLSVKPNHHLRNHVLGLGVGAAVCDMLDIND
QCGMLAVSQLNTTATCYLEVVTWALSITRIPYAVFHLMLSSTPFLIAVVWFAIQGQARLL
LLAVLVVEATPCKCRWCFGDAVVNVPRGCEYKVNGTHCPTDCTWKDPSLTWERCGVVSCI
TSAAWIVRARLPGARRLYSGFSPNGTYFPLGDLATGLISKARHPNMQIIYSGGGSFLALV
AGVFRSRSTLLWIFISLWVTAVAIASRLLIYLPLTMLLNVLGVTCHYLLEWLSCVLSPSL
MAGVVWYQHLGQQLDLLPGVIRSRLEYFEDAGHYACGDLVRGRPILGRQGSLVAFGWSTL
PAGFAPCAPIGVRRRGELKTWAVSLTGIDTFTMGTMSRRYMGFTCGGLLHTVCHGAGHRS
LASTSGALPPVDGADYAMHMAPRGAKDLDVCTCAATSGFMVTRVGTVIPLAVQAPLALSI
CKGSSGAPVLCSAGHVIAMVQRCRVSGSVAYTDMSAPPAVGWEVQTVYAPTGSGKTTLLP
MHYVRKGYNVLVLNPSVATTMSMPAYMKDAFGINPNLKAAELNTGARLTYSTYGRFLADG
NVNFDVVICDECHATDSTTILGIGAVLSITPNTKCKLVLLATATPPGQPVLPHPNIQELE
LDVGDINFHGRKLKLASYKTGRHLIFQNSKKHCEALAADLRSRGIRAVAYYRGLPISTIP
TEGDCVVVATDALMTGYTGNFDSVTDCNLATVEDIEIDFDPTVSVTLKTVPANSVTRAQR
RGRTGRGSPGVYYYVTQDTLSGTVSEASVFGAFDSGMAWFGMSPAEVLEHLDHYRVTPGL
PIVLSEISAFYGCLGWVTPAFLAKARIHSTSFTWLNAAQRQICYENGCNPPDPIWKGVRT
GEPCRILCHLEGQLQLAFTEGVAASAASVFALGLALDYFGSVAITDDDGFEECWNLITIA
SALQLGAGILISPDNPLLAGLLSFSGAVTLPLSRQAIVITLGAILTARLTTAEGAVFIAG
ATLAGFQLSGTPLLSLLFSILGTYASFVPAFGVVFKLLDGQLPSTVELASLINAFAPGAA
VAAIAVAVGAILTQGTGVVWMNRLLSMVAKSNVISPDYFVELFEKIHPWNVVKTAKFLTT
VWHVLCALIGGALSLPGVPVAGCQAGYTGPWKGEGMITTRCGCGRELVYSVEFGTAKISG
SKLCRNYWTSAVPINNTTSGVAKPAPSSWKTMTVQVGFGFVEYRMDGDVSVVATSSAAAI
NGRRTDPYSGEPNTPWRGEVWVARSFEEDPFTTDIGVVHIQQASMPSLEPSSCSGWRDAS
SYSYIWDGLPYVASAVAAITHGLVRNLVYVTKPENVLERMKKVTRFRPAVRLVSTLDPMT
YWEAAAITSARTARSATGHTGGDVKTGAVVVMPKSEVFMRTEKPPRIIAYPHLETRVAEK
MVLGNIGPGTVKKVLGKAYGFVPPKDRINRLLTMWRRPNPMAFACDVITFDSTITPEDVD
REARLYASATKDATRARIWNLHKFYASGPMVDQRGNYLGTRNCRASGVFTTSSSNTMTAF
LKVKAAALTAGFPEFIVAGDDVVVVTQAEPVKLAVFANAMKDMGAPIELPSPKYSLEDVT
SCSSNVTTGFDGRQVYFLTRDPSVPFARCSAEGEGFNPMGAWVGNLLWHFPCLWVRIIST
HMLETYLETCDWYGRQVSLKIQDLPYILTAMHGNDGFDVVRFTPYEMNRVAATLKACHMK
PLRWWRKRARTIRAAFRKGGLKFLAYHLLSFASQPLNPKAVSFSVELGADVEEIALSVLA
LLFFFLK
>KP265943
RSRSRRSRRRPGVTVVVPTSTDGRRRRNYIDTGLSVGAVTPVGSPSHDPYRRSQNIGRLI
DGPLSWAADCLRKIPVLGPPVGWCARVVGRAVRVCEDFVNGLTRTVGMSIFILCLFSVQL
TNCCQDVLYSTYHLPGCVICTQCWDPVTVFLSVKPNHHLRNHVLGLGVGAAVCDMLDIND
QCGMLAVSQLNTTAACYLEVVTWALSITRIPYAVFHLMLSSTPFLIAVVWFAIQGQARLL
LLAVLVVEATPCKCRWCFGDAVVNVPRGCEYKVNGTHCPTDCTWKDPSLTWERCGVVSCI
TSAAWIVRARLPGARRLYSGFSPKGTYFPLGDLATGLISKARHPNMQIIYSGGGSFLALV
AGVFRSRSTLLWIFVSLWVTAVAIASRLLIYLPLTMLLNVLGVTCHYLLEWLSCVLSPSL
MAGVLWYQHLGQQLDLLPGVIRSRLEYFEDAGHYACGDLVRGRPVLGRQGSLVAFGWSTL
PTGFAPCAPIGVRRRGELKTWAVSLTGIDTFTMGTMSRRYMGFTCGGLLHTVCHGAGHRS
LASTSGALPPVDGADYAMHMAPRGAKDLDVCTCAATSGFMVTRVGTVIPLAVQAPLALSI
CKGSSGAPVLCSAGHVIAMVQRCRVSGSVAYTDMSAPPAVGWEVQTVYAPTGSGKTTLLP
MHYVRKGYNVLVLNPSVATTMSMPAYMKDAFGINPNLKAAELNTGARLTYSTYGRFLADG
NINFDVVICDECHATDSTTILGIGAVLSITPNTKCKLVLLATATPPGQPVLPHPNIQELE
LDVGDINFHGRKLKLASYKTGRHLIFQNSKKHCEALAADLRSRGIRAVAYYRGLPISTIP
TEGDCVVVATDALMTGYTGNFDSVTDCNLATVEDIEIDFDPTVSITLKTVPANSVTRAQR
RGRTGRGSPGVYYYVTQDTLSGTVSEASVFGAFDSGMAWFGMSPAEVLEHLDHYRVTPGL
PIVLSEISAFYGCLGWVTPAFLAKARIHSTSFTWLNAAQRQICYENGCNPPDPIWKGVRT
GEPCRILCHLEGQLQLAFTEGVAASAASVFALGLALDYFGSVAITDDDGFEECWNLITIA
SALQLGAGILISPDNPLLAGLLSFSGAVTLPLSRQAIVITLGAILTARLTTAEGAVFIAG
ATLAGFQLSGTPLLSLIFSILGTYASFVPAFGVVFKLLDGQLPSTVELASLINAFAPGAA
VAAIAVAVGAILTQGTGVVWMNRLLSMVAKSNVISPDYFVELFEKIHPWNVVKTAKFLTT
VWHVLCALIGGAISLPGVPVAGCQAGYTGPWKGEGMITTRCGCGRELVYSVEFGTAKISG
SKLCRNYWTSAVPINNTTSGVAKPAPSSWKTMTVQVGFGFVEYRMDGDVSVVATSSAAAI
NGRRTDPYSGEPNTPWRGEVWVARSFEEDPFTTDIGVVHIQQASMPSLEPSSCSGWRDAT
SYSYIWDGLPYVASAVAAITHGLVRNLVYVTKPENVLERMKKVTRFRPAVRLVSTLDPMT
YWEAAAITSARTARSATGHTGGDVKSGAVVVMPKSEVFMRTEKPPRIIAYPHLETRVAEK
MVLGNIGPGTVKKVLGKAYGFVPPKDRINRLLTMWRRPNPMAFACDVITFDSTITPEDVD
REARLYASATKDATRARIWNLHKFYASGPMVDQRGNYLGTRNCRASGVFTTSSSNTMTAF
LKVKAAAMTAGFPEFIVAGDDVVVVTQAEPVKLAVFANAMKDMGAPIELPSPKYSLEDVT
SCSSNVTTGFDGRQVYFLTRDPSVPFARCSAEGEGFNPMGAWVGNLLWHFPCLWVRIIST
HMLETYLETCDWYGRQVSLKIQDLPYILTAMHGNDGFDVVRFTPYEMNRVAATLKACHMK
PLRWWRKRARTIRAAFRKGGLKFLAYHLLSFASQPLNPKAVSFSVELGADVEEIALSVLA
LLFFFLK
>KP265947
RSRSRRSRRRPGVTVVVPTSTDGRRRRNYIDTGLSVGALTPVGSPSHDPYRRSQNLGRLI
DGPLSWAADCFRKIPLLGPPAGWCVRVVGRAVRVCEDFINGLTRTVGMSIFLLCLFSVQI
TNCCQDVLYSTYHLPGCVICTQCWDPVTVFLSVKPNHHLRNHVLGLGVGAAVCDMLDIND
HCGMLAVSTLNTTATCYLEVVTWALSITRIPYAVFHLMLSSTPFLIAVVWFAIQGQARLL
LLAVLVVEATPCKCRWCFGDAVVNVPRGCEYKVNGTHCPTDCTWKDPALTWERCGVVSCI
TSAAWIVRARLPGARRLYSGFSPNGTYFPLGDLATGLISKARHPNMQIIYSGGGSFLALV
AGVFRSRSTLLWIFISLWVTAVAIASRLIIYLPLTILLNVLGVTCHYLLEWLSCVLSPSL
MAGVLWYQHLGQQLDLLPGVIRSRLEYFEDAGHYACGDLVRGRPVLGRQGSLVAFGWSTL
PSGFAPCSPIGVRRRGELKTWAVSLTGIDTFTMGTMSRRYMGFTCGGLLHTVCHGAGHRS
LASTSGPLPPVDGADYAMHMAPRGAKDLDVCTCAATSGFMVTRVGTVIPLAVQAPLALSI
CKGSSGAPVLCSAGHVIAMVQRCRVSGSVAYTDMSAPPAVGWEVQTVYAPTGSGKTTLLP
MHYVRKGYNVLVLNPSVATTMSMPAYMKDAFGVNPNLKAAELNTGARLTYSTYGRFLADG
NINFDVVICDECHATDSTTILGIGAVLSITPNTKCKLVLLATATPPGQPVLPHPNIQELE
LDVGDINFHGKKLKLASYKTGRHLIFQNSKKHCEALAADLRSRGIRAVAYYRGLPISTIP
VEGDCVVVATDALMTGYTGNFDSVTDCNLATIEDVEIDFDPTITVTLKTVPANSVTRAQR
RGRTGRGSPGVYYYVTQDTLSGTVSEASVFGAFDSGMAWFGMSPAEVLEHLDHYRVTPGL
PIVLSEISAFYGCLGWVTPAFLSKARIHSTSFTWLNAAQRQICYENGCNPPDPIWKGVRT
GEPCRILCHLEGQLQLAFTEGVAASAASVFALGLALDYFGSVVITDDDGFEECWNLITIA
SALQLGAGILISPDNPLLAGLLSFSGAVTLPLSRQAIVITLGAILTARLTTAEGAVFIAG
ATLAGFQLSGTPLLSLLFSILGTYASFVPAFGVVFKLLDGQLPSTVELASLINAFAPGAA
VAAIAVAVGAILTQGTGVVWMNRLLSMVAKSNVISPDYFVELFEKIHPWNVVKTAKFLTT
VWHVLCALIGGAISLPGVPVAGCQAGYTGPWKGEGMITTRCGCGRELVYSVEFGTAKISG
SKLCRNYWTSAVPINNTTSGVAKPAPSSWKTMTVQVGFGFVEYRMDGDVSVVATSSAAAI
NGRRTDPYSGEPATPWRGEVWVARSFEEDPFTTDVGVVHIQQASMPSLEPSSCSGWRDAS
SYSYIWDGLPYVASAVAAITHGLVRNLVYVTKPENVLERMKKVTRFRPAVRLVSTLDPMT
YWEASAITSARTARSATGHTGGDVKSGAVVVMPKAEVFMRTEKPPRIIAYPHLETRVAEK
MVLGNIGPGTVKKVLGKAYGFVPPKDRINRLLTMWRRPNPMAFACDVITFDSTITPEDVD
REARLYASATKDATRARIWNLHKFYASGPMVDQRGNYLGTRNCRASGVFTTSSSNTMTAF
LKVKAAAMTAGFPEFLVAGDDVVVVTQAEPVKLAIFANAMKDMGAPVELPAPKYSLEDVT
SCSSNVTTGFDGRQVFFLTRDPSVPFARCSAEGEGFNPMGAWIGNLLWHFPCLWVRIIST
HMLETYLETTDWYGRQVSLKIQDLPYILTAMHGNDGFDVVRFTPYEMNRVAATLKACHMK
PLRWWRKRARTIRAAFRKGGLKFLAYHLLSFASQPLNPKAVSFSVELGADIEEIALSMLA
LLFFFLK
>KP265946
RSRSRRSRRRSGVTVVVPTSTDGRRRRNYIDTGLSVGALTPVGSPSHDPYRRSQNLGRLI
DGPLSWAADCFRKIPLLGPPAGWCVRVVGRAVRVCEDFVNGLTRTVGMSIFLLCLFSVQI
TNCCQDVLYSTYHLPGCVICTQCWDPVTVFLSVKPNHHLRNHVLGLGIGAAVCDMLDIND
HCGMLAVSTLNTTAFCYLEVVTWALSITRIPYAVFHLMLSSTPFLIAVVWFAIQGQARLL
LLAVLVVEATPCKCRWCFGDAVVNVPRGCEYKVNGTHCPTDCTWKDPALTWERCGVVSCI
TSAAWIVRARLPGARRLYSGFSPNGTYFPLGDLATGLISKARRPNMQIIYSGGGSFLALV
AGVFKSRSALLWIFISLWVTAVAIASRLIIYLPLTILLNVLGVTCHYLLEWLSCVFSPSL
VAGVLWYQHLGQQLDLLPGVIRSRLEYFEDAGHYACGDLVRGRPVLGRQGSLVAFGWSTL
PSGFAPCSPIGVRRRGELKTWAVSLTGIDTFTMGTMSRRYMGFTCGGLLHTVCHGAGHRS
LASTSGPLPPVDGADYAMHMAPRGAKDLDVCTCAATSGFMVTRVGTVIPLAVQAPLALSI
CKGSSGAPVLCSAGHVIAMVQRCRVSGSVAYTDMSAPPAVGWEVQTVYAPTGSGKTTLLP
MHYVRKGYNVLVLNPSVATTMSMPAYMKDAFGVNPNLKAAELNTGARLTYSTYGRFLADG
NINFDVVICDECHATDSTTILGIGAVLSITPNTKCKLVLLATATPPGQPVLPHPNIQELE
LDVGDINFHGKKLKLASYKTGRHLIFQNSKKHCEALAADLRSRGIHAVAYYRGLPISTIP
VAGDCVVIATDALMTGYTGNFDSVTDCNLATIEDVEIDFDPTITVTLKTVPANSVTRAQR
RGRTGRGSPGVYYYVTQDTLSGTVSEASVFGAFDSGMAWFGMSPAEVLEHLDHYRVTPGL
PIVLSEISAFYGCLGWVTPAFLSKARIHSTSFTWLNAAQRQICYENGCNPPDPIWKGVRT
GEPCRILCHLEGQLQLAFTEGVAASAASMFALGLALDYFGSVVITDDDGFEECWNLITIA
SALQLGAGILISPDNPLLAGLLSFSGAVTLPLSRQAIVITIGAILTARLTTAEGAVFIAG
ATLAGFQLSGTPLLSFLFSILGTYASFVPAFGVVFKLLDGQLPSTVELASLINAFAPGAA
VAAIAVAVGAILTQGTGVVWMNRLLSMVAKSNVISPDYFVELFEKIHPWNVVKTAKFLTT
VWHVLCALIGGAISLPGVPVAGCQAGYTGPWKGEGMITTRCGCGRELVYSVEFGTAKISG
SKLCRNYWTSAVPINNTTSGVAKPAPSSWKTMTVQVGFGFVEYRMDGDVSVVATSSAAAI
NGRRTDPYSGEPATPWRGEVWVARSFEEDPFTTDVGVVHIQQASMPSLEPSSCSGWRDAS
SYSYIWDGLPYVASAVAAITHGLVRNLVYVTKPENVLERMKKVTRFRPAVRLVSTLDPMT
YWEASAITSARTARSATGHTGGDVKSGAVVVMPKAEVFMRTEKPPRIIAYPHLETRVAEK
MVLGNIGPGTVKKVLGKAYGFVPPKDRINRLLTMWRRPNPMAFACDVITFDSTITPEDVD
REARLYASATKDATRARIWNLHKFYASGPMVDQRGNYLGTRNCRASGVFTTSSSNTMTAF
LKVKAAAMTAGFPEFLVAGDDVVVVTQAEPVKLAIFANAMKDMGAPVELPAPKYSLEDVT
SCSSNVTTGFDGRQVFFLTRDPSIPFARCSAEGEGFNPMGAWIGNLLWHFPCLWVRIIST
HMLETYLETTDWYGRQVSLKIQDLPYILTAMHGNDGFDVVRFTPYEMNRVAATLKACHMK
PLRWWRKRARTIRAAFRKGGLKFLAYHLLSFASQPLNPKVVSFSVELGADIEEIALSVLA
LLFFFLK
>KP641127
RSRSRRSRRRPGVTVVVPTSTDGRRRRGYIDTGLSVGALTPVGSPSHDPYRRSQNIGRLI
DGPLSWAADVCRKFPLVGPPLGWCARVVGRAVRVCEDFINGLTRTVGMSIFVLCLCSVQL
TNCCQDILYSTYHLPGCVVCVSCWDPVTVFLSVKPNHHLRNHVLALGVGAAVCDMLDVND
QCGMLAVSTLNTTSTCYLEVVTWALSITRIPYAVFHLMLSSTPFLIAVVWFAIQGQARLL
LLAVLVVEATPCKCRWCFGDAVVNVPRGCEYKVNGTHCPTDCTWKDPALTWERCGVISCI
TSAAWIVRARLPGARRLYSGFSPNGTYFPLGDLATGLISKAKHPNMQIIYSGGGSFLALV
AGVFRSKSTLLWIFISLWVTAVAIASRLLIYLPLTIFLNVLGVTCHYLLEWLSCAVSPTL
MAGVVWYRHLGQHLDLLPGVIRSRLDYFEDAGHYACGDLVRGRPVLGRQGSLVAFGWSTL
PAGFAPCSPIGVRRRGELKTWAVSLTGIDTFTMGTMSRRYMGFTCGGLLHTVCHGAGHRS
LASTSGALPPVDGADYAMHMAPRGAKDLDVCTCAATSGFMVTRVGTVIPLAVQAPLALSI
CKGSSGAPVLCSAGHVIAMVQRCRVSGSVAYTDLSAPPAIGWEVQTVYAPTGSGKTTLLP
MHYVRKGYSVLVLNPSVATTMSMPAYMKDSFGINPNLKAAELNTGARLTYSTYGRFLADG
NINFDVVICDECHATDSTTILGIGAVLNLTPNTKCKLVLLATATPPGQPVLPHPNIQEVE
LDVGDINFHGRKLKLATYKTGRHLIFQNSKKHCEALAADLRSRGLRAVAYYRGLPISTIP
TEGDCIVVATDALMTGYTGNFDSVTDCNLATIEDVEVDFDPTITVALKTVPANSVTRAQR
RGRTGRGAPGVYYYVTQDTLSGTVSEASVFGAFDSGMAWFGMSPAEVLEHLDHYRVTPGL
PIVLSEISAFYAALGWVTPAFLAKARIHSTSFTWLNAAQRQICYENGCNPPDPIWKGVRT
GEPCRILCHLEGQLQLAFTEGVAASAASVFALGLALDYFGSVAITDDDGFEECWNLITIA
SALQLGAGILISPDNPLLAGLLSFSGAVTLPLSRQAIVITLGAILTARLTTAEGAVFIAG
ATLAGFQLSGTPLLSLIFSVLGTYASFVPAFGVVFKLLDGQLPSTVELASLINAFAPGAA
VAAIAVAVGAILTQGTGVVWMNRLLSMVAKSNVISPDYFVELFEKIHPWNVVKTAKFLTT
VWHVLCALIGGALSLPGVPVAGCQAGYTGPWKGEGMITTRCGCGRELVYAIEYGTAKISG
SKLCRNYWTSAVPVNNTTSGCAKPAPSSWKTMTVQVGFGFVEYRMDGDTSAVATSSAAAI
NGRRTDPYSGEPNTPWRGEVWIARAFEEDPFTTDVGVVHIQQADMPSLEPSSCSGWRDAS
SYSYVWDGLPYVASAVAAITHGLVRNLVYVTSPENVIERIKKVTRFRPAIKLVSTLDPMT
YWEASAITSSRTARSATGHTGHDVKSGAVVVMPKSEVFMRTEKPPRIIAYPHLETRVTEK
MVLGNIGPGTVKKVLGKAYGFVPPKDRINRLLTMWRRPNPMAFACDVITFDSTITPEDVD
REARLYAAATKDKTRARIWNLHKFYASGPMVDQRGNYLGTRNCRASGVFTTSSSNTMTAY
LKVKAAAMTAGFPEFIVAGDDVVVVTQAEPVKLAIFANAMKDMGAPIELPSPKYSLEDVT
SCSSNVTTGFDGRQVFFLTRDPSVPFARCSAEGEGFNPMGAWVGNLLWHFPCLWVRIIST
HMLETYLESTDWYGRQVSLKIQDLPYILTAMHGNDGFDVVRFTPYEMNRVANTLKACHMK
PLRWWRKRARTIRAAYRKGGLKFLAYHLLSFASQPLDPKAVSFSVELGADVEEIVLSAVA
LLFFFLK
>KP641125
RSRSRRSRRRPGVTVVVPTSTDGRRRRGYIDTGLSVGALTPVGSPSHDPYRRSQNIGRLI
DGPLSWAADVCRKFPLVGPPLGWCARVVGRAVRVCEDFVNGLTRTVGMSIFVLCLCSVQL
TNCCQDVLYSTYHLPGCVVCVDCWDPVTVFLSVKPNHHLRNHVLALGVGAAVCDMLDVND
QCGMLAVSTLNTTSTCYLEVVTWALSITRIPYAVFHLMLSSTPFLIAVVWFAIQGQARLL
LLAVLVVEATPCKCRWCFGDAVVNVPRGCEYKVGGTHCPTDCTWKDPALTWERCGVVSCI
TSAAWIVRARLPGARRLYSGFSPNGTYFPLGDLATGLISKAKHPNMQIIYSGGGSFLALV
AGVFRSKSTLLWIFISLWVTAVAIASRLLIYLPLTIFLNVLGVTCHYLLEWLSCAVSPTL
MAGVVWYRHLGQHLDLLPGVIRSRLDYFEDAGHYACGDLVRGRPVLGRQGSLVAFGWSTL
PAGFAPCSPIGVRRRGELKTWAVSLTGIDTFTMGTMSRRYMGFTCGGLLHTVCHGAGHRS
LASTSGALPPVDGADYAMHMAPRGAKDLDVCTCTATSGFMVTRVGTVIPLAVQAPLALSI
CKGSSGAPVLCSAGHVIAMVQRCRVSGSVAYTDLSAPPTIGWEVQTVYAPTGSGKTTLLP
MHYVRKGYSVLVLNPSVATTMSMPAYMKDSFGINPNLKAAELNTGARLTYSTYGRFLADG
NINFDVVICDECHATDSTTILGIGAVLNLTPNTKCKLVLLATATPPGQPVLPHPNIQEVE
LDVGDINFHGRKLKLATYKTGRHLIFQNSKKHCEALAADLRSRGLRAVAYYRGLPISTIP
TEGDCIVVATDALMTGYTGNFDSVTDCNLATIEDVEVDFDPTITVALKTVPANSVTRAQR
RGRTGRGAPGVYYYVTQDTLSGTVSEASVFGAFDSGMAWFGMSPAEVLEHLDHYRVTPGL
PIVLSEISAFYAALGWVTPAFLAKARIHSTSFTWLNAAQRQICYENGCNPPDPIWKGVRT
GEPCRILCHLEGQLQLAFTEGIAASAASVFALGLALDYFGSVAITDDDGFEECWNLITIA
SALQLGAGILISPDNPLLAGLLSFSGAVTLPLSRQAIVITLGAILTARLTTAEGAVFIAG
ATLAGFQLSGTPLLSLLFSVLGTYASFVPAFGVVFKLLDGQLPSTVELASLINAFAPGAA
VAAIAVAVGAILTQGTGVVWMNRLLSMVAKSNVISPDYFVELFEKIHPWNVVKTAKFLTT
VWHVLCALVGGALSLPGVPVAGCQAGYTGPWKGEGMITTRCGCGRELVYAIEYGTAKISG
SKLCRNYWTSAVPVNNTTSGCAKPAPSSWKTMTVQVGFGFVEYRMDGDTSVVATSSAAAI
NGRRTDPYSGEPNTPWRGEVWIARAFEEDPFTTDVGVVHIQQADMPSLEPSSCSGWRDAS
SYSYVWDGLPYVASAVAAITHGLVRNLVYVTSPENVIERIKKVTRFRPAVKLVSTLDPMT
YWEASAITSSRTARSATGHTGHDVKSGAVVVMPKSEVFMRTEKPPRIIAYPHLETRVAEK
MVLGNIGPGTVKKVLGKAYGFVPPKDRINRLLTMWRRPNPMAFACDVITFDSTITPEDVD
REARLYAAATKDATRARIWNLHKFYASGPMVDQRGNYLGTRNCRASGVFTTSSSNTMTAY
LKVKAAAMTAGFPEFIVAGDDVVVVTQAEPVKLAIFANAMKDMGAPIELPSPKYSLEDVT
SCSSNVTTGFDGRQVFFLTRDPSVPFARCSAEGEGFNPMGAWVGNLLWHFPCLWVRIIST
HMLETYLETTDWYGRQVSLKIQDLPYILTAMHGNDGFDVVRFTPYEMNRVANTLKACHMK
PLRWWRKRARTIRAAFRKGGLKFLAYHLLSFASQPLDPKAVSFSVELGADVEEIVLSAVA
LLFFLLK
>KP641123
RSRSRRSRRRPGVTVVVPTSTDGRRRRGYVDTGLSVGALTPVGSPSHDPYRRSQNIGRLI
DGPLSWAADVCRKFPLIGPPLGWCARVVGRAVRVCEDFVNGLTRTVGMSIFVLCLCSVQL
TNCCQDVLYSTYHLPGCVVCVDCWDPVTVFLSVKPNHHLRNHVLALGVGAAVCDMLDVND
QCGMLAVSTLNTTSTCYLEVVTWALSITRIPYAVFHLMLSSTPFLIAVVWFAIQGQARLL
LLAVLVVEATPCKCRWCFGDAVVNVPRGCEYKVNGTYCPTDCTWKDPALTWERCGVISCI
TSAAWIVRARLPGARRLYSGFSPNGTYFPLGDLATGLISKAKHPNMQIIYSGGGSFLALV
AGVFRSKSTLLWIFISLWVTAVAIASRLLIYLPLTIFLNVLGVTCHYLLEWLSCAVSPTL
MAGVVWYRHLGQHLDLLPGVIRSRLDYFEDAGHYACGDLVRGRPVLGRQGSLVAFGWSTL
PAGFAPCSPIGVRRRGELKTWAVSLTGIDTFTMGTMSRRYMGFTCGGLLHTVCHGAGHRS
LASTSGALPPVDGADYAMHMAPRGAKDLDVCTCAATSGFMVTRVGTIIPLAVQAPLALSI
CKGSSGAPVLCSAGHVIAMVQRCRVSGAVAYTDLSAPPTIGWEVQTVYAPTGSGKTTLLP
MHYVRKGYSVLVLNPSVATTMSMPAYMKDSFGINPNLKAAELNTGARLTYSTYGRFLADG
NINFDVVICDECHATDSTTILGIGAVLNLTPNTKCKLVLLATATPPGQPVLPHPNIQEVE
LDVGDINFHGRKLKLATYKTGRHLIFQNSKKHCEALAADLRSRGLRAVAYYRGLPISTIP
TEGDCIVVATDALMTGYTGNFDSVTDCNLATIEDVEVDFDPTITVALKTVPANSVTRAQR
RGRTGRGAPGVYYYVTQDTLSGTVSEASVFGAFDSGMAWFGMSPAEVLEHLDHYRVTPGL
PIVLSEISAFYAALGWVTPAFLAKARIHSTSFTWLNAAQRQICYENGCNPPDPIWKGVRT
GEPCRILCHLEGQLQLAFTEGIAASAASVFALGLALDYFGSVAITDDDGFEECWNLITIA
SALQLGAGILISPDNPLLAGLLSFSGAVTLPLSRQAIVITLGAILTARLTTAEGAVFIAG
ATLAGFQLSGTPLLSLLFSVLGTYASFVPAFGVVFKLLDGELPTTVELASLINAFAPGAA
VAAIAVAVGAILTQGTGVVWMNRLLSMVAKSNVISPDYFVELFEKIHPWNVVKTAKFLTT
VWHVLCALIGGALSLPGVPVAGCQAGYTGPWKGEGMITTRCGCGRELVYAIEYGTAKISG
SKLCRNYWTSAVPVNNTTSGCAKPAPSSWKTMTVQVGFGFVEYRMDGDTSVVATSSAAAI
NGRRTDPYSGEPNTPWRGEVWIARAFEEDPFTTDVGVVHIQQADMPSLEPSSCSGWRDAS
SYSYVWDGLPYVASAVAAITHGLVRNLVYVTSPENVIERIKKVTRFRPAIKLVSTLDPMT
YWEASAITSSKTARSATGHTGHDVKSGAVVVMPKSEVFMRTEKPPRIIAYPHLETRVAEK
MVLGNIGPGTVKKVLGKAYGFVPPKDRINRLLTMWRRPNPMAFACDVITFDSTITPEDVD
REARLYAAATKDVTRARIWNLHKFYASGPMVDQRGNYLGTRNCRASGVFTTSSSNTMTAY
LKVKAAAMTAGFPEFIVAGDDVVVVTQAEPVKLAIFANAMKDMGAPIELPSPKYSLEDVT
SCSSNVTTGFDGRQVFFLTRDPSVPFARCSAEGEGFNPMGAWVGNLLWHFPCLWVRIIST
HMLETYLETTDWYGRQVSLKIQDLPYILTAMHGNDGFDVVRFTPYEMNRVANTLKACHMK
PLRWWRKRARTIRAAFRKGGLKFLAYHLLSFASQPLDPRAVSFSVELGADVEEIVLSAVA
LLFFLLK
>KP641124
RSRSRRSRRRPGVTVVVPTSTDGRRRRGYIDTGLSVGAITPVGSPSHDPYRRSQNIGRLI
DGPLSWAADVCRKFPLVGPPLGWCARVVGRAVRVCEDFVNGLTRTVGMSIFVLCLCSVQL
TNCCQDVLYSTYHLPGCVVCVDCWDPVTVFLSVKPNHHLRNHVLALGVGAAVCDMLDVND
QCGMLAVSTLNTTSTCYLEVVTWALSITRIPYAVFHLMLSSTPFLIAVVWFAIQGQARLL
LLAVLVVEATPCKCRWCFGDAVVNVPRGCEYKVNGTHCPTDCTWKDPALTWERCGVVSCI
TSAAWIVRARLPGARRLYSGFSPNGTYFPLGDLATGLISKARHPNMQIIYSGGGSFLALV
AGVFRSKSTLLWIFISLWVTAVAIASRLLIYLPLTMFLNVLGVTCHYLLEWLSCAVSPAL
MAGVVWYRHLGQHLDLLPGVIRSRLDYFEDAGHYACGDLVRGRPVLGRQGSLVAFGWSTL
PAGFTPCSPIGVRRRGELKTWAVSLTGIDTFTMGTMSRRYMGFTCGGLLHTVCHGAGHRS
LASTSGALPPVDGADYAMHMAPRGAKDLDVCTCAATSGFMVTRVGTVIPLAVQAPLALSI
CKGSSGAPVLCSAGHVIAMVQRCRVSGSVAYTDLSAPPTIGWEVQTVYAPTGSGKTTLLP
MHYVRKGYSVLVLNPSVATTMSMPAYMKDSFGINPNLKAAELNTGARLTYSTYGRFLADG
NINFDVVICDECHATDSTTILGIGAVLNLTPNTKCKLVLLATATPPGQPVLPHPNIQEVE
LDVGDINFHGRKLKLATYKTGRHLIFQNSKKHCEALAADLRSRGLRAVAYYRGLPISTIP
TEGDCIVVATDALMTGYTGNFDSVTDCNLATIEDVEVDFDPTITVALKTVPANSVMRAQR
RGRTGRGAPGVYYYVTQDTLSGTVSEASVFGAFDSGMAWFGMSPAEVLEHLDHYRVTPGL
PIVLSEISAFYAALGWVTPAFLAKARIHSTSFTWLNAAQRQICYENGCNPPDPIWKGVRT
GEPCRILCHLEGQLQLAFTEGIAASAASVFALGLALDYFGSVAITDDDGFEECWNLITIA
SALQLGAGILISPDNPLLAGLLSFSGAVTLPLSRQAIVITLGAILTARLTTAEGAVFIAG
ATLAGFQLSGTPLLSLLFSVLGTYASFVPAFGVVFKLLDGQLPSTVELASLINAFAPGAA
VAAIAVAVGAILTQGTGVVWMNRLLSMVAKSNVISPDYFVELFEKIHPWNVVKTAKFLTT
VWHVLCALIGGALSLPGVPVAGCQAGYTGPWKGEGMITTRCGCGRELVYAIEYGTAKISG
SKLCRNYWTSAVPVNNTTSGCAKPAPSSWKTMTVQVGFGFVEYRMDGDTSVVATSSAAAI
NGRRTDPYSGEPNTPWRGEVWIARAFEEDPFTTDVGVVHIQQADMPSLEPSSCSGWRDAS
SYSYIWDGLPYVASAVAAITHGLVRNLVYVTSPENVIERIKKVTRFRPAIKLVSTLDPMT
YWEASAITSSRTARSATGHTGHDVKSGAVVVMPKTEVFMRTEKPPRIIAYPHLETRVAEK
MVLGNIGPGTVKKVLGKAYGFVPPKDRINRLLTMWRRPNPMAFACDVITFDSTITPEDVD
REARLYAAATKDATRARIWNLHKFYASGPMVDQRGNYLGTRNCRASGVFTTSSSNTMTAY
LKVKAAAMTAGFPEFIVAGDDVVVVTQAEPVKLAIFANAMKDMGAPIELPSPKYSLEDVT
SCSSNVTTGFDGRQVFFLTRDPSVPFARCSAEGEGFNPMGAWVGNLLWHFPCLWVRIIST
HMLETYLESTDWYGRQVSLKIQDLPYILTAMHGNDGFDVVRFTPYEMNRVANTLKACHMK
PLRWWRKRARTIRAAYRKGGLKFLAYHLLSFASQPLDPKAVSFSVELGADVEEIVLSAVA
LLFFLLK
>KP641126
RSRSRRSRRRPGVTVVVPTSTDGRRRRGYIDTGLSVGALTPVGSPSHDPYRRSQNIGRLI
DGPLSWAADVCRKVPLVGPPLGWCARVVGRAVRVCEDFVNGLTRTVGMSIFVLCLCSVQL
TNCCQDVLYSTYHLPGCVVCVDCWDPVTVFLSVKPNHHLRNHVLALGVGAAVCDMLDVND
QCGMLAVSTLNTTSTCYLEVVTWALSITRIPYAVFHLMLSSTPFLIAVVWFAIQGQARLL
LLAVLVVEATPCKCRWCFGDAVVNVPRGCEYKVNGTHCPTDCTWKDPALTWERCGVVSCI
TSAAWIVRARLPGARRLYSGFSPNGTYFPLGDLATGLISKAKHPNMQIIYSGGGSFLALV
AGVFRSKSTLLWIFISLWVTAVAIASRLLIYLPLTIFLNVLGVTCHYLLEWLSCAVSPTL
MAGVVWYRHLGQHLDLLPGVIRSRLDYFEDAGHYACGDLVRGRPVLGRQGSLVAFGWSTL
PAGFAPCSPIGVRRRGELKTWAVSLTGIDTFTMGTMSRRYMGFTCGGLLHTVCHGAGHRS
LASTSGALPPVDGADYAMHMAPRGAKDLDVCTCAVTSGFMVTRVGTVIPLAVQAPLALSI
CKGSSGAPVLCSAGHVIAMVQRCRVSGSVAYTDLSAPPTIGWEVQTVYAPTGSGKTTLLP
MHYVRKGYNVLVLNPSVATTMSMPAYMKDSFGINPNLKAAELNTGARLTYSTYGRFLADG
NINFDVVICDECHATDSTTILGIGAVLNLTPNTKCKLVLLATATPPGQPVLPHPNIQEVE
LDVGDINFHGRKLKLATYKTGRHLIFQNSKKHCEALAADLRSRGLRAVAYYRGLPISTIP
TEGDCIVVATDALMTGYTGNFDSVTDCNLATIEDVEVDFDPTITVALKTIPANSVTRAQR
RGRTGRGAPGVYYYVTQDTLSGTVSEASVFGAFDSGMAWFGMSPAEVLEHLDHYRVTPGL
PIVLSEISAFYAALGWVTPAFLAKARIHSTSFTWLNAAQRQICYENGCNPPDPIWKGVRT
GEPCRILCHLEGQLQLAFTEGVAASAASVFALGLALDYFGSVAITGDDGFEECWNLITIA
SALQLGAGILISPDNPLLAGLLSFSGAVTLPLSRQAIVITIGAILTARLTTAEGAVFIAG
ATLAGFQLSGTPLLSLLFSVLGTYASFVPAFGVVFKLLDGQLPTTVELASLINAFAPGAA
VAAIAVAVGAILTQGTGVVWMNRLLSMVAKSNVISPDYFVELFEKIHPWNVVKTAKFLTT
VWHVLCALIGGALSFPGVPVAGCQAGYTGPWKGEGMITTRCGCGRELVYAIEYGTAKISG
SKLCRNYWTSAVPINNTTSGCAKPAPSSWRTMTVQVGFGFVEYRMDGDTSAVATSSAAAI
NGRRTDPYSGEPNTPWRGEVWIARAFEEDPFTTDVGVVHIQQADMPSLEASSCSGWRDAS
SYSYVWDGLPYVASAVAAITHGLVRNLVYVTSPENVIERIKKVTRFRPAIKLVSTLDPMT
YWEASAITSSRTARSATGHTGRDVKSGAVVVMPKSEVFMRTEKPPRIIAYPHLETRVTEK
MVLGNIGPGTVKKVLGKAYGFVPPKDRINRLLTMWRRPNPMAFACDVITFDSTITPEDVD
REARLYAAATKDATRARIWNLHKFYASGPMVDQRGNYLGTRNCRASGVFTTSSSNTMTAY
LKVKAAAMTAGFPEFIVAGDDVVVVTQAEPVKLTIFANAMKDMGAPIELPSPKYSLEDVT
SCSSNVTTGFDGRQVFFLTRDPSVPFARCSAEGEGFNPMGAWVGNLLWHFPCLWVRIIST
HMLETYLESTDWYGRQVSLKIQDLPYILTAMHGNDGFDVVRFTPYEMNRVANTLKACHMK
PLRWWRKRARTIRAAFRKGGLKFLAYHLLSFASQPLDPKAVSFSVELGADVEEIVLSVVA
LLFFLLK
>KC551802
GNGGRRKRKHKGYTVQPKKTTEARKKVQLHEPSVKG-LVLPSSWGPDDPRHRSRNLGPLL
DYPLGWAADVLSLVPVVGPFAGSTGRALCRIVRGLEDGINFGTKWSGLTLFILLCLLFRV
SNCCDQIFHCTTHQPGCVPCGTCWIPYSRLVSHHPEMGLGRHVEYLALASTLCELLEIGE
LCAAASMVNWTCDADCFLLVFTVILDLSRIPAAIWHTSQAATIISAVTAVNLLSGKVKAI
AFLAFYVEAVPMHCNYCFDPHFVSVTRGCVWNRNQTHCSSDCSWNDPKQTYELCGWGPWF
TTAAILDYGRLPGVPNLARSEVPRGLYSDLPDLTTGLISKDKDPDYQLFLTADSMLSVLL
GALMGGKFVPILVCFAVFVDCVIVSTIVLLFMILLCFVRVCPVLQGYLNFRAFHVLLPGA
AHGHYFYQHLQQTHLAAETVHTTNRRVVYARGQLACGDVVDGLPVVARLNDFVLLGVGDL
PVGWSMLNPFSVHSRRELTCAVVSLTGVDQFKLGSMLRQWMGFGFEGRLWTCHHGPRGRR
LASHRGPVVPHAEIDMASYPLPKGARCFEPCYCSNASGYLIARDLNVYEFTPISHFPLNI
AKGTSGSPLLCKQGHVVGMFIAAQCRGAITRDPTSNPPLVPYRVEMLVAPTGSGKSTKLP
MTYYNAGHRVLVLNPSVATTLSMLPYIKSLFGIRPNIYAGTTKTGSRLTYSTYGRFLASP
MGHYDVIICDECHAIDATSVLGIGRVLDTQQSLKTRLVILATATPPGCPVKPHPNIQEIA
LDQGEVPFHGCKLPVAALRTGRHLVFQCSKRHCEAMVEDLTSRGIKAVAYYRGLPTTVIP
LTGDVVVVATDALMTGYTGNFDSVFDCNLMVTPTFEVDMDPTFTLGIRTMPQDSINRMQR
RGRTGRGRPGQYYYVSKEAVSGLVPEANIIECFDSGIAYYGLTPAEIAAALSIYRDEAGL
GTNLNFCIELFGHIN-PTHGDVSIAKDCADNYVLLTAYQRGICRVNKGQKPSPRWRGLKP
GDGWYNIYNLDGVIALLLADTLIGLGAGFAASWIALDAFGATFIRDLIETEECSHAASLL
SLLQYSAGLLTLDSNPICASAMAFFSGILCPLPLKLFLAVLGGAFASKIGNERSAILFVG
ASAIGALADTSGMSGVLTSLLTGYAAASSTASVVFQLLCKKLPSALDLAGLATVTNPGGA
LLGAIVAGLTFLTTQGADVWPNRLLAMLTRGNALPDNYFLELFKNSTPLSLLTRVGWLNQ
LWHNICMVVGAVWTPPGVPLYSCTKPYKGRWQGTGQVKVICGCGRQGIWSIQLGRAEVSI
SKLCRAYW-GGVPINNTLVGTARPYLTDWKTMTVPIGYSYVQYLKKGEDFVVATSGAVAV
DGVCVSPWAGDYATPWTQEVTSEGSVFSEPTFFEVKAPGVVKRSVPPGSKPSEDSWVTTS
SWSYSWLNVSAAADPVASVANNLVRGLIYATEPADITSRAAKVTVIRQAIKLAAQLNEMT
WDEAASVTSNKTARSRTGLTGREVKAGHVTIMPKSEVFVRSTKPPRIIAYPHLEMRFAEK
LILGKLAPAVAKAVCGEEYGFYNPQQRVDRLVKMWRKKTPAVFTSDIVCFDSTITPADVD
HERLIYRSATKKETKAAIDALHRLYAGGPMISQQGEHLGRRNCRASGVFTTSSSNTITAW
LKVHAACDMAGIPSLLVCGDDVVCVFEST--KMVLFAKAMASMGAPLATPKALYDLELAE
ACSSNVTTIRNDKVDYILTRDPAIPFARCTAEGKGFNPEGAWIGNLVGYSRTLWSRVIAV
QLMETLINEMDWYGKKWNLPIADLPEIMQSLHGPNTWSKGYYTNREIQRVGAVLMELGMP
KYRWYRLQARKLRSLIRRGGVKKLATYLLGFAAQPLDDKVVAYSDVNFHDHYDISILLIS
LIVLKFH
>KC551800
GNGGRRKRKHQGYTVQPKKTTEARKKAQLHEPSVTG-LVLPSSWGPDDPRHRSRNLGPLL
DYPLGWAADVLSLVPVVGPFAGSTGRALCRIVRGLEDGINFGTKWSGLTLFIVLCFLFRV
SNCCDQIFHCTTHQPGCVPCSTCWIPYSRLVSHHPDMGLGRHVEYLALASTLCELLEIGE
LCAAASMVNWTCDADCFLLVFTVILDLSRVPAAIWHTSQAATIISAVTAVNLLSGKVKAI
AFLAFYVEAVPGYCNYCFDPHFVSVTRGCVWTNNHTHCSSDCSWNDPKQTYELCGWGPWF
TTVAILDYGRLPGVPNLARSEVPKGLYSDLPDLTTGLISKDKDPDYQLFLTADSMLSVLL
GALMGGKFVPILVCFAVFVDCVIVSTIVLLFMMLLCLVRVCPVLQGYLNFRAFHVLLPNA
AHGHYFYQHLQQTHLAADTVHTTNRRVVYARGQLACGDVVDGLPVVARLNDFVLLGVGDL
PVGWSMLNPFSVHSRRELTCAVVSLTGVDQFKLGSMLRQWMGFGFEGRLWTCHHGPRGRR
LASHRGPVVPHAEIDMASYPLPKGARCFEPCYCSNAGGYLVARDLNVYEFTPISHFPLNI
AKGTSGSPLLCKQGHVVGMFIAAQCRGAITRDPTSNPPLVPYRVEMLVAPTGSGKSTKLP
MTYYNAGHRVLVLNPSVATTLSMLPYIKSLFGIRPNIYAGTTKTGSRLTYSTYGRFLASP
MGHYDVIICDECHAIDATSVLGIGRVLDTQQTLKTRLVILATATPPGCPVKPHPNIQEIA
LDQGEVPFHGCKLPVAALRTGRHLVFQCSKRHCEAMVEDLTSRGIKAVAYYRGLPTTVIP
LTGDVVVVATDALMTGYTGNFDSVFDCNLMVTPTFEVDMDPTFTLGIRTMPQDSINRMQR
RGRTGRGRPGQYYYVSKEAVSGLVPEANIIECFDSGIAYYGLTPAEIAAALSIYRDEAGL
GTNLNFCIELFGHIN-PTHGDVSIAKDCADNYVLLTAYQRGICRVNKGQKPSPRWRGLKP
GDGWYNIYNLDGVIALLLADTLIGLGAGFCASWIALDAFGATFIRDLIETEECSHAASLL
SLLQYSAGLLTLDANPICASAMAFFSGILCPLPLKLFLAVLGGAFASKIGNERSAILFVG
ASAVGALTDTSGMSGVLTSLLTGYAAASSTASVVFQLLCKKLPSALDLAGLATVTNPGGA
LLGAIVAGLAFLTTQGADVWPNRLLAMLTRGNALPDNYFLELFKNSTPLSLLTRVGWLNQ
LWHNICMVVGAVWSPPGVPLYSCTKPYKGRWQGTGQVKAICGCGKQGIWSIQLGRAEISV
SKLCRAYW-GGVPINNTLVGTARPYITDWKTMTVPIGYSYVQYLKKGDDFVVATSGAVAV
DGVCVSPWAGDYTTPWTQEVTSEESVFSEPTFFEVKAPGVVKRSVPPGATPSEDSWVTTS
SWSYSWLNVSAAADPVASVANNLVRGLIYATEPADITSRAAKVTVIRQAIKLAAQLNEMT
WDEAASVTSNKTARSRTGLTGREVKAGHVTIMPKSEVFVRTTKPPRIIAYPHLEMRFAEK
LILGKLAPAVAKAVCGEEYGFYNPQQRVDRLVKMWKKKTPAVFTSDIVCFDSTITPADVD
HERLIYRAATRKETKAAIDALHRLYAGGPMISQQGEPLGRRNCRASGVFTTSSSNTITAW
LKVHAACDMAGIPSLLVCGDDVVCVFEST--KMTLFAKAMASMGAPLATPKALYDLELAE
ACSSNVTTIRNDKVDYILTRDPAIPFARCTAEGKGFNPEGAWIGNLVGYSRTLWARVIAV
QLMETLINEMDWYGKKWNLPIADLPEIMQSLHGPNTWSKGYYTNREIQRVGAVLMELGMP
KYRWYRLQARKLRSLIRRGGVKKLATYLLGFAAQPLDDKVVAYSDVNFHDHYDISILLIS
LIVLKLH
>KC551801
GNGGRRKRKHQGYTVQPKKTTEARKKAQLHEPSVTG-LVLPSSWGPDDPRHRSRNLGPLL
DYPLGWAADVLSLVPVVGPFAGSTGRALCRIVRGLEDGINFGTKWSGLTLFIVLCFLFRV
SNCCDQIFHCTTHQPGCVPCSTCWIPYSRLVSHHPDMGLGRHVEYLALASTLCELLEIGE
LCAAASMVNWTCDADCFLLVFTVILDLSRVPAAIWHTSQAATIISAVTAVNLLSGKVKAI
AFLAFYVEAVPGYCNYCFDPHFVSVTRGCVWTNNRTHCSSDCSWNDPKQTYELCGWGPWF
TTVAILDYGRLPGVPNLARSEVPKGLYSDLPDLTTGLISKDKDPDYQLFLTADSMLSVLL
GALMGGKFVPILVCFAVFVDCVIVSTIVLLFMMLLCLVRVCPVLQGYLNFRAFHVLLPNA
AHGHYFYQHLQQTHLAADTVHTTNRRVVYARGQLACGDVVDGLPVVARLNDFVLLGVGDL
PVGWSMLNPFSVHSRRELTCAVVSLTGVDQFKLGSMLRQWMGFGFEGRLWTCHHGPRGRR
LASHRGPVVPHAEIDMASYPLPKGARCFEPCYCSNAGGYLVARDLNVYEFTPISHFPLNI
AKGTSGSPLLCKQGHVVGMFIAAQCRGAITRDPTSNPPLVPYRVEMLVAPTGSGKSTKLP
MTYYNAGHRVLVLNPSVATTLSMLPYIKSLFGIRPNIYAGTTKTGSRLTYSTYGRFLASP
MGHYDVIICDECHAIDATSVLGIGRVLDTQQTLKTRLVILATATPPGCPVKPHPNIQEIA
LDQGEVPFHGCKLPVAALRTGRHLVFQCSKRHCEAMVEDLTSRGIKAVAYYRGLPTTVIP
LTGDVVVVATDALMTGYTGNFDSVFDCNLMVTPTFEVDMDPTFTLGIRTMPQDSINRMQR
RGRTGRGRPGQYYYVSKEAVSGLVPEANIIECFDSGIAYYGLTPAEIAAALSIYRDEAGL
GTNLNFCIELFGHIN-PTHGDVSIAKDCADNYVLLTAYQRGICRVNKGQKPSPRWRGLKP
GDGWYNIYNLDGVIALLLADTLIGLGAGFCASWIALDAFGATFIRDLIETEECSHAASLL
SLLQYSAGLLTLDANPICASAMAFFSGILCPLPLKLFLAVLGGAFASKIGNERSAILFVG
ASAIGALTDTSGMSGVLTSLLTGYAAASSTASVVFQLLCKKLPSALDLAGLATVTNPGGA
LLGAIVAGLTFLTTQGADVWPNRLLAMLTRGNALPDNYFLELFKNSTPLSLLTRVGWLNQ
LWHNICMVVGAVWSPPGVPLYSCTKPYKGRWQGTGQVKVICGCGKQGIWSIQLGRAEISV
SKLCRAYW-GGVPINNTLVGTARPYITDWKTMTVPIGYSYVQYLKKGDDFVVATSGAVAV
DGVCVSPWAGDYTTPWTQEVTSEESVFSQPTFFEVKAPGVVKRSVPPGATPSEDSWVTTS
SWSYSWLNVSAAADPVASVANNLVRGLIYATEPADITSRAAKVTVIRQAIKLAAQLNEMT
WDEAASVTSNKTARSRTGLTGREVKAGHVTIMPKSEVFVRTTKPPRIIAYPHLEMRFAEK
LILGKLAPAVAKAVCGEEYGFYNPQQRVDRLVKMWKKKTPAVFTSDIVCFDSTITPADVD
HERLIYRAATRKETKAAIDALHRLYAGGPMISQQGEPLGRRNCRASGVFTTSSSNTITAW
LKVHAACDMAGIPSLLVCGDDVVCVFEST--KMTLFAKAMASMGAPLATPKALYDLELAE
ACSSNVTTIRNDKVDYILTRDPAIPFARCTAEGKGFNPEGAWIGNLVGYSRTLWARVIAV
QLMETLINEMDWYGKKWNLPIADLPEIMQSLHGPNTWSKGYYTNREIQRVGAVLMELGMP
KYRWYRLQARKLRSLIRRGGVKKLATYLLGFAAQPLDDKVVAYSDVNFHDHYDISILLIS
LIVLKLH
>KC796077
RPL---GRVVGGYVVNTKKSSEAPNRR-GVDPLSRGRTVFPSHWAPGDPRWRSRNLGHLI
DTPLGWVADIGGAIPLVGPVVGPVCRGVCKAVRAAEDGINWGSSWVGLTFFIIMLLGFAL
TNCCPSVRYCTLHDSGCAICETCWIPDGVFSSHPPGPWLANHIEYVSAAVLLCDWLEVGE
ICSMTVWADLTQNATCWLSKIAYFIGWSKLPVAVVHLVNMHYFTLASFLYYFSQGKVKVA
LVFFVYVEAAPCRCSVCFNPFSVPTKWGCVIFHNGSGCSSDCSWQDPRQTFENCGTTPWV
STVLVLAHGRIPGWPESYRSWVPKGLYADTRDMSTGLLTKDAKPEYQLVMSATGSVVAAI
MAFLGGRWSLLLFLAQMLV-AAMTASRIAVFVKVVFLLQVQGALRSYLHTRIEAWFWPGL
LKGTFFYQHMGQELPITPEVFQTQARVVEDRARLACGDVVAGLPVMARLDGMVMAGCVPL
PKGWERNAPMSLVSRGELRSWAVSLLGVDTFQVGTALRGWMGFTCGGLLHTCHHGARGRR
FATSRGPLPMVVEQDYVTYPAPAGSVMLDECTCAPLHAWLPTRIGTLVPVNVAAPLPINI
AKGSSGSPLLCAQGHVIGMFVSGMARGAVYKTDMDAPPTVPQIVRMLVAPTGSGKSTRLP
AHYVRNGYSVLVLNPSVATTLNFPAYMKAEYGLSPNIRSGDITTGSKLTYSTYGRFLASD
TVTQDVIICDECHATDPTSVLGIGRMLEACPQLKAKLVILATATPPGSPVTPHPNIEEIE
LDEGEIPFHGKSLRIAQLSSGRHLIFQASKAHCDALANDLAQRGIKAVAYYRGLDVSVIP
DSGDVVVVATDALMTGYTGNFDSVTDCCLSVEASVTVDMDPTFTCHVRTLPSSNVVRMQR
RGRTGRGTKGIYRYVSNNAMSGRVPEATIVEAFDSGIAWFGMTSQEVLSALDTYKQTPGL
PCNLVDWAAVYSQLTWVSPGSVSRAKKQADNYALLTAAQMDYCKSHRVDPPDPRWQGLVY
GEKPVVLWHLDGKIRECFADLALGVGFGVAMSVIAFDLMGSFSIRDMGELEECMCLPAIL
SSVQYAAGLLTIGDNPVLASAMAYTSGLLCPLDLKTFLSLLGGAFAARLGTMKGAMMFVG
AGLLGAATAATSMSAILASLLSGYTSASACAVVVFKLLCREMPTPVEWAGLLTFLNPGAA
IAGAAVAGMAFLTTPGPDHWPNRLLAMLTRGNVLPDSYFLQFFAKSTLWSLITRLDYLNT
WWQAVCACCGVITDIPGVPLFSCQPCYKGPWYGSGMVTVKCKCGQDNSWFVEHGVATVAV
SRKCRAWW-GGVPINNTLVGNPRPAPRDWTEAIVLTGFNYLKFRKEKDKWLVAVSDCSEV
DGVRVDPWCGEPKATWTGVITDNEKAL----------------DMPPLEGEDEGSWESCS
SRSYVWTGARILASATAVMTRGLMRNLVYSSDPSMVVERVKKVTITRHARKAASQVSMWT
PVEVGHHTPSKSARSQSGLTAADVRCWSVVVVPKIETFVKTMKPPRLIAYPHLEVRVAEK
MYLGDVAQRVAKAVVGEAYGFYSPKQRVDYLLRAWRKASPFGFTFDTHCFDSNVTPDDIA
TEASIFTSAQMSKQRDGIRVLSCLYETSDMVNIRGEKVGERFCRASGTYTTSAGNTITCF
LKAKAAAKMAGIASFLIHGDDCLVIAESDSPKVGRFAAAMKAMGCVPDIPVARYSLELLD
TCSSNVSVATSSRPYYYLTRDPSIPLARASAEGQGYNTSGSWVGYLVANYPAIWSRVLGV
HLCDILLNDFDWYGNKWSVPLNDLPEIIAALHGKQAFETVTYSPFEVSRISAALRDLGMG
PLRHWKRRARQVRAEMRRGGARRLASRLLWFAGQ-LDEDTIAYASFRIFDVYSMLVMAGA
FVALLLL
>AF179612
APRTRKNKQTQAYPVSIKTSVERRAKRKGIHDGLQAQAALPAGWGRQDPRHKSRNLGILL
DYPLGWIGDVTTHTPLVGPLVGAVVRPVCQIVRLLEDGVNWATGWFGVHLFVVCLLSLIL
TNCCQQVIYCSLHEPGCVICAECWVPANPYISHPSNSFLADHIDFVMGALVTCDALDIGE
LCGACVLVDLNETGTCYLEVVIFLTKLSQVPYAIATMFSVHYLAVGALIYYASRGKYQLL
LALMLYIEATPCPCHICYSPKPITLERGCMVFKNNT-MGTDAVWNDTRNTYEACGVTPWL
TTLAILQYARLPGTPPVVRGQVPQGFYSDVKDLATGLITKDKAKNYQVLYSATGAVVLIL
LGLCGSKYLILAYCYLSLFVAAAAAQRLLVAGPLVALLLVTPAVNSYLWQRWENVCFPGA
TNGVFFYKHLHGD-VLPNDFFEGKARVYRNEGRLACGDTVDGLPVVARLGDLVFAGLAMP
PDGWAITAPFTLQERGTLSAMAVVMTGIDPFRLGSLATSYMGFVCDNVLYTAHHGSKGRR
LAHPTGSIHPIAANDQDIYQPPCGAGSLTRCSCGETKGYLVTRLGSLVEVCVCGALPMAV
AKGSSGAPILCSSGHVIGMFTAARSGGSVSQATLDTKPTVPYSVQILIAPTGSGKSTKLP
LSYMQEKYEVLVLNPSVATTASMPKYMHATYGVNPNCYFNGTNTGASLTYSTYGMYLTGA
SRNYDVIICDECHATDATTVLGIGKVLTEAPSKNVRLVVLATATPPGVIPTPHANITEIQ
LTEGTIPFHGKKIKEENLKKGRHLIFEATKKHCDELANELARKGITAVSYYRGCDISKIP
-EGDCVVVATDALCTGYTGDFDSVYDCSLMVEGTCHVDLDPTFTMGVRVCGVSAIVKGQR
RGRTGRGRAGIYYYVDGSCPSGMVPECNIVEAFDAAKAWYGLSSTEAQTILDTYRTQPGL
PANLDEWADLFSMVN-PEPSFVNTAKRTADNYVLLTAAQLQLCHQYGYAAPNPRWQGARG
KKPCGVLWRLDGRYQMCFTE-ALAVGVGVAMAYLAIDTFGATCVREEEIVEECAHAATIL
AIIEYCCGLVTLPDNPFASCVFAFIAGITTPLPHKMFLSLFGGAIASKLTDARGALAFMM
AGAAGTALGTWTSVGFVFDMLGGYAAASSTACLTFKCLMGEWPTMDQLAGLVYAFNPAAG
VVGVLSACAMFLTTAGPDHWPNRLLTMLARSNTVCNEYFIAILEASTPWSVISACRWLHT
IWQYVCVLKAGMVNIPGCPFYSCQKGYKGPWIGSGMLQARCPCGAELIFSVENGFAKYKG
PRTCSNYWRGAVPVNARLCGSARPDPTDWTSLVVNYGVDYCKYEKMGDHFVTAVSSAVAV
DGVQVQCYLGEPKTPWTTSACSDEAAV---------VFKQELRSYPPK---SDESWSTAT
SMSYTWTDV-ISFSATRAITSGFLRSLVYVTEPRDAELRKQKVTINRQAKEKASKVVMWD
YDEVAAHTPSKSAKSHTGLRGTDVRSGATVIVPKEEVFVKTKKPPRLISYPHLEMRCVEK
MYYGQVAPDVVKAVMGDAYGFVDPRTRVKRLLSMWS-PDAVGATCDTVCFDSTITPEDIM
VETDIYSAAKLSQHRAGIHTIAQLYAGGPMIAYDGREIGYRRCRSSGVYTTSSSNSLTCW
LKVNAAAEQAGMPRFLICGDDCTVIWKSAGAAMRVFASWMKVMGAPQCVPQPKYSLEELT
SCSSNVTSGISGKPYYFLTRDPRIPLGRCSAEGLGYNPSAAWIGYLIHHYPCLWVRVLAV
HFMEQMLFTFDWYGKNYTVPVEDLPSIIAGVHGIEAFSVVRYTNAEILRVSQSLTDMTMP
PLRAWRKKARAVLASKRRGGAAKLARFLLWHATPDLDKTSVAYTTFNYCDVYSVIVFALG
LIAVGLA
>KC411807
VPRSRPGVVVNGYPVGPRISGPPRRPTRIIDPLLGSELVFPRNMVPNDPRLRSRNLGHVV
DGALGLVGDVLQAVPIVGPLVGGLGHGIARGVRLVEDGVNFFTRPFGLVFFLILCLPVAV
TNCCSQVVYCTVHEPGCVICTKCWLVSSPMTSYHPDPVLASHIDFLTGAAIACDAFGAAE
ICGVAIVLNLQ-DSDCYLIVVSLMVASVKIPQAIVNLFDIHFGVLAGVLYFAAQGNVKVI
IVVASYVEASPKPCPYCYTPLVVPVPWGCAFWKNGTACSSDCSWHDPLLTYERCGRIPVL
TTNGAIIAARLPYAPQVWRSSVPAGFYSEVRDLSTGLVSKDRNQDYQVIYSAAAFLVALL
LALVGSRWVLLLYLGLHIYASLSICNAIPRFLVTFLLLPVEAFTLGFFSETVLAFLWPTL
LREMWLYKHLGDL--AEDPELEVQVEFHYDRARHACRSIINGKPVFCRMGDVVAAGVGPV
PPGFQLSSPVAAYSRGWVSTLKCCITGVDSHIFSGPTRTWMGFTYGDKTITANHGARGRR
MCGPMGPQGPIPDLDIAIYPKVHTSTNLEPCTCSPTEAFLVLKDGSVKPVAPLGHLPLNL
CRGSSGAPLLCSQSHVVGIFLAVHVMSTVSGSQLAEAPPVPQKIVNLVAPTGSGKSTKIP
LEYMRKGWNVLVLNPSVATVLAMEPYMTSEFKTPPNIMAGEISRGSRLTYCTYGRFLAGE
LARFDVVICDECHSNDSTSILGIGKVLSMLPTTKVKLCILATATPPGCAVTPHPNVDETP
LPEGDLELKGRWIVFDTLRTGRHLIFMPSKARCEDIAKALNAANIKAVAYYRGVNLGVIP
REGNVVVVATDALMTGYTGNFDSVIDSCVSVSEVINFDFDPTFVVSLCSTQSTAITRIQR
RGRTGRGKPGIYRYAAPPPGSDEVPLSSVVAAYDAGIAYFGLTPAEVSVYLTAFQQQAGT
GTSLGNWCDFFASLPPPSHADLHRAKIQADNWEYLTAVAYSLMREARAQPPDPRWKGLTG
KGEAFLLYRLDGRLRACFDEGLLGASAGLLLLYAATDTFGYFACTPAIELEECANLASIL
GCLQYFSGLFTLSANPVVASAMSFTGMFVTPLPMKSFLALLGGVLAARIAPMRSSTCFVA
SSLLGCAVSSFTLPAMVADLLSGYTAASHSAVCAMKVLSGTMPTSDEVVGLLAVVNPTAA
AGGIAVGALCYFSKDANNAWQNRMLSMLSKQTVC-NNYFLELLASLTPWALLKRLDWIQE
MLVSAYALRGLLLSIPAVPYVSCSNTWKGLFTCDGQITVTCGCGAETLWQVRDSQAKISV
PRKCCSWWSGGVPINPTYSGAPRPLANNPKKFVIPRGYQYIEYESRGNEWAVATTSAVKV
DGVLINPWAGHCRTDWKGVVKDPRKNM----------------SMPPLEDSEDGSWETME
TYSYVWANFTPSTSAIAVATRGLARSKAYATRPEEITLRIGKVTKWREARSKARNVREMT
FSEMASLTRAKCARSHTGLTGKEVKDETVTIMPKVEVFAITRKPPRIIAYPPLETRCVEK
LVLGHIAPKVVKAVCGKAYGFYTPQTRVKRMVQMWQFKNPVGFTCDTVCFDSTITPEDVK
EEEEIYCSAQVGKTRERIRALSTLYAGGPMRTQDGQYAGVRNCRASGVFTTSSSNTITCW
VKANAALTRAGFWDLLVNGDDCVIVAESDGLRCKSFSMWMKAYGCPQETPEPQYSLEQLT
SCSSNVSVALDGSQMYYLTRDCRIPLARCIMEGKGSNPLGAWIGFLIQHAPSLWARVIAV
HFLRYLLYEFDWWGNTWALPLEHLPEVLEALHGPELWSVSTYTPLEVARVSKALQDMTSP
PLRWWRKSAREVRVNMRRGGLKRLAMRLLWWDHPPLDKDIISYKTFNYNDFYVALIATIG
FLI----
>KC411806
VPRSRPGVVVNGYPVGPRISGPSRRPTRIIDPLLGSELVFPRNMVPNDPRLRSRNLGHVV
DGALGLVGDVLQAVPIVGPLVGGLGHGIARGVRLVEDGVNFFTRPFGLVFFLILCLPVAV
TNCCSQVVYCTVHEPGCVICTKCWLVSSPMTSYHPDPVLASHIDFLTGAAIACDAFGAAE
ICGVAIVLNLQ-DSDCYLIVVSLMVASVKIPQAVVNLFDIHFGVLAGVLYFAAQGNVKVI
IVVASYVEASPKPCPYCYTPLVVPVPWGCAFWRNGTACSSDCSWHDPLLTYERCGRIPVL
TTSGAIIAARLPYAPQVWRSSVPAGFYSEVRDLSTGLVSKDRNQDYQVIYSAAAFLVALL
LALVGSRWVLLLYLGLHIYASLSICNAIPRFLVTFLLLPVEAFTLGFFSETVLAFLWPTL
LREMWLYKHLGDL--AEDPELEVQVEFHYDHARHACRSIINGKPVFCRMGDLVAAGVGPV
PPGFQLSSPVAAYSRGWVSTLKCCITGVDSHIFSGPTRTWMGFTYGDKTITANHGARGRR
MCGPMGPQGPIPDLDIAIYPKVHTSTNLEPCTCSPTEAFLVLKDGSVKPVAPLGHLPLNL
CRGSSGAPLLCSQSHVVGIFLAVHVMSTVSGSQLAEAPPVPQKIVNLVAPTGSGKSTKIP
LEYMRKGWNVLVLNPSVATVLAMEPYMTSEFKTPPNIMAGEISRGSRLTYCTYGRFLAGE
LARYDVMMCDECHSNDSTSILGIGKVLSMLPTTKVKLCILATATPPGCAVTPHPNVDETP
LPEGDLELKGRWIVFDTLRTGRHLIFMPSKARCEDIAKALNAANIKAVAYYRGVNLGVIP
REGNVVVVATDALMTGYTGNFDSVIDSCVSVSEVINFDFDPTFVVSLCSTQSTAITRIQR
RGRTGRGKPGIYRYAAPPPGSDEVPLSSVVAAYDAGIAYFGLTPAEISVYLTAFQQQAGT
GTSLGNWCDFFASLPPPSHADLHRAKIQADNWEYLTAVAYSLMREARAQPPDPRWKGLTG
KGEAFLLYRLDGRLRACFDEGLLGASAGLLLLYAATDTFGYFACTPAIELEECANLASIL
GCLQYFSGLFTLSANPVVASAMSFTGMFVTPLPMKSFLALLGGVLAARIAPMRSSTCFVA
SSLLGCAVSSFTLPAMVADLLSGYTAASHSAVCAMKVLSGTMPTSDEVVGLLAVVNPTAA
AGGIAVGALCYFSKDANNAWQNRMLSMLSKQTVC-NNYFLELLASLTPWALLKRLDWIQE
MLVSAYALRGLLLSIPAVPYVSCSNTWKGLFTCDGQITVTCGCGAETLWQVRDSQAKISV
PRKCCSWWSGGVPINPTYSGAPRPLANNPKKFVIPRGYQYIEYESRGNEWAIATTSAVKV
DGVLINPWAGHCKTDWKGVVKDPRKNM----------------SMPPLEDSEDGSWETME
TYSYVWANFTPSTSAIAVATRGLARSKAYATRPEEITLRIGKVTKWREARSKARNVREMT
FSEMASLTRAKCARSHTGLTGKEVKDETVTIMPKVEVFAITRKPPRIIAYPPLETRCVEK
LVLGHIAPKVVKAVCGKAYGFYTPQTRVKRMVQMWQFKNPVGFTCDTVCFDSTITPEDVK
EEEEIYCSAQIGKTRERIRALSTLYAGGPMRTQDGQYAGVRNCRASGVFTTSSSNTITCW
VKANAALTRAGFWDLLVNGDDCVIVAESDGLRCKSFSMWMKAYGCPQETPEPQYSLEQLT
SCSSNVSVALDGSQMYYLTRDCRIPLARCIMEGKGSNPLGAWIGFLIQHAPSLWARVIAV
HFLRYLLYEFDWWGNTWALPLEHLPEVLEALHGPELWSVSTYTPLEVARVSKALQDMTSP
PLRWWRKSAREVRVNMRRGGLKRLAMRLLWWDHPPLDKDIISYKTFNYNDFYVALIATIG
FLI----
>KC411784
RPR---GKVVKGYVVHPKKTVDDRRKPRPLDPYARMQALLPSAYPSRDPRRQSRFLGHII
DGTLGWATDVIHHIPLVGPLLGHPCRVVCRVVRAGENAVNAITGTVGVHLFILALLSA-V
TNCCSQVTYCTVHESGCAICQICWEPQGLMVSHHPNTFLSHHIDLVAGTVFVCDLAGVKE
VCGTAVLLTLNPDADCFLLVITALIDFGKIPVALAHAFQSHFITMCSIAGLALNGNVKAL
ALTALYIEAAIPVCGYCFNPRTGFRPWFCVW--RTE-CSTDCSWWDERQTFEACGASVIL
SIVAMLDVARLPGTPLSYKGLVPRGMYSSRKDISSGLIMKDKNQDYQLLYSGVGAVIIAL
LAALGARWCLLFYLVNLVV-AATASSRLFVYL-TGLFLLTSAYTQSYLRVRLEALVIPHA
VRGVFWYEHLDGQ------LFETEVIRAQDVGLLACGDQIRGLPVSARLGTTVQAGIAQI
PQGWERTAPFSFKHRSQLRALAMCVTGADQAIMGTPLRSWMGFGCNGALYTVFHGCRGRN
LAGKDGPMAPRATKDLVKYPLPTGFTNLECGSCGCTEFFLLTKAGRLVPCVNTGALTLRE
AKGSSGAPILCKCGKVKAMFLSCRARGIVSSADSMEAPTVPKEVKRLVAPTGSGKTTKLP
MQYYKDGYTVLVLNPSVATTRSVPKYMKETYNVSPNILTGDVRTGSRLTYSTYGMFLTSP
HIEADVVICDEVHSVDSTTILGIGSVLRALESAKCKLVILATATPPGTSMQPHSNITTVD
LSEGEFPFHGKKIPLDNIKSGRHLIFTPSKAHCDNMAKDLKDAGINAVSYYRGKDAQCIP
DTGDIVVVSTDALMTGYTGNFDSVYDSCLSIMPKYEVTMNPTFEVGIQTVNSDTVTRMQR
RGRTGRGKPGTYYQVTPHAALGTVPPANVLEAFDSGLSYFGMTPAEVATALSFYKEEPLT
PSSLEEMTSLFITVGFVEPAYIEIMKQRAENYTYLYAAQYQLAKRADAQAPNPIWRGLRG
RNKFPILYDLEERLAACYEETLAGVGLASAAVFAAVDLLGNIIIKTEEVLEECYVLPHLL
AGIQYFAGLCCLQDAPGLGSVLGFVGGVLSPLPLSLFLAALGGAFASRLTTQRGAAAFAL
AGALGAGAGALGIGSLLASTLTTYGGATATCLVVLKLIDGQLPEVSELASLAFLACPGAV
IVGAASAVMIACTRTESQAWMNRLLAMLNKGTSC-EDYFVALLEKANLWAVFTEISWLNR
FYDAVGFARGFVLKVPSIPYATCDKGYSGPWAGSGIVNTTCQCGAEQVWNIIEGKAQVGG
SKLCSSWLTGRVPVNSALTGCARPRPASWTRMAVNTGFSYVVYERRHLDYVIGCSQAVMV
DGVQVKPFGGT---DWKKAGPTER------------CFSLTRADLNPAAPIHESSWDTEE
SWSYTWSIPTLVYAAVSTYTSGIMKHLAYATEPSSINERIRKVTIMRSAKARARRVQELT
IAEALDITANKTAKSGTGMSAKDLKAGKVNIMPKSEIFVKSKKPARIIAYPHLEMRVAEK
MVLGHIGPATVKAVCGDAYGFVPPKERVQKLLKMWDKSQPAGFTCDTVCFDSTITPEDVA
VERDIYCEAASHSTKVRIRTLHGLYSGGPMV-MQGVQVGERHCRASGVFTTSSSNTMTCF
LKVSAAAKKAGIPSWLICGDDTVCVFESQGLRLGLFAAYMGQMGAPQEVPRPHYSLELLD
SCSSNISSAQYG-LYHYMTRDPRIPYARISLEGKGFNPLGSMLGYILANYPAIWVRVIAV
KFMQELLATFDWYGNNYTVPVSKIPYIIQSLHGKQAWAITQYTSREVSRVAQSLKDNTMR
PLRYYKRTARSLVASRRRGGVAFLANTLLSWVHN-LEPKKVEASSFNFFEPYSLFAGIAG
LLALCLH
>KC815310
RPR---GTVRGGYIVHPKKTTDRRRKRRPMDPYVRTQTALPSAYPSRDPRRQSRFLGHVI
DGTLGWAADILHHVPVVGPLVGHPARVICRVVRAGENAINALTGTVGIHLFLIALLSC-V
SNCCTQVVYCTLHESGCAICQVCWEPQGIMLSHHPDPFLTNHIDFVAGTVFVCDLAGIKE
VCGTAVLAVLNTSGDCFLLVITAIVDFGKIPVALTHAFQSHFIAMCSIAGLALNGNVKAL
ALLVLYIEAAVGRCGYCFSPRTGFRPWFCVWAFSSE-CTSDCSWMDKRMTFEACGASPVL
TTMAYLAIARLPGTPPTYKGLVPKGMYSTRRDISSGLIMKDRHQDYQLLFSGVGAVVIAL
LAALGARWCLLLYTINILV-AATAAARAIVYC-VALFLAAYAILQSYLRVRLEALLFPNA
VRGLFWFKHKDGE------LFPTEVAVAEDVGMLACGDSIRGLPVYARCGKSVRAGIASL
PKGWKYTIPFSVRCRNSLKCLALCLTGHDGCIIGTPLRSWMGFGCKGQLYTAHHGARARN
LASSGGPRPPTKEKDLTTYPLPKGMSSLPVCNCSCREFYLITRLGNLVPCIPTGPLTLKE
AKGSSGAPIVCKCQSVKAMFLSCRSRGVVSSASELLPPPIPKSIQHLVAPTGYGKTTKLP
MHYYNLGYSVLVLNPSVATTRSVPKYMESEYKVCPNIRTGDNHTGSRLTYSTYGMFCTRP
TIDADVVICDEVHATDGTTVLGIGSALRAFESAKGRLLILATATPPGAAMAAHPNINTVN
LTEGDIPFHGKKIKSELLKRGRHLIFTPGKKHCDSLANDLQNAGINAVSYYRGKDANCIP
PEGDCVVVATDALMTGYTGNFDSVFDSCLSVVPTFDITMNPTFEVGIQTRNADSVTRMQR
RGRTGRGKPGTYYQVTPHCTHGSVPTACVVEAFDSGLAYFGMTPAEVATALSFYKDEALT
PSNLFEIQGIFQALGYVEHVHVERMKQLAENYTYLYAAQYQLAKQEKACAPNKIWQGLQG
SNKFPVLYDLEEHIAACFEETLAGVGLSMAAVAVAIDLLGNCCLKITENLEECYYIPHIL
AAVQYFAGLACLQDAPGLGSVLGFVGGVLSPLPLSLFLAALGGAVAARLTTQRGAAVFAV
AGALGAVAGASGVGAMVAQALTTYGGATATCLVVLKLIDGQMPELSEIASLAFIASPGAC
LVGAAAAVMVACTRSESQAWMNRLLAILNRGTSC-EDYFVAVLESANLWAVFKWLNWLNS
FLDSVGAARGAVLAIPGVPILRCDKGYGGEWHGSGMATVMCNCGAESTWNIKDGKAQVAG
SKTCSSWWTGRVPINCKFVSCARPRPVTWTTMAVNTGFTWITYERRGEDWCTGISAAVAV
DGVQVQPFGGD---GWKKCGPSER------------CTGMIKT--------HSSSWETTE
SMSYTWYLPELVYAAVSSYTAGLIKPLVYATTPASINERVRKVTIPRSAKARVRGLQEMT
LEEALAITSNKTAKSATGCTAADLKSGSVNIMPKSEVFVETHKPSRIIAYPHLEMRVVEK
MVLGNIGPATVKAVLGEGYGFVPPGERVSRLLAMWQKKRPGGFTCDTVCFDSTITPEDVA
VECELYQTATACATRQRIKVLHQLYAGGPMV-MQGVAVGERHCRASGVFTTSSSNTMTCY
LKVSTAARIAGLPSWLICGDDTVCIFESESERLALFACAMKQMGAPQEVPRPHYSLELLD
SCSSNVSVAHKG-LFHYMTRDPRIPFGRISIEGKGFNPLGSMLGYILANYPAVWVRIIAV
KFLEELFATFDWYGNNYTVPIGKIPYIIQALHGPQAWGVRQYTSREVSRVALALRDNTMK
PMRYWKRQARALYARRMRGGTAFLAKTLLSWVTK-LDPRKVAAREFNFFEPYAGFAAVAV
VLSFLIK
>KC815312
RPR---GTVRGGYIVHPKKTTDRRRKRRPMDPYVRTQTALPSAYPSRDPRRQSRFLGHVI
DGTLGWAADILHHVPVVGPLVGHPARVICRVVRAGENAINALTGTVGIHLFLIALLSC-V
SNCCTQVVYCTLHESGCAICQVCWEPQGIMLSHHPDPFLTNHIDFVAGTVFVCDLAGIKE
VCGTAVLAVLNTSGDCFLLVITAIVDFGKIPVALTHAFQSHFIAMCSIAGLALNGNVKAL
ALLVLYIEAAVGRCGYCFSPRTGFRPWFCVWAFSSE-CTSDCSWMDKRMTFEACGASPVL
TTMAYLAIARLPGTPPTYKGLVPKGMYSTRRDISSGLIMKDRHQDYQLLFSGVGAVVIAL
LAALGARWCLLLYTINILV-AATAAARAIVYC-VALFLAVYAILQSYLRVRLEALLFPNA
VRGLFWFKHKDGE------LFPTEVAVAEDVGMLACGDSIRGLPVYARCGKSVRAGIASL
PKGWKYTIPFSVRCRNSLKCLALCLTGHDGCIIGTPLRSWMGFGCKGQLYTAHHGARARN
LASSGGPRPPTKEKDLTTYPLPKGMSSLPVCNCSCKEFYLVTRLGNLVPCIPTGPLTLKE
AKGSSGAPIVCKCQSVKAMFLSCRSRGVVSSASELLPPPVSKSIQHLVAPTGYGKTTKLP
MHYYNLGYSVLVLNPSVATTRSVPKYMESEYKVNPNIRTGDNHTGSRLTYSTYGMFCTRP
TIDADVVICDEVHATDGTTVLGIGSALRAFESAKGKLLILATATPPGAAMAAHPNINTVN
LTEGDIPFHGKKIKSELLKRGRHLIFTPGKKHCDSLANDLQNAGINAVSYYRGKDANCIP
PDGDCVVVATDALMTGYTGNFDSVFDSCLSVVPTFDITMNPTFEVGIQTRNADSVTRMQR
RGRTGRGKPGTYYQVTPHCTHGSVPTACVVEAFDSGLAYFGMTPAEVATALSFYKDEALT
PSNLFEIQGIFQALGYVEHVHVERMKQLAENYTYLYAAQYQLAKQEKACAPNKIWQGLQG
SNKFPVLYDLEEHIAACFEETLAGVGLSMAAVAVAIDLLGNCCLKITENLEECYYIPHIL
AAVQYFAGLACLQDAPGLGSVLGFVGGVLSPLPLSLFLAALGGAVAARLTTQRGAAVFAI
AGALGAVAGASGVGAMVAQALTTYGGATATCLVVLKLIDGQMPELSEIASLAFIASPGAC
LVGAAAAVMVACTRSESQAWMNRLLAILNRGTSC-EDYFVAVLESANLWAVFKWLNWLNS
FLDSIGAARGAVLAIPGVPILRCDKGYGGEWHGSGMATAMCNCGAESTWNIKDGKAQVAG
SKTCSSWWTGRVPINCKFVSCARPRPVTWTTMAVNTGFTWITYERRGEDWCTGISAAVAV
DGVQVQPFGGD---GWKKCGPSER------------CTGMIKT--------HSSSWETTE
SMSYTWYLPELVYAAVSSYTAGLIKPLVYATTPASINERVRKVTIPRSAKARVRGLQEMT
LAEALAITSNKTAKSATGCTAADLKGGSVNIMPKSEVFVETHKPSRIIAYPHLEMRVVEK
MVLGNIGPATVKAVLGEGYGFVPPGERVSKLLAMWQKKRPGGFTCDTVCFDSTITPEDVA
VECELYQEATACATRQRIKVLHQLYAGGPMV-MQGVAVGERHCRASGVFTTSSSNTMTCY
LKVSTAARIAGLPSWLICGDDTVCIFESESERLALFACAMKQMGAPQEVPRPHYSLELLD
SCSSNVSVAHKG-LFHYMTRDPRIPFGRISIEGKGFNPLGSMLGYILANYPAVWVRIIAV
KFLEELFATFDWYGNNYTVPLGKIPYIMQCLDD---------------------------
------------------------------------------------------------
-------
>KJ950938
FPSTKKKPVRPGYIVTTKRRSDPKRRRRPVDPYVRLQILLPSAYPVRDPRRKSRFLGHII
DGTLGWTADLLHHVPLVGPLVGHPARLICRAVRACEDGINSFTGIAGVHLFLICWAHMPL
TNCCNQVSYCTMHDTGCVICELCWVPQGPMVSRSPHPFLAHHIDFVAGMIYMCDLAAMHE
LCGAMVLLQLNTTADCYLEVVTALFSFSKIPSALAFAFKSHYITLAAICGLALNGHPKAV
ALTVLYVEAAPPPCNACYGQKGPFLPFGCIGTLGGNACASDCSWMGKELTYERCGTTPWL
TTLAGFNLARLPGTPEQYRGKVPKGYYSSRRDLSTGLISKDSNPDYQLFYSASGSVIVAC
LAALGARWCLVAYLFNSMVKAATAASRAVVYICFFILLVVEAYTLSYLRWRLRFLLAPNA
VEGNFWYNHLHGD------LFQTEVETAEDTGFLACGDTLKGLPVYARLGKTVRAGISSL
PRGWRFTAPFNLRSRRELSHLALCLTGHDSCVIGTPLSRFMGFGCNGVLYTAAHGTNGRH
LALDGGSRPPIKVKDFATYPLPKGMKCLEAGSCSCTEFYLATRLGNLVPCVNTTPLTLKE
AKGSSGAPIICKCRYVHAIFLRCRSKGVVSSADLGKLPPVLQSIRMIVAPTGSGKSTKIP
MEYYKQGYKVLVLNPSVATTLNFEEYMAKQYGVRPNIHCGDHDNGSRLTYMTYGMFLAKN
LLDADVIICDECHAVDATTVLGIGAALHKFESPVAKLLLLATATPPGTPVTPHPNVETID
LDDGEIPFHGKKIKIGNIQKGRHLIFQTSKSHCDNLANDLRAAGLNAVSYYRGKDISCIP
SSGDCVVVATDALMTGYTGNFDSVYDCCLMVEPTLEVDMMPTFKLGLRTKAADSIVKMQR
RGRTGRGKPGTYYQVCPQATSGIVPDACIYEAFDSGLAYFGRTPAEVATHLSFYHNQVGL
PTIIPEVQAIFMQIGYVQSNYLEMMKNRVDSYTYLYAAQYQLAKAEGAMAPNPAWRGLSG
KAKFPLLYHLEESIQGCYEETLAGVGLAVSCVFMAIDLFGNCAILILEEVEECSFLPHIL
AGVQYFAGLTCLREAPGVGAVLGFVGSSLSPLPLNLFLSALGGAFATKLTTQTGAAVFGA
AGAIGALVGAANLGAMVGHAFLTYGSATSACLVVLKLIDGQWPDFSEWASLAMVASPGSF
IVGAGAAIMVACTRSESQVWMNRLLAMLHRGTSC-DEYFVQWLETASIWSAFRQLDWIMR
FMMAVGMARGVLFKIPGCPLYACRPGYKGPWKGSGMVKSTCECGTEGLWNISEGKAIVSS
TAWCRCWWSGGVPVNNSFTGVPRPAPVGWTSMAVRDGYAYCVYERRGEDYLVGVSYAVAV
DGVQVKPFGGT---DWRKCHKEEIPLR---------AIGLSKRSLDPEAPEHSSSWETQS
SWSYSWSVPQLVYAAIHTYTFGLMPNLVYSTTHASANERVRKVTIQRTARARVQTLMELT
LEEALSLTSNTTAKSATGMTAKDLKSGKVCVMPKIETFVESHKPARLIAYPHLEMRVVEK
MVLGQIGPKTVKAVCGDAYGFVTPQERVRKLVSMWQKQKPAGFTCDTVCFDSTITPADVA
VESSLYEAATTDRTRRRIRSLHNLYAGGPMV-MQGAEVGYRRCRASGVFTTSSSNTMTCF
LKVSAAAKAAGIPSWLICGDDTVCIFESSGEKCAQFAVAMKRMGAPQEVPKPYYHLELLD
SCSSNVSSANLG-LYYYMTRDPRIPLARSSIEGKGYNPLGTWLGYILANYPAVWVRVLCV
QFLQQLLTTFDWYGNNYKIPVAKIPYIIESLHGKQCWQIQAYTPREIQRVSQALHDNTIR
PLRYYKRAARQVFAAMQRKGTRFLAKTLLWWVHE-LDPRKVAVKEFSPYDPYSLGMGIIA
LCALCLA
>KJ950939
KPR---NGTVSGYVVNVRKSSERRPPRRAINGVTRMQFLLPSAYPPGDPRNKSRFLGHII
DGTLGWTTDLVHHVPIVGSILGHPCRWLCRGIRALEDGVNMVTSPAGVYLFLLCCLTLPL
TNCCNQVQYCSLHDAGCTICERCWLNHGPMVSRHPDPQVAEHIDAICGLVFLCDLSGINE
ICGAVALVQLNTTAECYLLEFTAVLDFVKLPAAVAAAFSGHMIALASIIGMAMNGHIKAT
ALLVLYVESAPDPCGFCFNPYPLRQKWGCFAKLDGN-CATDCSWMDKRNTYERCGALPIV
STVAGLDLARLPFRPVLSHGVVPKGFYSSYTDLSTGLITKDKHEDYQLHYTASGAIVIAL
LAALGAKWCLVIYTLLMAY-AATVASRAIVYLHCLLLMFVRAELTSYLMTRVDLLLFPKA
TNGWFAYNHIDGD------LFETLLVQETDKAHLACGDTLRGLPVFARRGDEILAGVGKL
PAGWQLTKPFIARNRGELKTLAISLTGSDKVLMSTPLRTWMGFGYGTWLQTCFHGSRGRM
LATDKGAQPPLRAADSVRYQLPQGMKAFKHCCCGSAEGYLITKGGLVTPVIPTQPLTLRE
AKGSSGAPLVCKCRGVKGMFLAARARGMVTSGSFVVPPPVGKEIIPFVAPTGSGKTTKLP
KSYYDKGYHVLVLNPSVATTISVGKYMKDEFGISPNVRCGDSQTGSRLSYMTYGMFLATQ
PMDYDVIICDECHSTDGTTVLGIGGALAAFAVERPKLLLLATATPPGTGMVDHPNIKTIA
LTEGDFPFHGKKIKLDRLRRGRHLIFEASKKHCDELARDLEMAGITAVSYYRGKSCSAIP
PEGDVVVVATDALMTGYSGNFDSVYDCCLAVEGSVEVDMCPTFTVGIQTKPACSIKRMQR
RGRTGRGREGFYYPVTEACPGGIVPDASIYEAFDSGRAYFGLTVAEVARYLDYYKNQTFL
PIETEDVENLYATLPHPKPSTLDHCKEHAENFPYLHAVQLDHASTNGCMAPNPVWRPLKG
KEKFFMLYRLGKEIEKVFCNTISGIGLSCAAIYLAIDMFGHITIKDTAGMEECAMIPHLL
AGMQWLAGLWALGDAPGVGVVLGCIGGYMSPFPLNLFITGIGAAFATKIAPPRAAAAFGV
AGALGAAAAVAGWGSVLCSILSAYSASTSACLVVIKLLNGQLPTVAEAASAFFLASPGGA
LMGAATAMLIILTRAEDNTWMNRLLAMLHKGTSC-DNYFTQFLENANIWAVFNRLTWFNT
IAEALGSVRGLGLPRPILPLMGCDKSYKGPWMGSGPVRSTCGCGLEGTWMISEGKARVAV
SKRCKAYWTGGVPINNTTQAGPTPAPMGWETMVIRVGYDYRQYHRKDGEWLMAVSHAVVV
DGVQIVPTAGD---GWKQCGTADYAIR---------ALGSEGGATPSVAPSGSDSWETMD
SKSYTWLLPRLVYSAVSTFTSGMMKYQAYATTPESVNERIKKVTISRSAREAVSGLGEMT
LGEALSITANKTAKSQTGATAATLKAGYVCVMPKSEVFVRTQKPARIIAYPHLEMRVVEK
MVLGHIGPATVKKVCGPAYGFYNPKERVSRLLSMWYKERPMGFSCDTVCFDSTITPEDMD
VECELYCLAAADTTRCRIRALHHLYKGGPMV-MQGTHVGQRHCRASGVFTTSSSNTITAY
LKVKAAARAAGIPSWLVCGDDVICICEQS--KLERFALEMRRMGAPQEIPVPAYSLELID
SCSSNVSVAQNGKQYHYLTRSPEIPLARASVEGKRFNPLGTWLGYIIANYPAVWVRLLCV
IFLQQLSLEFEWYGNHYTVPLAKIPYVIEHLHGEECWDIKSYTAREITRTGSRLQAIKMK
PLRFWKRLGRSIYASVRRRGVAFLAKTLLSWVPN-LDKSKV-AVQLRFYDPYYLFTLAAA
VALFTLH
>KC411777
---------------GVPKSRERPPKSKILDPVCSSYFLAPTTPWPSDPRRRSRNVGHLV
DGVTGWVADVAGHVPVVGNAARPVVRIAANIVRGAEDIVNMVTSPLGFSLFILSLLSVQV
TNCCVEISFCTWHQHGCVPCTGCWTPVGVTWSVKNA--LWAHIDIVAGAIYACDVLDLGE
VCAGAAVLDFTCNQTCYLFVLRMALSVEGAPRLLSHMLGGPTISALVLLAYALNGHTKAI
VLLFLLSYAE-----LCFTPVPFIVQRGCVWNVTGLGCTGWYGNMSAGETWEECGTGMWL
TRCAVVWTLRLPGEPEVESFVRPANHHFAIGEAASGYLQFTTDGTRQVISGGGVLLLFCF
CVLVRSKYITLLLIYLCFV-APALVTPLAILC---LVLEALAYTVRYLRARLYHCLFPEA
TRGIWLYKHLNDLQSVLSAIHETEVKIISDSAGMACGDCYNGLPVIARLGELVMCGWNGN
MKGWRLTAPFRADHTGWFKTVALSIHGTDPAILGTGLKSSMGFGFSGALVTTYHSSKGKQ
LASTSGQLMPLATDDTAVYPLPAGMTCLEACNCGAVEAWVLDRHGGLHRGVLTAPVPLSH
MRGASGSPVMCKMTHVIGVLRSVKIRGSAGRSQTALPPAVPYEVRVLHAPTGTGKTTKVP
MGYVHEGYKVLVLNPSVATTLSMGPYMQKAYNIAPSVYTGEIGTGTKLTYATYGKAAAMD
LTGYDVVICDECHDVTATTILGIGHVLTKAESCGVKLVILATATPPGCSTTPHPNITEVE
LGSGEVQFYGKRLELAHYLKGRHLIFCASKQVCDTLASLLRQHGITAVAYYRGESVSKIP
DAGDVVVVATDALMTGYTGNFDSVTDCNLAVVQDLTVDLNPTFSVAVRTVQADAVTRIQR
RGRTGRGKPGIYRYVDKGECSGIVSEAAVVEAYDQAYAWLRAAPAETKAMLAAYSRQPGL
PVDLDMWEQFYQCL-HPDPGLLEKIKARADSFATITAMQWTLSSNNHAPLPGGRWQGGRK
TGKCPLICHLDCQLSQCLGLSVVIAGGVMMGLAVLIDSTAALVVTEPTEAEECGWAADIC
AAGGVALGLATIRNNAPLACVHAFTAGLVSSLPLKTILALAAGAVASTLTTSKPSCAFTV
SAIVGGGVAALSVGSILSSIFTGYAGATAGANVAFQLLQGKLPSLEDLTGLLAVFNPGSV
VAGVVAAVILKGIADRNADWMNRLLAMLSKTNVVPTNYFLDMLKAVTPIQLFKALDWLER
LLRALTGIVCWHLPYPSIGMLSCDVPYRGEWSGKGTVITKCGCGKKNTYRIDSGYVTAAV
AKTCWSFWTGGVPINSTVFKGCAPTPSHWSEADVCVQWDWYKVERRMGSYIVGVHPISYA
DGSRCAQHAGERPSYIKDYATPGVHAKSSGFGGSLNVVGVVKGPLMPLQEDDEEGWETSS
NYSYIWNNIPISTLPIRYLSSGLGRQLVYWSEPAQAEERKAKVTYFREAIRRASRVRGLS
FDDAAQLTPPHSATSCSGLTASQVRARTVTVMPKVEIFVKTTKPPRLIAYPPLEMRVAEK
MVLGKVGPAAVKAVLGPAYGFYTPWERARKLVEWWERKSPMAFACDTICFDSTVTAADVA
FESKVYAAACKDNLAGKIFGLGTLYTSSPMYSQTGQLLGVRQCRASGVFTTSSSNCLTAY
TKARAAAVHAGIPQFLVHGDDIICICDASPTRLATFAVWMKKYGCPQQVPYPCYSLEEVE
SCSSNVSSAKTGKPYYYLTRDPVVPLGRAMAEAVDRTVSQTWIGNLLLHYPALWARVLMV
HLLDQIDTTINIWGTEYTIDLTHLPYLIDKLHGEGARRLAYFTPAEVARVSARLKTLGYP
PLRAWKAKAKIVRVRLRRGGKAYLARHLLWFAAPPLDPAVKNIDFK--LPSFSSSLLVVS
VLLINSP
>KC411796
---------------GVPKSRERPPKSKILDPVCSSYFLAPTTPWPSDPRRRSRNVGHLV
DGVTGWVADVAGHVPVVGNAARPVVRIAANIVRGAEDIVNMVTSPLGFSLFILSLLSVQV
TNCCVEISFCTWHQHGCVPCTGCWTPVGVTWSVKNA--LWAHIDIVAGAIYACDVLDLGE
VCAGAAVLDFTCNQSCFLFVLRMALSVEGAPRLLSHMLGGPTISALVLLAYAINGHTKAI
VLLFLLSYAE-----LCFTPVPFIVQRGCVWNITGLGCTGWYGNMSAGESWEECGTGMWL
TRCAVVWTLRLPGEPEVESFVRPANHHFAIGEAASGYLQFTTDGTRQVISGGGVLLLFCF
CVLVRSKYITLLLIYLCFV-APAMVTPLAVLC---LMLEALAYSVRYLRGRLYHCLFPQA
TRGIWLYKHLNDLQSVLNAIHETEVKIISDSARMACGDSYNGLPVVARLGELVMCGWNGN
MKGWRLTAPFRADHTGWFKTVALSIHGTDPAVLGTGLKSSMGFGFSGALVTTYHSSKGKQ
LASTSGQLMPLATDDTAVYPLPAGMTCLEACNCGATEAWVLDRHGGLHRGVLTAPVPLSH
MRGASGSPVMCKMTHVIGVLRSVKIRGSAGRSQTALPPAVPYEVRVLHAPTGTGKTTKVP
MGYVQEGYKVLVLNPSVATTLSMGPYMQKAYNIAPSVYTGEIGTGTKLTYATYGKAAAMD
LSGYDVVICDECHDVTATTILGIGHVLTKAESCGVKLVILATATPPGCSTTPHPNITEVE
LGSGEVQFYGKRLELAHYLKGRHLIFCASKLVCDTLASLLRQHGITAVAYYRGEPVSKIP
DAGDVVVVATDALMTGYTGNFDSVTDCNLAVVQDLTVDLNPTFSVAVRTVQADAVTRIQR
RGRTGRGKPGIYRYVDKGECSGIVSEAAVVEAFDQAYAWLRAAPAETKAMLAAYSRQPGL
PVDLDMWEQFYQCL-HPDPGLLEKIKARADSFATITAMQWTLSSNNHAPLPGGRWQGGRK
TGKCPLICHLDCQLSQCLGLSVVIAGGVMMGLAVLIDSTAALVVTEPTEAEECGWAADIC
AAGGVALGLATIRNNAPLACVHAFTAGLVSTLPLKTILALAAGAVASTLTTSKPSCAFTV
SAIVGGGVAALSVGSILSSIFTGYAGATAGANVAFQLLQGKLPTLEDLTGLLAVFNPGSV
VAGMVAAVILKGIADRNADWMNRLLAMLSKTNVVPTNYFLDMLRAVTPIQLFKALDWLER
LLRALTGIVCWHLPYPSIGMLSCDVPYRGEWSGKGTVVTKCGCGKKNTYRIDSGYVTAAV
AKTCWSFWTGGVPINSTVFKGCAPTPSHWSKADVCVQWDWYRVERRMGSYITGVHPISYA
DDSRCAQHAGERPTYIKDYATPGVHAKSSGFGGSLNVVGVVKGPLLPLQEDQEGDWETSS
NYSYIWNNIPISTLPIRYLSSGLGRQLVYWSEPAQAEERKAKVTYFREAIRRASRVRGLS
FDEAALLTPPHSATSCSGLTASQVRARTVTVMPKVEIFVKTTKPPRLIAYPPLEMRVAEK
MVLGKVGPAAVKAVLGNAYGFYTPWERARKLVEWWERKSPMAFACDTICFDSTVTAADVA
FESKVYAASCKDALAGKIFGLGTLYTTSPMYSQTGQLLGVRQCRASGVFTTSSSNCLTAY
TKARAAAVHAGIPQFLVHGDDIICICDASPTRLATFAVWMKKYGCPQQVPYPCYSLEEVE
SCSSNVSSAKTGKPYYYLTRDPVVPLGRAMAEAVDRTVSQTWIGNLLLHYPALWARVLMV
HLLDQIDTTINIWGTEYTIDLTHLPYLIDKLHGEGARRLAYFTPAEVARVSARLKTLGYP
PLRAWKAKAKIVRVRLRRGGKAYLAKHLLWFAAPPLDPVVKNIDFK--LPSFSSSLLVVS
VLLTLAL
>KC796074
PPGRSAGRVVRGGVPGVPKSGERPRPRRGFDPVADTWFGIPGRW-PSDPRSRARNLGRVV
DGVFCGLADILHVLPIVGRPAGFLGRGLARGVRILEDAINFGTRWTGATIFLLALLSCVF
TNACNEIYFCTWHAGGCVPCVECWHRLSPSFSLKNDLGLIPHIDALMMLCATCDALYIGE
ACGMAVLGEFTCECDCYLLLLQWLGAVAEVPGALLGLVGRHLGVLFAVAYYAMGTALRAV
GVILLYLTAAFPRCKTCFNPWPHDLVWGCLWNLTNAVCGRDCFEVNPRMRFEACGQAPWL
TDKLIIDYRRALGRPKLWTAAVPPGHAYEMPALASGFISKDPFQDVQTFINGPGFAVLLT
LLLMGSRIVLVGWIIWAYNAAVIAASGILAYLGMAVLMWAVGGAAIYLRTRLEIVFYPDL
VTGTYIYDHLTPLDWAAPGLGPVESKIIEDNAMLACGDEIDGLPVAARMGDLVRLGPVKL
PTGWRHCSPITAAQRGWWSSLCVSLTGRDKVIMSTPLKTFCGTCVDGALYTVYHGAGSHT
LAGPDGPIYARVEDDLVVFPVPSGMSTLSRCNCGTVDGFLVTRHGEVKPCALASPCPVRT
LKGSSGCPLVCAQGHCLGIFRATVSRGIARASDLNTPPVVGFAIKLLHAPTGAGKSTKMP
KAYVDLGYSVLVLNPSVATTIAMGPYMASAYNISPNIRSGEITMGSKLTYSTYGKLLADG
LQDYDVIICDECHAQDSTSVLGIGFVLDRAESAGAKLVVLATATPPGVPTAPHPNIEEKQ
LDMGDIRFYGRALTSANYREGRHLIFCHSKAKCEELEAKFAELNIKAVTYYRGKPASVIP
DKGSIVVIATDALMTGYTGNFDSVTDCNTAVEQCLTISYDPTFTIDIHSKPADSITRTQR
RGRTGRGRRGIYYYCDPGEASGIIDQSVVVECYDSGLAWFDLSPAETTVLISAYRNQPGL
PTGPELWESIFDIFTDVDPAILSQTKQQGESYPFLTAAQITACHRCIAMKPSPRWKPCRG
RALTPLFYRLGKAILACLDAGWVVAGASIAAICLLTEASASICITILDEMEECLHWWSIM
SGVQYVAGLSTVGSNPALATLMAFSASLCSPFSTTIMLNILGGWIATRIGNPRSATAFVL
AGGAGAAVAATSLGQVIVDVLTGYYAGLSGAAVAFKLCEGQMPAWDEAMGVLCAFSPGAL
VVGAISGLLLHFSGGSNAEWLNRLIAFCSRGNHVGPGHYVQMLDLLSPMKLAMRLQWISG
LWEWLCKISLFQPNILQIPLYSCEKPYRGLWNTDGELRVTCGCGAQLLYVVRHGVAHIHG
PRSCRS-WFGGVPINITLKGGPRPAPCDWKVGLLQVGLGMIEIEARGDQWLTGVSSFAYL
DGVRVNPYAPPPPPFFRRLEVDKIEPCHDEAAEDPDGPKLR--EMPPLEGDSSSGWEDLP
SASYAWNGLPISGVPVASVTGSLARNIVYYTDRRRAGERAAKVTVEREAKKRAQGVSRLS
WDEVAKLTPARTARSTTGVTGPDIRVLTVTCMAKEEIFCATRKPPRLIMFPDLIVRATEK
AVLGDLAPKVVKAVLKDEYGFYTPKERVEKILTMWHTKNPVAFTCDTVCFDSTVTPEDID
IERDIYLSASMPDVRERTRALHRLYKGGPIHDTNGKEIGWRNCRASGVYTTSSSNCLTAW
IKVHAAARKAGMLKLLVTGDDVFGVFESSDPKLAMFEKNMLQYGAPQEC-QLAYNLEELT
CCSSNISVCCKGVPYYYLTRDPRTPFARSMVESTVRNPTNTWIGNIIAMFPALWVTVLVV
QLLSIAMQQFEMYGVSYTIKLKQLPEIIAAIHGPEVFRLHGYTPREVSRIAQALREVGSP
SIKVWKSRAKHLRAQIRKGGARHVATYLLAYASS-LAPLHKSFDPKHWFMAHGIGVLAVA
ILALFAV
>KC796090
GTARLSARFVP-GVKGVPKSSEKRRPRRIIDPAIDSWLATPGRW-PNDPRSRSRNLGRLV
DGVFCGIADIAQALPLVGRPAGYLGRGAARLVRGVEDLFNFASGWTGFTIFILALLSLIV
TNACNEIYFCSWHAGGCVPCEKCWERIGVTLSIRNETSMLPHIDGLLMLCAACDALGIGE
VCGVGVLVNFSCNCDCHLLELTWVTSLAEVPGAVLQLVGGHLGVLFALLYYGLGPALRAV
LVLLLFLTASFPRCKTCFTPWPFDLEYGCVWNRTGFACARDCFEVNPRATFTLCGQGPWI
SPTALIKYYRVPGNPNLYDTQVPPNHFFPIPAMASAYISKDPFTDVQIFSSSPQTAVLML
LLLMNARVVLVLWLFWAYITAVAVASGVCVYFALGAAVWVGGGTVQYVFTRFELFFYPSL
VCGIYIYDHLTPLWWAAPGLSPMEERIIRCSAEVACGDEKHGLPVSARLGELIHLGPTNL
PTGWRHCSPITAQIRGWWTGLAVSLTGRDKCVLATPARTFCGTAVGASFYTVYHGAGNKG
IAGPHGAVYPIPAEDITVYPSLSGMSGLEVCRCSTTDYYLITRTSDVRPVLLTCPCPVRN
LKGSSGCPVVCAKGHCLGIFRAASVRGVARGSDLTEPPVVPYSVKFLHAPTGSGKSTKMP
AAYVGQGYRTLVCNPSVATTRSMGPYMAKAYNINPSVRTGDIETGEKLTYSTYGKLLADG
LAGFDVVVCDECHSTDSTSVLGIGHILDTAESAGVKLVILATATPPGAPTVPHPNVQEVQ
LSKGDIKFYGKMIESSNLHHGRHLIFCHSKKKCDELAAKLNQMGITAVSYYRGKNLSVIP
VDGDVVVVATDALMTGYTGNFDSVYDCNVATEMVFEMDYSPTFSLNLSTRPSDSVQRTQR
RGRTGRGKQGVYYFCDKGEPSGICDAAVMLECYDSGLAWFDLSPNQVTVLLAAYANQPGL
PVSTELLQSIVEALVEVDAHVLSQYKQLGESYPYLCAAQVTVCHKARAAPPSDRWKPCKG
KTVTPLLYKIGKAICACLDAAWILTGAAIAAVCVLTETTASIAIVWFEEMEECANWWSLL
SGLQYVAGVATLPYNPPVASLMAFVAGLCSPLPTSIFLSVLGGWAASRLAPPQAAVGFVG
ATIGGVLFQSVGIGTALADLLCGYSAGLAGATIIFKLLQGQTPNMEECLAALTFFSPGAM
VVGCIAGYLLHYSGGSNVEWMNRLIAFCSKANHVSPQHYCPTLENLSLISLIKNLRFLSS
LIDWLSRIKQFKPAFPGLPWVSCDRCYKGPWRGEGELKVTCACGKELIYYVRDTVAKCTP
AKTCRA-GMGGVPINASLRGAPEPDPSTWNTALVRVGFDFIEIQQRGLDFLTGASTCDYI
DGVQIRRFAPPPKPMFKTTKIEKHRLEDASSSESQSRPGLQ--MVPPLE--EDQSWETVS
SASYLWNGIPLTPAPVAAVTGNLARNLIYYTDPKRVGERMKKVTVWRDARRRASGVKECT
WEEVAVMTASRTARSSTGLTGRDIKQMSTTCMPKVEVFCATKKPPRLIMYPDLITRAVEK
KVLGDIGPKVVKAVLKEEYGFYTPQQRVDRMVSMWMKKSPAGFTCDTQCFDSTITPEDVA
VECSIYCSAQMPITRQRITALHRLYQGGPILDQRGREVGHRQCRASGVFTTSSSNCLTAW
LKVRASAEKAGMLSLLVSGDDVFGVFESVDPKIGIFERCMLAYGAPQSV-QHSYNLEELT
CCSQNVSLCAEGKPYYYLTRDPRVPLARSMVETSLNNPTNTWLGFIIGNYPALWAVVLIT
QLLSLVVASFELYGSTYQIKLTQLPEILNSIYGPDVFQLHRYTPKETSRIGAGLEELGSR
PLRHWIRKAQHLNSVNGMGDDKKLAKYLLAFARPL--PPLKGYDVSDFFSAYSIVVTAVI
CLLLVGA
>KC796078
GTARLSARFVP-GVKGVPKSSEKRRPRRIIDPAIDSWLATPGRW-PNDPRSRSRNLGRLV
DGVFCGIADIAQALPLVGRPAGYLGRGAARLVRGVEDLFNFASGWTGFTIFVLALLSLIV
TNACNEIYFCSWHAGGCVPCEKCWERIGVTLSIRNETSMLPHIDGLLMLCAACDALGIGE
VCGVGVLVNFSCNCDCHLLELTWVTSLAEVPGAVLQLVGGHLGVLFALLYYGLGPALRAV
LVLLLFLTASFPRCKTCFTPWPFDLEYGCVWNRTGFACARDCFEVNPRATFTLCGQGPWI
SPTALIKYYRVPGNPNLYDTQVPPNHFFPIPAMASAYISKDPFTDVQIFSSSPQTAVLML
LLLMNARVVLVLWLFWAYITAVAVASGVCVYFALGAAVWVGGGTVQYIFTRFELFFYPSF
VCGIYIYDHLTPLWWAAPGLSPMEERIIRCSAEVACGDEKHGLPVSARLGELIHLGPTNL
PTGWRHCSPITAQIRGWWTGLAVSLTGRDKCVLATPARTFCGTAVGASFYTVYHGAGNKG
IAGPHGAVYPIPAEDITIYPSLSGMSGLEVCRCSTTDYYLITRTSDVRPVLLTCPCPVRN
LKGSSGCPVVCAKGHCLGIFRAASVRGVARGSDLTEPPVVPYSVKFLHAPTGSGKSTKMP
AAYVGQGYRTLVCNPSVATTRSMGPYMAKAYNINPSVRTGDIETGEKLTYSTYGKLLADG
LAGFDVVVCDECHSTDSTSVLGIGHILDTAESAGVKLVILATATPPGAPTVPHPNVQEVQ
LSKGDIKFYGKMIDSSNLHHGRHLIFCHSKKKCDELAAKLNQMGITAVSYYRGKNLSVIP
VDGDVVVVATDALMTGYTGNFDSVYDCNVATEMVFEMDYSPTFSLNLSTRPSDSVQRTQR
RGRTGRGKQGVYYFCDKGEPSGICDAAVMLECYDSGLAWFDLSPNQVTVLLAAYANQPGL
PVSTELLQSIVEALVEVDAHVLSQYKQLGESYPYLCAAQVTVCHKARAAPPSDRWKPCKG
KTVTPLLYKIGKAICACLDAAWILTGAAIAAVCVLTETTASIAIVWFEEMEECANWWSLL
SGLQYVAGVATLPYNPPVASLMAFVAGLCSPLPTSIFLSVLGGWAASRLAPPQAAVGFVG
ATIGGVLFQSVGIGTALADLLCGYSAGLAGATIIFKLLQGQTPNMEECLAALTFFSPGAM
VVGCIAGYLLHYSGGSNVEWMNRLIAFCSKANHVSPQHYCPTLENLSLISLIKNLRFLSS
LIDWLSRIKQFKPAFPGLPWVSCDRCYKGPWRGEGELKVTCACGKELIYYVRDTVAKCTP
AKTCRA-GMGGVPINASLRGAPEPDPSTWNTALVRVGFDFIEIQQRGLDFLTGASTCDYI
DGVQIRRFAPPPKPMFKTTKIEKHRLEDASSSESQSRPGLQ--MVPPLE--EDQSWETVS
SASYLWNGIPLTPAPVAAVTGNLARNLIYYTDPKRVGERMKKVTVWRDARRRASGVKECT
WEEVAVMTASRTARSSTGLTGRDIKQMSTTCMPKVEVFCATKKPPRLIMYPDLITRAVEK
KVLGDIGPKVVKAVLKEEYGFYTPQQRVDRMVSMWMKKSPAGFTCDTQCFDSTITPEDVA
VECSIYCSAQMPITRQRITALHRLYQGGPILDQRGREVGHRQCRASGVFTTSSSNCLTAW
LKVRASAEKAGMLSLLVSGDDVFGVFESVDPKIGIFERCMLAYGAPQSV-QHSYNLEELT
CCSQNVSLCAEGKPYYYLTRDPRVPLARSMVETSLNNPTNTWLGFIIGNYPALWAVVLIT
QLLSLVVASFELYGSTYQIKLTQLPEILNSIYGPDVFQLHRYTPKETSRIGAGLEELGSR
PLRHWIRKAQHLNSVNGMGDDKKLAKYLLAFARPL--PPLKGYDVSDFFSAYSIVVTAVI
CLLLVGA
>KC796091
GTARLSARFVP-GVKGVPKSSEKRRPRRIIDPAIDSWFATPGRW-PNDPRSRSRNLGRLV
DGVFCGIADIAQALPLVGRPAGYLGRGAARLVRGVEDLFNLASGWTGFTIFILALLSLIV
TNACNEIYFCSWHAGGCVPCEKCWERIGVTLSIRNETSMLPHIDGLLMLCAACDALGIGE
VCGVGVLVNFSCNCDCHLLELTWVTSLAEVPGAVLQLVGGHLGVLFALLYYGLGPALRAV
LVLLLFLTASFPRCKTCFTPWPFDLEYGCVWNRTGFACARDCFEVNPRATFTLCGQGPWI
SPTALIKYYRVPGNPNLYDTQVPPNHFFPIPAMASAYISKDPFTDVQIFSSSPQTAVLML
LLLMNARVVLVLWLFWAYITAVAVASGVCVYFALGAAVWVGGGTVQYVFTRFELFFYPSL
VCGIYIYDHLTPLWWAAPGLSPMEERIIRCSAEVACGDEKHGLPVSARLGELIRLGPTNL
PTGWRHCSPITAQIRGWWTGLAVSLTGRDKCVLATPARTFCGTAVGASFYTVYHGAGNKG
IAGPHGAVYPIPAEDITIYPSLSGMSGLEVCRCSTTDYYLITRTSDVRPVLLTCPCPVRN
LKGSSGCPVVCAKGHCLGIFRAASVRGVARGSDLTEPPVVPYSVKFLHAPTGSGKSTKMP
AAYVGQGYRTLVCNPSVATTRSMGPYMAKAYNINPSVRTGDIETGEKLTYSTYGKLLADG
LAGFDVVVCDECHSTDSTSVLGIGHILDTAESAGVKLVILATATPPGAPTVPHPNVQEVQ
LSKGDIKFYGKMIDSSNLHHGRHLIFCHSKKKCDELAAKLNQMGITAVSYYRGKNLSVIP
VDGDVVVVATDALMTGYTGNFDSVYDCNVATEMVFEMDYSPTFSLNLSTRPSDSVQRTQR
RGRTGRGKQGVYYFCDKGEPSGICDAAVMLECYDSGLAWFDLSPNQVTVLLAAYANQPGL
PVSTELLQSIVEALVEVDAHVLSQYKQLGESYPYLCAAQVTVCHKARAAPPSDRWKPCKG
KTVTPLLYKIGKAICACLDAAWILTGAAIAAVCVLTETTASIAIVWFEEMEECANWWSLL
SGLQYVAGVATLPYNPPVASLMAFVAGLCSPLPTSIFLSVLGGWAASRLAPPQAAVGFVG
ATIGGVLFQSVGIGTALADLLCGYSAGLAGATIIFKLLQGQTPNMEECLAALTFFSPGAM
VVGCIAGYLLHYSGGSNVEWMNRLIAFCSKANHVSPQHYCPTLENLSLISLIKNLRFLSS
LIDWLSRIKQFKPAFPGLPWVSCDRCYKGPWRGEGELKVTCACGKELIYYVRDTVAKCTP
AKTCRA-GMGGVPINASLRGAPEPDPSTWNTALVRVGFDFIEIQQRGLDFLTGASTCDYI
DGVQIRRFAPPPKPMFKTTKIEKHRLEDASSSESQSRPGLQ--MVPPLE--EEQVWETVS
SASYLWNGIPLTPAPVAAVTGNLARNLIYYTDPKRVGERMKKVTVWRDARRRASGVKECT
WEEVAVMTASRTARSSTGLTGRDIKQMSTTCMPKVEVFCATKKPPRLIMYPDLITRAVEK
KVLGDIGPKVVKAVLKEEYGFYTPQQRVDRMVSMWMKKSPAGFTCDTQCFDSTITPEDVA
VECSIYCSAQMPITRQRITALHRLYQGGPILDQRGREVGHRQCRASGVFTTSSSNCLTAW
LKVRASAEKAGMLSLLVSGDDVFGVFESVDPKIGIFERCMLAYGAPQSV-QHSYNLEELT
CCSQNVSLCAEGKPYYYLTRDPRVPLARSMVETSLNNPTNTWLGFIIGNYPALWAVVLIT
QLLSLVVASFELYGSTYQIKLTQLPEILNSIYGPDVFQLHRYTPKETSRIGAGLEELGSR
PLRHWIRKAQHLNSVNGMGDDKKLAKYLLAFARPL--PPLKGYDVSDFFSAYSIVVTAVI
CLLLVGA
>D84264
--KTKRGQIVGGGVRATRKTSERPRGRRYGNEGCGGWLLSPRNWGPNDPRRRSRNLGKVI
DTLTCGFADLMGYIPVVGAPLGGVAAALAHGVRAIEDGINYATGGCSFSIFLLALLSCHL
TNDCPSIIYEAMHTPGCVPCVQCWVPVAPTLAVANARGFRSHVDLLVGSAAACSALYIGD
LCGGVFLVTTVQECNCSIYTVTFITSSLRVPQLLLEIAEGHWGVIGALLYYSMVANAKVF
AVLLLFAGVDPRPCDYCFTPSPVVVGFGCTWNSTGFVCPTDCFRKHPEATYARCGSGPWL
TPRCLVNYDRVEMSPLLFSTSILPCSFTTMPALSTGLIHLHQNVDVQYLYGVSSAIVLAF
LVLAVARVCACLWMFLVGIVLNATSAGVVFICPLLLLVRAYAYWIQYYIARAEALLHPQL
GTGTYIYDHLTPLDWACDGLSPMEKKVITWGADVACGDIISGLPVSARRGNLIFLGPADR
DGGWRLLAPITAYTRGLVGTIVTSLTGRDKQVVSTATQSFLATTVNGVLWTVYHGAGSKT
LAGPKGPICQMVDQDLVGWPAPPGARSLTPCTCGSSDLYLVTRNADVIPAALLSPRPIST
LKGSSGGPMLCPSGHVAGIFRAAVTRGVAKSSDNTTPPAVPYQVGYLHAPTGSGKSTKVP
AAYAAQGYKVLVLNPSVAATLGFGSYMSTAHGIDPNIRTGVITTGGAITYSTYGKFLADG
GGAYDIIICDECHSTDPTTVLGIGTVLDQAETAGVRLTVLATATPPGSVTVPHPNITEVA
LSTGEVPFYGKAIPLEYIKGGRHLIFCHSKKKCDELAKQLTSLGLNAVAFYRGVDVSVIP
TSGDVVVCATDALMTGYTGDFDSVIDCNVSVTQVVDFSLDPTFTIETTTMPQDAVSRSQR
RGRTGRGKHGVYRYVSQGEPSGIFDTVVLCEAYDTGCAWYELTPSETTVRLRAYLNTPGL
PVHLEFWEGVFTGLTHIDAHLLSQTKQGGENFAYLVAYQATVCARAKAPPPSTMWKCLIL
TGPTPLLYRLGAYIMTCMSATWVLVGGVLAALAAYCLSVGCVVVCQFDEMEECSHLWNFV
SGIQYLAGLSTLPGNPAVASLMSFSASLTSPLSTTLLLNILGGWVASQLANPTASTAFVV
SGLAGATVGSIGLGRVLVDIIAGYGAGVSGALVAFKIMSGETPSAEDMVNLLPLLSPGAL
VVGVVCAAILRHAGPAETQWMNRLIAFASRGNHVSPTHYVPILSSLTVTSLLRKLEWINS
IWDWVCWLKSKVPALPGVPFLSCQRGFRGVWRGDGICRTTCPCGADIVGHVKNGSMRISG
SRWCSNIWHGTFPINATTTGPSVPIPENYKRALWRVSAEYVEVARVGDSFVVGATNFTEV
DGVRLHRFAPACKPLLRDEISAARRLAASSLASQLSAPSLKATSMPPLEGESSGSWSTVS
SMSYSWTGALVTPLPINPLSNSLIHNLVYSTTTRSAAMRQKKVTFDRLVKLRASGVTLLS
VEEACSLTPPHSARSKFGYGAKDVRSHTTTIMAKNEVFCAGRKPARLIVYPDLGVRVCEK
RALYDVTRKLPTAIMGDAYGFYSPKQRVDQLLKMWRKKTPMGFSYDTRCFDSTVTEHDIK
TERDVYLSCKLDVARKAIESLTRLYIGGPMYNSRGQLCGTRRCRASGVLTTSLGNTMTCF
IKAEAACRAAGLYDMLVCGDDLVVIAESAGVNLRAFTEAMTRYSAPPDEPHPAYDLELIT
SCSSNVSVAHTGQRYYYLTRDPTTPLSRAAWETARHTPVNSWLGNIIMYAPAIWVMVLMT
HFFQILQADFDMYGVTYSVSPLQLPAIIQRLHGMAAFSLHGYSPTELNRVGACLRKLGAP
PLRAWRHRARAVRAKIAQGGGAICGKYLFNWAVKLTPIPDAALDLSGWFISGFLLLLSVG
VGIFLLP
>U45476
--KTKRGQIVGGGVRATRKTSERPRGRRYGNEGMGGWLLSPRSWGPTDPRRRSRNLGKVI
DTLTCGFADLMGYIPLVGAPLGGAARALAHGVRVLEGGVNYATGGCSFSIFLLALLSCHV
TNDCSSIVYETMHTPGCVPCVRCWVALTPTLAARNATTIRRHVDLLVGAAAFCSAMYVGD
LCGSVFLVATVQDCNCSIYPAALVVSQLRIPQAVVDMVGAHWGVLAGLAYYSMVGNAKVL
IVMLLFAGVDPRPCGYCFTPSPVVVGFGCTWNSTGFICPTDCFRKHPEATYTRCGSGPWL
TPRCMVDYDRSELSPLLLSTQVLPCSFTTLPALSTGLIHLHQNVDVQYLYGIGSVILLLF
LLLADARVCACLWMLLIAVVLNAASLFLVFFCPLLLLLRAYALWLQYFITRAEAAVHPGL
ITGTYVYDHLTPLDCRHAGLSAMETKIITWGADAACGDIILGLPVSARRGREILLGPADE
GQGWRLLAPITAYTRGLLGCIITSLTGRDKQVVSTATQSFLATCVNGVCWTVYHGAGSKT
LAGPKGPVTQMVDQDLVGWQAPPGARSLTPCTCGSSDLYLVTRHADVIPVSLLSPRPVSY
LKGSSGGPLLCPSGHAVGIFRAAVTRGVAKATDNSSPPAVPFQVAHLHAPTGSGKTTKVP
AAYAAQGYKVLVLNPSVAATLGFGAYMSKAHGIDPNIRTGVITTGAPITYSTYGKFLADG
GGAYDIIICDECHSTDSTSILGIGTVLDQAETAGARLVVLATATPPGSVTVPHSNIEEVA
LSIGEIPFYGKAIPLENIKGGRHLIFCHSRKKCDELAAKLSGLGINAVAYYRGLDVSVIP
TSGDVVVVATDALMTGYTGDFDSVIDCNVCVTQTVDFSLDPTFTIETTTVPQDAVSRSQR
RGRTGRGRMGIYRFVTPGEPSGMFDSSVLCESYDAGCAWYELTPAEASVRLRAYLNTPGL
PVHLEFWESVFTGLTHIDAHFLSQTKQAGDNFPYLVAYQATVCARAQAPPPSQMWKCLIL
HGPTPLLYRLGAFIMACMSATWVLVGGVLAALAAYCLTTGCVVIVEFDEMEECAHMRNFI
SGIQYLAGLSTLPGNPAIASLMAFTASITSPLTTTLLFDILGGWVAAQLAPPSAASAFVG
AGIARAAVGSIGLGKVLVDILAGYGAGVAGALVAFKVMSGEVPSTEDLINLLPILSPGAL
VVGVVCAAILRHVGPGEVQWMNRLIAFAFAGNHVSPTHYVPILSSLTITQLLKRLQWINE
VWDWICWLQSKLPRLPGVPFLSCQRGYRGVWRGDGIMHTTCPCGAQMAGHVKNGSMRIVG
PKTCSNTWYGSFPINAYTTGPCTPSPANYSRALWRVAAEYVEVTRVGDFYVTGMTTFTEV
DGVRLHRYAPACKPLLRDEVSAKRRLAASSSASQLSAPSLKATSMPPLEGESDGSWSTVS
SMSYTWTGALITPLPINALSNSLLHNMVYATTSRSASQRQKKVTFDRQMKAKASTVKLLS
VEEACKLTPPLSARSKFGYGAKDVRNLSTTIMAKNEVFCVGRKPARLIVFPDLGVRVCEK
MALYDVVSTLPHTVMGSSYGFYSPGQRVEFLVNTWKKKCPMGFAYDTRCFDSTVTENDIR
VEESIYQCCDLGEARQAIRSLTRLYIGGPLTNSKGQNCGYRRCRASGVLTTSCGNTLTCY
LKATAACRAAKLCTMLVCGDDLVVICESAGTNLRVFTEAMTRYSAPPDPPQPEYDLELIT
SCSSNVSVAHSGKRVYYLTRDPTTPLARAAWETARHTSVNSWLGNIIMYAPTLWAMILMT
HFFSILLADCQIYGACYSIEPLDLPQIIQRLHGLSAFSLHSYSPGEINRVASCLRKLGVP
PLRVWRHRARSVRAKLSPGGESTCGKYLFNWAVKLTPIPAAFLDLSGWFVAGYLLLLSVG
VGIYLLP
>DQ988073
--KTKRGQIVGGGVRATRKTSERPRGRRYGNEGCGGWLLSPRSWGPNDPRRRSRNLGKVI
DTLTCGFADLMGYIPLVGAPVGGVARALAHGVRAVEDGINYATGGCSFSIFLLALLSCHV
TNDCPSIVYEAMHLPGCVPCVHCWVALTPTVAAPYIESLRSHVDLMVGAATACSALYIGD
LCGGLFLVWTTQDCNCSIYTTTLVLAQMRIPGTLVDLLGGHWGVLVGVAYFSMQANAKVI
LVLFLFAGVDPRPCGYCFTPSPVVVGFGCVWNGTGFHCPTDCFRKHPETTYAKCGSGPWI
TPRCLIHYDRVELSPLLLSTQVLPCSFTTLPALSTGLIHLHQNVDVQYLYGVGSAVVLAF
LLLADARVSACLWMFMVAININAASAAIFFICPLLLLLRAYAYWVQYFIARTEALACPHL
MTGTYIYDHLTPLDWAAEGLTPMEKKIIVWGADAACGDIIGGLPVSARLGNEILLGPADK
SKGWRLLAPITAYTRGLFGTIVTSLTGRDTQVLSTATQSFLGTAVNGVMWTVYHGAGSKT
ISGPKGPVNQMVDQDLVGWPAPPGVKSLAPCTCGASDLYLVTRHADVVPVALLSPRPIST
LKGSSGGPLLCPMGHAAGIFRAAVTRGVAKATDNSTPPAVPYQVAHLHAPTGSGKSTKVP
AAYAAQGYKVLVLNPSVAATLGFGAYMSKAYGIDPNIRTGVITTGASITYSTYGKFLADG
GGAYDIIICDECHSTDSTTILGIGTVLDQAETAGVRLVVLATATPPGSVTTPHSNIEEVA
LPMGEVPFYGKAIPLELIKGGRHLIFCHSKKKCDELAKQLSSLGLNAVAYYRGLDVAVIP
TAGDVVVCATDALMTGFTGDFDSVIDCNTSVIQTVDFSLDPTFSIETTTVPQDAVSRSQR
RGRTGRGRLGIYRYVTPGEPSGIFDTSVLCECYDAGCAWYELTPAETTTRLRAYFNTPGL
PVHLEFWESVFTGLTHIDGHFLSQTKQSGENFPYLVAYQATVCAKALAPPPSTMWKCLIL
HGPTPLLYRLGSYIMACMSATWVLVGGVLAALAAYCLSVGSVVIVQFDEMEECSHMWNFI
SGIQYLAGLSTLPGNPAIASLMSFTAAVTSPLTTTLLFNILGGWVASQIATPTASTAFVV
SGLAGAAIGSVGLGKILVDILAGYGAGVAGAVVTFKIMSGETPSVEDLVNLLPILSPGAL
VVGVVCAAILRHVGPGEVQWMNRLIAFASRGNHVSPTHYVPILSSLTVTSLLRRLKWINE
VWDWVCWLKAKLPLMPGVPFLSCQRGYKGEWRGDGVVHTKCPCGAELAGHIKNGSMRITG
PKTCSNTWHGTFPINAYTTGPGIPIPANYKFALWRVSAEYVEVRRVGDFYVTGVTQFTEV
DGVRLHRHAPKCKPLLRDEVSARRRLAASSSASQLSAPSLKATSMPPLEGETSDSWSTVS
SMSYSWTGALITPLPISPLSNSLLHNMVYATTTRSAVTRQKKVTFDRLIKARASKVKLLT
TEEACDLTPPHSARSKFGYGAKDVRSHSTTIMAKNEVFAVGRKPARLIVYPDLGVRVCEK
RALHDVXKQLPEAVMGAAYGFYSPAQRVEFLLTSWKKKTPMGFSYDTRCFDSTVTEKDIR
VEEEVYQCCDLEEARKAIAALTRLYVGGPMHNSKGDLCGYRRCRASGVFTTSFGNTLTCY
LKATAAIRAAGLCSMLVCGDDLVVIAESDGVALRAFTEAMTRYSAPPDAPQPAYDLELIT
SCSSNVSVAHTGKKVYYLTRDPETPLARAAWETVRHTPVNSWLGNIIVYAPTIWVMVLMT
HFFSILQSDFDMYGVTYSITPLDLPAIIQRLHGLSAFTLHGYSPHEL-------------
------------------------------------------------------------
-------
>Y13184
--KTKRGQIVGGGVRATRKNSERPRGRRYANEGLGGWLLSPRNWGPNDPRRKSPNLGRVI
HTLTCGFPHLMGYIPLVGGPVGGVSRALAHGVKVLEDGINYATGGCPFSIFVLALLWCHV
TNDCPSIVYEALHAPGCVPCVRCWVQITPTLSAPSFALLRRAVDYLAGGAAFCSALYVGD
ACGALSLVTTVQDCNCSIYSTALLMAQLRIPQVVIDIIGGHWGVLLAAAYFASTANAKVI
LVLFLFAGVDPRPCGYCFTPSPVVVGFGCTWNSTGFKCPTDCFRKHPDATYTRCGSGPWL
TPRCLVHYDRAELSPLLHTTAILPCSFTPTPALSTGLIHLHQNVDTQYLYGLSSSIMLVF
LLLADARICTCLLLLLICIVLNAAAAGLLVVCPLLLVRRALALWLQYFIARVEALFHPAL
GTGTYIYDHLAPMDWAASGLSAMETKVITWGADAACGNILAVLPVSARRGREIFLGPADK
TSGWRLLAPITAYTRGVLGAIVLSLTGRDKQFLSTATQTFLGICINGVMWTLFHGAGSKT
LAGPKGPVVQMVDKDLVGWPSPPGKGSLTRCTCGSADLYLVTRHADVIPASLLSPRPISY
LKGSSGGPIMCPSGHVVGVFRAAVTRGVAKATDNSTPPAVPFQVGHLHAPTGSGKSTKVP
AAYAAQGYKVLVLNPSVAATFGFGAYMSRAYGVDPNIRTGVVTTGAGITYSTYGKFFADG
GGAYDVIICDECHSQDATTILGIGTVLDQAETAGARLVVLATAIPPGSVTTPHPNIEEVA
LPEGEIPFYGRAIPLVLIKGGRHLIFCHSKKKCDELAKQLTSLGVNAVAYYRGLDVAVIP
ATGDVVVCSTDALMTGFTGDFDSVIDCNSAVTQTVDFSLDPTFTIETTTVPQDAVSRSQR
RGRTGRGRHGIYRYVSSGEPSGIFDSVVLCECYDAGCAWYDLTPAETTVRLRAYLNTPGL
PVHLEFWEGVFTGLTNIDAHMLSQAKQGGENFPYLVAYQATVCVRAKAPPPSTMWKCMIL
TGPTPLLYRLGAYIMACMSATWVLVGGVVAALAAYCLTVGSVAIVQFDEMEECSHMWNFV
SGIQYLAGLSTLPGNPAVATLMSFTAAVTSPLTTTLLFNILGGWVASQIAPPTAATAFVV
SGMAGAAVGNIGLGRVLIDILAGYGTGVAGALVAFKIMCGERPTAEELVNLLPILCPGAL
VVGVICAAVLRHIGPGEVQWMNRLIAFASRGNHGSPTHYVPLLSSLTVTSLLKRLTWIGE
IWDWVCWLQAKLPQLPGVPFFSCQKGYKGVWRGDGVNSTKCPCGATISGHVKNGTMRIVG
PKLCSNTWQGTFPINATTTGPSVPAPANYKFALWRVGADYAEVRRVGDYYITGVTQFTEL
DGVRIHRFAPPCNPLLREEVTAKRRLNANSSASQLSAPSLKATSMPPLEGESSGSWSTVS
SMSYTWTGALITPLPINPLSNTLLHNLVYSTSSRSAGLRQKKVTFDRLMKRLASKVKLLP
LEEACGLTPPHSARSKYGYGAKEVRSLDTTIMAKNEVFAVGKKPARLIVYPDLGVRVCEK
RALYDVAQKLPTALMGPSYGFYSPAQRVDFLLKAWKKKIPMAFSYDTRCFDSTITEHDIM
TEESIYQSCDLQEARVAIRSLTRLYCGGPMYNSKGQQCGYRRCRASGVFTTSMGNTMTCY
IKALASCRAAKLCTLLVCGDDLVAICESQGTSLRAFTEAMTRYSAPPDPPVPAYDLELVT
SCSSNVSVARSGNRIYYLTRDPQVPLAKAAWETAKHSPVNSWLGNIIMYAPTLWAIVLMT
HFFSVLQSAFEMYGSVYSVTPLDLPAIIQRLHGLSAFSLHSYSPSEINRVASCLRKLGVP
PLRAWRHRARAVRAKIAQGGRAICGIYLFNWAVKLTPLADADLDLSSWFTVGALLLLSVG
VGIFLLP
>X76918
--KTKRGQIVGGGVRATRKTSERPRGRRYGNEGCGGWLLSPRSWGQNDPRRRSRNLGKVI
DTLTCGFADLMGYIPLVGAPVGGVARALAHGVRALEDGINFATGGCSFSIFLLALFSCVL
TNDCSSIVYEALHTPGCVPCVTCWTPVTPTVAVRYVASIRSHVDLLVGAATMCSALYVGD
MCGAVFLVQTVQTCNCSLYPVGMVVSHLRLPQTLFDIIGAHWGILAGLAYYSMQGNAKVA
VIMVMFSGVDPRPCDYCFTPSPVVVGFGCAWNSTGFFCPTDCFRKHPDATYSRCGAGPWL
TPRCMVDYDRSEQHPLLHSTAILPCSFTPMPALSTGLIHLHQNVDVQYLYGVGSGVILIF
LLLADARVCVALWMLMISVTLKAVAAYLVAFCSLALLVRAYAWWNQYTICRCESLLYPSL
IFNTYLYDHLAPMHWAAAGLSPMEIKVITWGADAACGDILCGLPVSARLGREVLLGPADR
EMGWRLLAPITAYTRGLLGTIVTGLTGRDKQVLSTATQTFLGTTVGGVMWTVYHGAGSRT
LAGAKHPALQMVDQDLVGWPAPPGAKSLEPCACGSADLYLVTRDADVIPASLLSPRPLAC
LKGSSGGPVMCPSGHVAGIFRAAVTRGVAKASDNSTPPAVPYQVGYLHAPTGSGKSTKVP
AAYVAQGYNVLVLNPSVAATLGFGSFMSRAYGTDPNIRTGNVTTGAKLTYSTYGKFLADG
GGAYDVIICDECHAQDATSILGIGTVLDQAETAGVRLTVLATATPPGSITVPHSNIEEVA
LGEGEIPFYGKAIPIALLKGGRHLIFCHSKKKCDEIASKLRGMGLNAVAYYRGLDVSVIP
TTGDVVVCATDALMTGFTGDFDSVIDCNVAVEQYVDFSLDPTFSIETRTAPQDAVSRSQR
RGRTGRGRLGTYRYVAPGEPSGMFDSVVLCECYDAGCSWYDLQPAETTVRLRAYLSTPGL
PVHLDFWESVFTGLTHIDAHFLSQTKQQGLNFSYLTAYQATVCARAQAPPPSEMWKCLVL
HGPTPLLYRLGPYIMACMSATWVLLGGVLAALAAYCLSVGCVVIVQYDEMEECSHMWNFV
SGIQYLAGLPTLPGNPAVASLMAFTASVTSPLTTTMFFNILGGWVATHLAGPQSSSAFVV
SGLAGAAIGGIGLGRVLLDILAGYGAGVSGALVAFKIMGGELPTTEDLVNLLPILSPGAL
VVGVICAAILRHVGPGEVQWMNRLIAFASRGNHVSPTHYVPLLSSLTVTSLLRRLQWINE
IWDWVCWLSAKMPALPGLPFISCQKGYKGVWRGDGVTTTRCPCGATITGHVKNGSMRLAG
PRTCANMWYGTFPINEYTTGPSTPCPSNYTRALWRVAASYVEVRRVGDFYITGATEFTEV
DGVRLHRYAPPCKPLLRDDITAARRLAASSSASQLSAPSLKATSMPPLEGESCDSWSTVS
SMSYSWTGALITPLPISPLSNSLLHNLVYSTSSRSASQRQKKVTFDRLVKERASRVKMLT
IEEACALVPPHSARSKFGYSAKDVRSLSTTIMAKNEVFCVGRKRARLIVYPDLGVRVCEK
RVLYDVIQKLSIETMGTAYGFYSPQQRVERLLKMWTKKTPLGFSYDTRCFDSTVTEQDFR
VEEEIYQCCNLEEARKVISSLTRLYCGGPMFNSKGAQCGYRRCRASGVLPTSFGNTITCY
IKATAAAKAAGLPDFLVCGDDLVVVAESDGVALRAFTEAMTRYSAPPDAPQPTYDLELIT
SCSSNVSVALKGKRYYYLTRDATTPLARAAWETARHTPVNSWLGNIIMYAPTIWVMVMMT
HFFSILQSDFEMYGATYSVTPLDLPAIIERLHGLSAFTLHSYSPVELNRVAGTLRKLGCP
PLRAWRHRARAVRAKIAQGGKKICGLYLFNWAVNLTPLPATGLDLSSWFTVGVLLLLTVG
VGIFLLP
>D00944
--KTKRGQIVGGGVRATRKTSERPRGRRYGNEGLGGWLLSPRSWGPNDPRHRSRNVGKVI
DTLTCGFADLMGYIPVVGAPLGGVARALAHGVRVLEDGVNFATGGCSFSIFLLALLSCMV
TNDCTSITWQLLHVPGCVPCERCWIPVSPNVAVQQPQGLRTHIDMVVMSATLCSALYVGD
LCGGVMLAWFVQDCNCSIYPATMILAYMRVPEVIIDIIGAHWGVMFGLAYFSMQGAAKVV
VILLLAAGVDPRQCGYCFTPSPVVVGFGCTWNSTGYLCPTDCFRKHPDTTYIKCGSGPWL
TPRCLIDYDRSQLSPLLHSTAILPCTYSDLPALSTGLLHLHQNVDVQFMYGLSPAVVLLF
LLLADARVCACLWLILLGVVLHAASAFVIFFVSFGLLLQAYAYWLCYLLTLAEAIFCPGV
VTGTYIYDHLTPMDWAANGLSPMEKKVIVWGAEAACGDILHGLPVSARLGREVLLGPADT
SKGWSLLAPITAYTRGLLGTIVVSMTGRDKQVLSTVTQSFLGTTISGVLWTVYHGAGNKT
LAGSRGPVTQMAEGDLVGWPSPPGTKSLEPCTCGAVDLYLVTRNADVIPAALLSPRPLST
LKGSSGGPVLCPRGHAVGVFRAAVSRGVAKSSDNSTPPAVPYQVGYLHAPTGSGKSTKVP
VAYAAQGYKVLVLNPSVAATLGFGAYLSKAHGINPNIRTGVVTTGAPITYSTYGKFLADG
GGAYDIIICDECHAVDSTTILGIGTVLDQAETAGVRLTVLATATPPGSVTTPHPNIEEVA
LGEGEIPFYGRAIPLSYIKGGRHLIFCHSKKKCDELAAALRGMGLNAVAYYRGLDVSVIP
TQGDVVVVATDALMTGFTGDFDSVIDCNVAVTQVVDFSLDPTFTITTQTVPQDAVSRSQR
RGRTGRGRLGIYRYVSTGEASGMFDSVVLCECYDAGAAWYELTPAETTVRLRAYFNTPGL
PVHLEFWEAVFTGLTHIDAHFLSQTKQSGENFAYLTAYQATVCARAKAPPPSVMWKCLTL
VGPTPLLYRLGSYIATCMQATWVLAGGVLAAVAAYCLATGCVCIIAFDEMEECAHMWNFI
SGIQYLAGLSTLPGNPAVASMMAFSAALTSPLSTTILLNILGGWLASQIAPPAGATGFVV
SGLVGAAVGSIGLGKVLVDILAGYGAGISGALVAFKIMSGEKPSMEDVVNLLPILSPGAL
VVGVICAAILRHVGPGEVQWMNRLIAFASRGNHVAPTHYVTLLGSLTITSLLRRLNWITE
VWDWVCWLTSKFPKMPGLPFISCQKGYKGVWAGTGIMTTRCPCGANISGNVRLGSMRITG
PKTCMNIWQGTFPINCYTEGQCVPKPANFKIAIWRVAAEYAEVTQHGSYYITGLTTFSWV
DGVQIHRFAPIPKPFFRDEVSAARRLAASSSASQLSAPSLRATSMPPLEGEGSGSWSTCS
SMSYSWTGALITPLPINPLSNSLLHNKVYCTTSKSASLRAKKVTFDRMIKLAASKVTLLT
LEEACQLTPPHSARSKYGFGAKEVRSLSTTIMAKNEVFCVGKKAARLIVYPDLGVRVCEK
MALYDITQKLPQAVMGASYGFYSPAQRVEFLLKAWAKKDPMGFSYDTRCFDSTVTERDIR
TEESIYRACSLPEAHTAIHSLTRLYVGGPMFNSKGQTCGYRRCRASGVLTTSMGNTITCY
VKALAACKAAGIPTMLVCGDDLVVISESQGTNLRAFTEAMTRYSAPPDPPRPEYDLELIT
SCSSNVSVALQGRRRYYLTRDPTTPIARAAWETVRHSPVNSWLGNIIQYAPTIWAMVLMT
HFFSILMANFEMYGAVYSVSPLDLPAIIERLHGLDAFSLHTYTPHELTRVASALRKLGAP
PLRAWKSRARAVRASISRGGRAVCGRYLFNWAVKLTPLPEARLDLSSWFTVGALLLLFVG
VGLFLLP
>EF108306
--LTKRGQIVGGGVRGTRKSSERPRGRRYGNEGCGGWLLSPRTWGPTDPRHRSRNLGKVI
DTMTCGFADLMGYIPVLGAPLGGVARALAHGVRVLEDGVNYATGGCSFSIFLLALLSCHL
TNDCPSIVYETLHEPGCVPCVRCWEPVAPTLAVRYRDDLRTHIDLVVASATLCSALYVGD
ICGAIFIARIVQDCNCSIYPLSMVAAYVRVPGVIITTVGGHWGVLFGLAYFGMAGNAKVI
LIMLLMSGVDPSPCGYCFTPSPVVVGFGCSWNTTGFTCPTDCFRKHPRATYSACGSGPWL
TPRCMVHYDRVDMSPLLHSTAILPCSFVPLPALSTGLIHLHQNVDAQYLYGLSPAVVLVF
LLLADARICACLWMMLMAIHLNAASLLLLVFCPFFLMLRAYALWVTYFLTRCEALCYPGL
VTGTYIYNHLAPLTWAAGGLSPMEKKIIVWGAETACGDILCGLPVSARLGREVLLGPADR
SMGWQLLAPISAYTRGLISTLVVSLTGRDKQVLSTSTQTFLGTNVGGVMWGPYHGAGTRT
VAGRGGPVLQMVSDDLVGWPAPPGSKSLEPCSCGSADLYLVTRNADVLPLSLLSPRPVSS
LKGSSGGPVLCPQSHCVGIFRAAVTRGVAKASDNSTPPAVPYQVGYLHAPTGSGKSTKVP
AAYASQGYKVLVLNPSVAATLGFGAYMSKAYGIDPSVRTGAVTTGAPITYSTYGKFLADG
GGAYDIIICDECHAIDATTVVGIGTVLDQAETSGVRLVVLATATPPGSVTVPHPNIEEVA
LGDGEIPFYGKAIPLQHIKGGRHLIFCHSKKKCDELAGKLTSLGLTAVAYYRGLDVSVIP
TSGDVVVVATDALMTGFTGDFDSVIDCNVAVTQTVDFSLDPTFTIETTTVPQDSVSRSQR
RGRTGRGRLGIYRYVSSGEPSGMFDTSVLCECYDLGCSWYELTPSETTTRLRAYLNCPGL
PVHLEFWEGVFTGLTHIDAHFLSQTKQEGQNYAYLTAYQATVCARAKAPPPSVQWKCLQL
VGPTPLLYRLGSYIATCMAATWVIVGGVLAAVAAYCMSTGSVVVVHFDEMEECSHMWNFI
SGIQYLAGLSTLPGNPTVASLMAFTASVTSPLATTLLVNILGGWFASQLAPPSAATTFVV
SGLAGAAVGSVGLGKVLVDVLAGYGAGIAGALVAFKIMSGEVPSTEDLANLLPILSPGAL
VVGVVCAAIIKHTGTSETQWMNRLIAFASRGNHVSPTHYIQILSSLTITSLIKRVAWAQT
VWDWVCWLKAKLPSLPGIPFLSCQKGYKGEWRNDGIMNTKCPCGALIAGHVKNGSMRIVG
PKTCRNTWWGTFPINSHTTGPSSPVPSCYQRALWRVSAEYVEILRHNDQYVVGVTAFSFV
DGVRIHRFAPEPKPMIREEAAAARRLRASSSASQLSAPSLKATSMPPLEGESDGSWSTVS
SMSYSWTGALVTPLPINALSNTMLYNMVYSTTSRSASQRAKKVTFDRLVKADASTVKLLS
VEEAAALTPAHSARSKFGYGAKEVRSLATTIMAKNEVFCVGKKPARLIVYPDLGVRVCEK
RALYDIAQKLPKAIMGQAYGFYSPSQRVEYLVKTWKKRTPMGFSYDTRCFDSTVTEQDIR
TESEIYQCCNLDEARTIINALTRLYVGGPMFNSKGQRVGYRRCRASGVFPTSMGNTMTCY
IKAKAAAAAAGLTDFLVCGDDLVVICESKGVDLQAFAAAMTRYSAPPDMPQPAYDLEHID
SCSSNVSVARSGKRVYYLTRDPTNPLSRAAWETARHSPVNSWVGNIIMFAPTIWVMVLMT
HFFALLLNSFEMYGATYTVCPTDLPDIIQRLHGLRAFELHTYSPAELTRVAATLRKLGVP
PLRTWRQRARKVRAGIGQGGRRICGLYLFNWAVKLTPLAGAGLDLSSWFSVCALLLLAVG
VGIFLLP
>JQ434001
GPRGRVAVLVGGGLVQAPKSSERPRKKRYVDPVLQAWGSSPGRWGPRDPRHKSRNLGRVI
DTLTCGVADLAGYVPVLGAPAGALCRGAAHLVRFVEDGANFITGGMGFSIFLLALFSAVV
SNDCNQILWASIHEVGCIPCVVCWVPLTSSISVSNERGLGSHIDVLSAMASVCSTLGIGE
ACGAATLTNLTNDCECFLYPLSGFLSMSGLPNTLFTIFNGHWGVILALCLYGTTNNFKLC
LLLLAYSGLVSRPCSTCFGPAPIEVGYGCVWNSTGWVCPTDCFRQNPKATYQLCGQGPWI
THSCLIDYLRASIVSLLYSVAVPPCHFSPLPAFTTGLIHLDRNSDVQYVWAMTPSAVFFL
LLLMDAKVCAILWCLCLAMRLIALSYALVFYCALAFMVRAWAFWLEYWDVRIECFFHPSL
FLGTFLYDHLTPITWAAPGLSPMERKVVKWGARIACGDILRGLPVSARLGREICLGPADT
SKGWRLLSPITATTRGIPSAIVCCLTGRDKYILTSLTKTFMGTVCKGVLWSVHHGGGTAT
LASDKSSLLQVPGDDLVAWPAPAGSKSFQPCTCGSADVFLVTRTGQVVPASLISPLPISS
LKGSSGGPVLCKDGDLVGIFCSASTRGVAKRTDLDSPPAVPYQVSFLHAPTGSGKSTKMP
LSYVELGYHVLVLNPSVASTLSFGPYMDKTYGECPNIRTGAKTTGSKLTYSTYGKFLADG
AGAYDIIICDECHSTDSTSVLGIGSVLDGAESKGVKLVVLATATPPGSQTVPHPNIDEEA
LTSGDIPFYGKMLKSSLLLSGRHLIFCHSKKKCEEVALLLRKAGANAVTYYRGLDVSVIP
NEGNVVVVATDALMTGYSGNFDTVTDCNTAVELDIEFSLDPTFSMVTTPKPSDAVCRTQR
RGRTGRGRRGTYYYVNSGEPSGVLSSSVLCECYDSGLAWFGLSPAQVTVLLQAYLKQPGL
PTHTEFWESVFIGLPTVDAFFLSQLKQQGVTFPYLTAIQATVCLNAQAKAPSERWKVLSN
RTPTPLLYRLEDYIQACMEAAWVIAGGCVAALVAVAALTGSVAIIDFDEMEECFHMWNIL
SGVQYLAGLTTLPYNPSVACLMGFVSGLTTGLPRMAFLTILGGWAASMVAPPQAASTFVG
AGLAGIAIGAVGFTDVIVGLLAGYGAGVAGALTAFKILSGVTPSGEDLINLLPLLNPGAL
AVGVGAAFILKYTGGSEVAWVNRLIAFCSRGNHVSPDHYVQCLESLTLTRLVKTINFVTS
FIQWLMWAKGILPHLPGFPIISCDSGYSGRWAGDGLVSTRCGCGNLITGNVRNERIRITG
SRKCRNVWLNTFPINSTTTGGPRPNPYVWKTAVLRITSEYVEFKREGTARVTGATAMTFI
DGVRIHRLAPNPKPMLRDEVVAARRLRESSSGSELSAVSRGAADMPPLEGEDDSQWETTS
SLSYSWTGALVTAHPIGPLSNTLIHNLVYQTTTASASARMAKVTIDREVKKKASEVTLLT
WDEVARLTPKNTARAKSGLSGSDIRQLTTTIMAKNEVFVSSRKPARLIVYPDLPVRACEK
RAMYDLFQKLPYAVMGKAYGFYTPRQRVDRLLDMWRFRNPMGFSYDTKCFDSTVTPHDID
TERDIFLSANLPEAKTVIKNLTRLYRGSPMYNSRGDLVGRRECRASGVFPTSMGNTLTNF
IKASAAAKAAGFPQFLICGDDLVCVTSSKGVALREFTNAMTKYSAIPDFPKPYYDLEQIT
SCSSNVTVAQNGRPYYFLTRDPTTPLARASWETISHSPVNSWLGNIIAFAPTVWVLVFLT
HFFGLLLQEFEMYGSTYSVNPLDLPAIIYKLHGPEAFDLTNYSPYEVQRVAAALQKLGSP
PLRAWKRRAKLVRSKKVRGGRSVVADYLFGFASKRPAPPGVNIDVSGWFSIGDLLLPLLA
AILYFNK
>JF744991
GPRGRVAVLVGGGLVQAPKSSERPRKRRYVDPVLQAWGSSPGRWGPRDPRHKSRNLGRVI
DTLTCGVADLAGYVPVLGAPAGALCRGAAHLVRFVEDGANFITGGMGFSIFLLALFSAVV
SNDCNQILWASIHEVGCIPCVVCWVPLTSSISVRNERGLGSHIDVLSAMASVCSTLGIGE
ACGAATLTNLTNDCECFLYPLSGFLSMSGLPNTLFTIFNGHWGVILALCLYGTTNDFKLC
LLLLAYSGLVSRPCSTCFGPAPIEVGYGCVWNSTGWVCPTDCFRQNPKATYQLCGQGPWI
THSCLIDYLRASIVSLLYSVAVPPCHFSPLPAFTTGLIHLDRNSDVQYVWAMTPSAVFFL
LLLMDAKVCAILWCLCLAMRLIALSYALVFYCALAFMVRAWAFWLEYWDVRIECFFHPSL
FLGTFLYDHLTPITWAAPGLSPMERKVVKWGARIACGDILRGLPVSARLGREICLGPADT
SKGWRLLSPITATTRGIPSAIVCCLTGRDKYILTSLTKTFMGTVCKGVLWSVHHGGGTAT
LASDKSSLLQVPGDDLVAWPAPAGSKSFQPCTCGSADVFLVTRTGQVVPASLISPLPISS
LKGSSGGPVLCKDGDLVGIFCSASTRGVAKRTDLDSPPAVPYQVSFLHAPTGSGKSTKMP
LSYVELGYHVLVLNPSVASTLSFGPYMDKTYGECPNIRTGAKTTGSKLTYSTYGKFLADG
AGAYDIIICDECHSTDSTSVLGIGSVLDGAESKGVKLVVLATATPPGSQTVPHPNIDEEA
LTSGDIPFYGKMLKSSLLLSGRHLIFCHSKKKCEEVALLLRKAGANAVTYYRGLDVSVIP
NEGNVVVVATDALMTGYSGNFDTVTDCNTAVELDIEFSLDPTFSMVTTPKPSDAVCRTQR
RGRTGRGRRGTYYYVNSGEPSGVLSSSVLCECYDSGLAWFGLSPAQVTVLLQAYLKQPGL
PTHTEFWESVFIGLPTVDAFFLSQLKQQGVTFPYLTAIQATVCLNAQAKAPSERWKVLSN
RTPTPLLYRLEDYIQACMEAAWVIAGGCVAALVAVAALTGSVAIIDFDEMEECFHMWNIL
SGVQYLAGLTTLPYNPSVACLMGFVSGLTTGLPRMAFLTILGGWAASMVAPPQAASTFVG
AGLAGIAIGAVGFTDVIVGLLAGYGAGVAGALTAFKILSGVTPSGEDLINLLPLLNPGAL
AVGVGAAFILKYTGGSEVAWVNRLIAFCSRGNHVSPDHYVQCLESLTLTRLVKTINFVTS
FIQWLMWAKGILPHLPGFPIISCDSGYSGRWAGDGLVSTRCGCGNLITGNVRNERIRITG
SRKCRNVWLNTFPINSTTTGGPRPNPYVWKTAVLRITSEYVEFKREGTARVTGATAMTFI
DGVRIHRLAPNPKPMLRDEVVAARRLRESSSGSELSAVSRGAADMPPLEGEDDSQWETTS
SLSYSWTGALVTAHPIGPLSNTLIHNLVYQTTTASASARMAKVTIDREVKKKASEVALLT
WDEVARLTPKNTARAKSGLSGSDIRQLTTTIMAKNEVFVSSRKPARLIVYPDLPVRACEK
RAMYDLFQKLPYAVMGKAYGFYTPRQRVDRLLDMWRFKNPMGFSYDTKCFDSTVTPHDID
TERDIFLSANLPEAKTVIKNLTRLYRGSPMYNSRGDLVGRRECRASGVFPTSMGNTLTNF
IKASAAAKAAGFPQFLICGDDLVCVTSSKGVALREFTNAMTKYSAIPDFPKPYYDLEQIT
SCSSNVTVAQNGRPYYFLTRDPTTPLARASWETISHSPVNSWLGNIIAFAPTVWVLVFLT
HFFGLLLQEFEMYGSTYSVNPLDLPAIIYKLHGPEAFDLTNYSPYEVQRVAAALQKLGSP
PLRAWKRRAKLVRSKKVRGGRSVVADYLFGFASKRPAPPGVNIDVSGWFSIGDLLLPLLA
AILYFNK
>JQ434003
GPRSRVAVLVGGGLVQAPKSSERPRKKRYVDPVLQAWGSSPGRWGPRDPRHKSRNLGRVI
DTLTCGVADLAGYVPVLGAPAGALCRGAAHLVRFVEDGANFITGGMGFSIFLLALFSAVV
SNDCNQILWASIHEVGCVPCVACWVPLTSSISVRNERGLGSHIDVLSAMASVCSTLGIGE
ACGTATLTNLTNDCECFLYPLSGFLSMSGLPNTLFTIFNGHWGVILALCLYGTTNNFKLC
LLLLAYSGLVSRPCSTCFGPAPIEVGYGCVWNSTGWVCPTDCFRQNPKATYQLCGQGPWI
THSCLIDYLRASIVSLLYSVAVPPCHFSPLPAFTTGLIHLDRNSDVQYVWAMTPSAVFFL
LLLMDAKICAILWCLCLAMRLIALSYALAFYCALAFMVRAWAFWLEYWDVRIECFFYPSL
FFGTFLYDHLTPITWAAPGLSPMERKVVKWGARVACGDILRGLPVSARLGKEICLGPADT
SKGWRLLSPITATTRGIPSAIVCCLTGRDKYILTSLTKTFMGTVCKGVLWSVHHGGGTAT
LASDKTSLLQVPGDDLVAWPAPAGSKSFQPCTCGSADVFLVTRTGQVVPASLISPLPISS
LKGSSGGPVLCKDGDLVGIFCSASTRGVAKRTDLDSPPAVPYQVSFLHAPTGSGKSTKMP
LSYVELGYHVLVLNPSVASTLSFGPYMDKTYGECPNIRTGAKTTGSKLTYSTYGKFLADG
AGAYDIIICDECHSTDSTSVLGIGSVLDGAESKGVKLVVLATATPPGSQTVPHPNIDEEA
LTSGDIPFYGKMLKSSLLLSGRHLIFCHSKKKCEEVALLLRKAGANAVTYYRGLDVSVIP
NEGNVVVVATDALMTGYSGNFDTVTDCNTAVELDIEFSLDPTFSMVTTPKPSDAVCRTQR
RGRTGRGRRGTYYYVNSGEPSGVLSSSVLCECYDSGLAWFGLSPAQVTVLLQAYLKQPGL
PTHTEFWESVFIGLPTVDAFFLSQLKQQGVTFPYLTAIQATVCLNAQAKAPSERWKVLSN
RTPTPLLYRLEDYIQACMEAAWVIAGGCVAALVAVAALTGSVAIIDFDELEECFHMWNIL
SGVQYLAGLTTLPYNPSVACLMGFVSGLTTGLPRMAFLTILGGWAASMVAPPQAASTFVG
AGLAGIAIGAVGFTDVIVGLLAGYGAGVAGALTAFKILSGVTPSGEDLINLLPLLNPGAL
AVGVGAAFILKYTGGSEVAWVNRLIAFCSRGNHVSPDHYVQCLESLTLTRLVKTINFVTS
FIQWLIWAKGILPHLPGFPIISCDSGYSGRWAGDGLVSTRCGCGNIITGNVRNERIRITG
SRKCRNVWLNTFPINSSTTGGPRPNPYVWKTAVLRITSEYVEFKREGTARVTGATAMTFI
DGVRIHRLAPDPKPMLRDEVVAARRLRESSSGSELSAVSRGAADMPPLEGEDDSQWETTS
SLSYSWTGALVTAHPIGPLSNTLIHNLVYQTTTASASARMAKVTIDREVKKKASEVTLLA
WDEVARLTPKNTARAKSGLSGSDIRQLTTTIMAKNEVFVSARKPARLIVYPDLPVRACEK
RAMYDLFQKLPYVVMGKAYGFYTPRQRVDRLLDMWRFKNPMGFSYDTKCFDSTVTPHDID
TERDVFLSANLPEAKTVIKNLTRLYRGSPMYNSRGDLVGRRECRASGVFPTSMGNTLTNY
IKASAAAKAAGFPQFLICGDDLVCVTSSKGVALREFTNAMTKYSAIPDLPKPYYDLEQIT
SCSSNVTVAQNGRPYYFLTRDPTTPLARASWETISHSPVNSWLGNIIAFAPTVWVLVFLT
HFFGLLLQEFEMYGSTYSVNPLDLPAIIYKLHGPEAFDLTNYSPYEVQRVAAALQKLGSP
PLRAWKRRAKLVRSKKVRGGRSVVADYLFGFASKRPAPPGVNIDVSGWFSIGDLLLPLLA
AVLYFNK
>JQ434006
GPRNRVAVLVGGGLVQAPKSSERPRKKRYVDPVLQAWGSSPGRWGPRDPRHKSRNLGRVI
DTLTCGVADLAGYVPVVGAPAGALCRGAAHLVRFVEDGANFITGGMGFSIFLLALFSAVV
SNDCNQILWASIHEVGCVPCVACWVPLTSSISVRNERGLGSHIDVLSAMASVCSTLGIGE
ACGTATLTNLTNDCECFLYPLSGFVSMSGLPNTLFTIFNGHWGVILALCLYGTTNNFKLC
LLLLAYSALVSRPCSTCFGPAPIEVGYGCVWNSTGWVCPTDCFRQNPKATYQLCGQGPWI
THSCLIDYLRASIVSLLYSVAVPPCHFSPLPAFTTGLIHLDRNSDVQYVWAMTPSAVFFL
LLLMDAKVCAILWCLCLAMRLIALSYALVFYCALAFMVRAWAFWLEYWDVRIECFFYPSL
FFGTFLYNHLTPITWAAPGLSPMERKVVKWGARVACGDILRGLPVSARLGKEICLGPADT
SKGWRLLSPITATTRGIPSAIVCCLTGRDKYILTSLTKTFMGTVCKGVLWSVHHGGGTAT
LASDKSSLLQVPGDDLVAWPAPAGSKSFQPCTCGSADVFLVTRTGQVVPASLISPLPISS
LKGSSGGPVLCKDGDLVGIFCSASTRGVAKRTDLDSPPAVPYQVSFLHAPTGSGKSTKMP
LSYVELGYHVLVLNPSVASTLSFGPYMDKTYGECPNIRTGAKTTGSKLTYSTYGKFLADG
AGAYDIIICDECHSTDSTSVLGIGSVLDGAESKGVKLVVLATATPPGSQTVPHPNIDEEA
LTSGDIPFYGKMLKSSLLLSGRHLIFCHSKKKCEEIALLLRKAGANAVTYYRGLDVSVIP
NEGNVVVVATDALMTGYSGNFDSVTDCNTAVELDIEFSLDPTFSMVTTPKPSDAVCRTQR
RGRTGRGRRGTYYYVNSGEPSGVLSSSVLCECYDSGLAWFGLSPAQVTVLLQAYLKQPGL
PTHTEFWESVFIGLPTVDAFFLSQLKQQGVTFPYLTAIQATVCLNAQAKAPSERWKVLSN
RTPTPLLYRLEDYIQACMEAAWVIAGGCVAALVAVAALTGSVAIIDFDELEECFHMWNIL
SGVQYLAGLTTLPYNPSVACLMGFVSGLTTGLPRMAFLTILGGWAASMVAPPQAASTFVG
AGLAGIAIGAVGFTDVIVGLLAGYGAGVAGALTAFKILSGVTPSGEDLINLLPLLNPGAL
AVGVGAAFILKYTGGSEVAWVNRLIAFCSRGNHVSPDHYVQCLESLTLTRLVKTINFVTS
FIQWLMWAKGILPHLPGFPIISCDSGYSGRWAGEGLVSTRCGCGNMITGNVRNERIRITG
SRKCRNVWLNTFPINSSTTGGPRPNPYVWKTAVLRVTSEYVEFKREGTARVIGATAMTFI
DGVRIHRLAPDPKPMLRDEVVAARRLRESSSGSELSAVSRGAADMPPLEGEDDSQWETTS
SLSYSWTGALVTAHPIGPLSNTLIHNLVYQTTTASASARMAKVTIDREVKKKASEVELLS
WDEVARLTPKNTARAKSGLSGSDVRQLTTTIMAKNEVFVSSRKPARLIVYPDLPVRACEK
RAMYDLFQKLPYAVMEKAYGFYTPRQRVDRLLDMWRFKNPMGFSYDTKCFDSTVTPHDID
TERDIFLSANLPEAKTVIKNLTRLYRGSPMYNSRGDLVGKRECRASGVFPTSMGNTLTNF
IKASAAAKAAGFPQFLICGDDLVCVTSSKGVALREFTNAMTKYSAIPDFPKPYYDLEQIT
SCSSNVTVAQNGRPYYFLTRDPTTPLARASWETISHSPVNSWLGNIIAFAPTVWVLVFLT
HFFGLLLQEFEMYGSTYSVNPLDLPAIIYKLHGPEAFDLTNYSPYEVQRVAAALQKLGSP
PLRAWKRRAKLVRSKKVRGGRSVVADYLFGFASKRPAPPGVNIDVSGWFSIGDLLLPLLA
AILYFNK
>JQ434002
GPRNRVAVLVGGGLVQTPKSSERPRKKRYVDPVLQAWGTSPGRWGPRDPRHKSRNLGRVI
DTITCGVADLAGYVPVVGAPAGALCRGAAHLVRFVEDGANFITGGMGFSIFILALLSAVV
SNDCNQILWAAIHEVGCVPCVSCWVPLTSSISVRNERGLGSHIDVLAAMASVCSTLGIGE
ACGTATLTNLTNDCECFLYPLSGFVSMSGVPNTLLTIFNGHWGVILALCLYGTTNNFKLC
LLLLAYSGLVSRPCSTCFGPAPIEVGYGCVWNSTGWVCPSDCFRQNPKATYQLCGQGPWI
SYNCLIDYLRASIVSLLYSVAVPPCHFSPLPAFTTGLIHLDRNSDVQYVWAMTPSAVFFL
LLLMDAKVCAILWCLCLAMRLIALSYALLFYCSLAFMVRAWAFWLEYWDVRVESFLYPSL
FFGTFLYDHLTPITWAAPGLSPMERKVVKWGARVACGDILHGLPVSARLGREICLGPADT
SKGWRLLSPITATTRGIPSAIVCCLTGRDKYILTSLTKTFMGTVCKGVLWSVHHGGGTAT
LASDKSSLLQVPGDDLVAWPAPAGSKSFQPCTCGSADVYLVTRTGQVVPASLISPLPISS
LKGSSGGPVLCKDGDLVGIFCSASTRGVAKRTDLDSPPAVPYQVSFLHAPTGSGKSTKMP
LSYVELGYHVLVLNPSVASTLSFGPYMDKTYGECPNIRTGAKTTGSKLTYSTYGKFLADG
AGAYDIIICDECHSTDSTSVLGIGSVLDGAESKGVKLVVLATATPPGSQTVPHPNIDEEA
LTNGDIPFYGKMLKSSLLLSGRHLIFCHSKKKCEEVALLLRKAGANAVTYYRGLDVSVIP
NEGNVVVVATDALMTGYSGNFDTVTDCNTAVELDIEFSLDPTFSMVTTPKPSDAVCRTQR
RGRTGRGRRGTYYYVNSGEPSGVLSSSTLCECYDSGLAWFGLSPAQVTVLLQAYLKQPGL
PTHTEFWESVFIGLPTVDAFFLSQLKQQGVTFPYLTAIQATVCLNAQAKAPSERWKVLSN
RTPTPLLYRLEDYIQACMEAAWVIAGGCVAALVAVAALTGSVAIIDFDELEECFHMWNIL
SGVQYLAGLTTLPYNPSVACLMGFVSGLTTGLPRMAFLTILGGWAASMVAPPQAASTFVG
AGLAGIAIGAVGFTDVIVGLLAGYGAGVAGALTAFKILSGVTPSGEDLINLLPLLNPGAL
AVGVGAAFILKYTGGSEVAWVNRLIAFCSRGNHVSPDHYVQCLESLTLTRLVKTINFVTS
FIQWLMWAKGILPHLPGFPIISCDTGYSGRWAGEGLVTTRCGCGNMITGNVRNEKIRITG
SRKCRNLWLNAFPINSTTTGGPRPNPYTWKTAVLRITSEYVEFERKGTAKVIGATAMTYI
DGVRIHRLAPTPKPMLRDEVVAARRLRESSSGSELSAVSRGAAEMPPLEGEDDGEWETTS
SLSYSWTGALVTAHPIGPLSNTLIHNLVYQTTTASASARMAKVTIDREVKKRASEVTLLT
WDEVARLTPKNTAKAKSGLSGSDVRKLTTTVMAKNEVFVSARKPARLIVYPDLPVRACEK
RAMYDLFQKLPYAIMGKAYGFYTPRQRVERLLDMWRFKNPMGFSYDTKCFDSTVTPHDID
TERDIFLSANLPEAKTVIKNLTRLYRGSPMYNSRGDLVGKRECRASGVFPTSMGNTLTNY
IKATAAAKAAGLPQFLICGDDLVCITSSKGVALRNFTSAMTKYSAIPDLPKPYYDLEEIT
SCSSNVTVAQNGRPYYFLTRDPTTPLARASWETISHSPVNSWLGNIIAFAPTVWVLVFLT
HFFGLLLQEFEMYGSTYSVNPLDLPAIIYKLHGPEAFDLTNYSPYEVQRVAAALQKLGSP
PLRAWKRRAKLVRSKKVRGGRAVVADYLFGFASKRPAPPGVNIDVSGWFSIGDLLLPLLA
AILYFNK
>KF177391
GPRNRVAVLVGGGLVQAPKSSERPRKKRYVDPVLQAWGTSPGRWGPRDPRHKSRNLGRVI
DTLTCGVADLAGYVPVLGAPAGALCRGAAHLVRFVEDGANFITGGMGFSIFLLALLSAVV
SNDCNQILWAAIHEVGCVPCVACWVPLTSSISVRNEHGLGSHIDVLAAMASVCSTLGIGE
ACGTATLTNLTNDCECFLYPLSGCISMSGVPNTLITIFNGHWGVILALCLYGTTNNFKLC
LLLLAYSGLVSRPCSTCFGPAPIEVGYGCVWNSTGFVCPSDCFRQNPKATYQLCGQGPWI
SYNCLIDYLRASIVSLLYSVAVPPCHFSPLPAFTTGLIHLDRNSDVQYVWAMTPSAVFFL
LLLMDAKVCAILWCLCLAMWVIALSYALLFYCSLAFMVRAWAFWLEYWDVRIECFFYPSL
FFGTFLYDHLTPITWAAPGLSPMERKVVKWGARVACGDILHGLPVSARLGREICLGPADT
SKGWRLLSPITATTRGIPSAIVCCLTGRDKYILTSLTKTFMGTVCKGVLWSVHHGGGTAT
LASDKSSLLQVPGDDLVAWPAPAGSKSFQPSTCGSADVFLVTRTGQVVPASLISPLPISS
LKGSSGGPVLCKDGDLVGIFCSASTRGVAKRTDLDSPPAVPYQVSFLHAPTGSGKSTKMP
LSYVELGYHVLVLNPSVASTLSFGPYMDKTYGECPNIRTGAKTTGSKLTYSTYGKFLADG
AGAYDIIICDECHSTDSTSVLGIGSVLDGAESKGVKLVVLATATPPGSQTVPHPNIDEEA
LTSGDIPFYGKMLKSSLLLSGRHLIFCHSKKKCEEIALLLRKAGANAVTYYRGLDVSVIP
NEGNVVVVATDALMTGNSGNFDTLTDCNTAVELDIEFSLDPTFSMVTTPKPSDAVCRTQR
RGRTGRGRRGTYYYVNSGEPSGVLSSSVLCECYDSGLAWFGLSPAQVTVLLQAYLKQPGL
PTHTEFWESVFIGLPTVDAFFLSQLKQQGVTFPYLTAIQATVCLNAQAKAPSERWKVLSN
RTPTPLLYRLEDYIQACMEAAWVIAGGCVAALVAVAALTGSVAIIDFDELEECFHMWNIL
SGVQYLAGLTTLPYNPSVACLMGFVSGLTTGLPRMAFLTILGGWAASMVAPPQAASTFVG
AGLAGIAIGAVGFTDVIVGLLAGYGAGVAGALTAFKILSGVTPSGEDLINLLPLLNPGAL
AVGVGAAFILKYTGGSEVAWVNRLIAFCSRGNHVSPDHYVQCLESLTLTRLVKTINFVTS
FIQWLMWAKGILPHLPGFPIISCDTGYSGRWAGDGLVTTRCGCGNMITGNVRNEKIRITG
SRKCRNVWLNAFPINSTTTGGPRPNPYTWKTAVLRITSEYVEFKREGTARVIGATAMTYI
DGVRIHRLAPTPKPMLRDEVVAARRLRESSSGSELSAVSRGAADMPPLEGEDDGEWETTS
SLSYSWTGALVTAHPIGPLSNTLIHNLVYQTTTASASARMTKVTIDREVKKKASEVALLT
WDEVARLTPKNTARSKSGLSGSDVRQLTTTVMAKNEVFVSARKPARLIVYPDLPVRACEK
RAMYDLFQKLPYAVMGQAYGFYTPRQRVNRLLDMWRFKNPMGFSYDTKCFDSTVTPHDVD
TERDIFLSATLPEAKTVIKNLTRLYRGSPMYNSRGDLVGKRECRASGVFPTSMGNTLTNY
IKATAAAKAAGLPQFLICGDDLICITSSKGVALRDFTSAMTKYSAIPDLPKPYYDLEQIT
SCSSNVTVAQNGRPYYFLTRDPTTPLARASWETISHSPVNSWLGNIIAFAPTVWVLVFLT
HLFGLLLQDFELYGSTYSVNPLDLPALIYKLHGPEAFDLTNYSPYEVQRVAAALQKLGSP
PLRAWKRRAKLVRSKKVRGGRAVVADYLFGFASKRPAPPGVNIDVSGWFSIGDLLLPLLA
AILYFNK
>JQ434008
GPRNRVAVLVGGGLVQAPKSSERPRKKRYVDPVLQAWGTSPGRWGPRDPRHKSRNLGRVI
DTLTCGVADLAGYVPVLGAPAGALCRGAAHLVRFVEDGANFITGGMGFSIFLLALLSAVV
SNDCNQILWAAIHEVGCVPCVTCWVPLTSSISVRNERGLGSHIDVLAAMASVCSTLGIGE
ACGTATLTNLTNDCECFLYPLSGFVSMSGVPNTLFTIFNGHWGVILALCLYGTTNNFKLC
LLLLAYSGLVSRPCSTCFGPAPIEVGYGCVWNSTGWVCPSDCFRQNPKATYQLCGQGPWI
SHNCLIDYLRASIVSLLYSVAVPPCHFSPLPAFTTGLIHLDRNSDVQYVWAMTPSAVFFL
LLLMDAKVCAILWCLCLAMRLIALSYALLFYCSLAFMVRAWAFWLEYWDVRIECFFYPSL
FFGTFLYDHLTPITWAAPGLSPMERKVVKWGARVACGDILHGLPVSARLGREICLGPADT
SKGWRLLSPITATTRGIPSAIVCCLTGRDKYILTSLTKTFMGTVCKGVLWSVHHGGGTAT
LASDKSSLLQVPGDDLVAWPAPAGSKSFQPCTCGSADVFLVTRTGQVVPASLISPLPISS
LKGSSGGPVLCKDGDLVGIFCSASTRGVAKRTDLDSPPAVPYQVSFLHAPTGSGKSTKMP
LSYVELGYHVLVLNPSVASTLSFGPYMDKTYGECPNIRTGAKTTGSKLTYSTYGKFLADG
AGAYDIIICDECHSTDSTSVLGIGSVLDGAESKGVKLVVLATATPPGSQTVPHPNIDEEA
LTSGDIPFYGKMLKSSLLLSGRHLIFCHSKKKCEEVALLLRKAGANAVTYYRGLDVSVIP
NEGNVVVVATDALMTGYSGNFDSVTDCNTAVELDIEFSLDPTFSMVTTPKPSDAVCRTQR
RGRTGRGRRGTYYYVNSGEPSGVLSSSVLCECYDSGLAWFGLSPAQVTVLLQAYLKQPGL
PTHTEFWESVFIGLPTVDAFFLSQLKQQGVTFPYLTAIQATVCLNAQAKAPSERWKVLSN
RTPTPLLYRLEDYIQACMEAAWVIAGGCVAALVAVAALTGSVAIIDFDELEECFHMWNIL
SGVQYLAGLTTLPYNPSVACLMGFVSGLTTGLPRMAFLTILGGWAASMVAPPQAASTFVG
AGLAGIAIGAVGFTDVIVGLLAGYGAGVAGALTAFKILSGVTPTGEDLINLLPLLNPGAL
AVGVGAAFILKYTGGSEVAWVNRLIAFCSRGNHVSPDHYVQCLESLTLTRLVKTINFVTS
FIQWLMWAKGILPHLPGFPIISCDTGYSGRWAGDGLVTTRCGCGNMITGNVRNEKIRITG
SRKCRNVWLNAFPINSTTTGGPRPNPYTWKTAVLRITSEYVEFERRGTARVTGATAMTFI
DGVRIHRLAPTPKPMLRDEVVAARRLRESSSGSELSAVSRGAADMPPLEGEDDGEWETTS
SLSYSWTGALVTAHPIGPLSNTLIHNLVYQTTTASASARMTKVTIDREVKKKASEVALLT
WDEVARLTPKNTARAKSGLSGSDVRQLTTTVMAKNEVFVSARKPARLIVYPDLPVRACEK
RAMYDLFQKLPYAIMGKAYGFYTPRQRVDRLLDMWRFKNPMGFSYDTKCFDSTVTPHDID
TERDIFLSATLPEARTVIKNLTRLYRGSPMYNSRGDLVGKRECRASGVFPTSMGNTLTNF
IKATAAAKAAGLPQFLICGDDLVCITSSKGVALREFTSAMTKYSAIPDLPKPYYDLEQIT
SCSSNVTVAQNGRPYYFLTRDPTTPLARASWETISHSPVNSWLGNIIAFAPTVWVLVFLT
HFFGLLLQEFEMYGSTYSVNPLDLPAIIYKLHGPEAFDLTNYSPYEVQRVAAALQKLGSP
PLRAWKRRAKLVRSKKVRGGRAVVADYLFGFASKRPAPPGVNIDVSGWFSIGDLLLPLLA
AILYFNK
>JX948116
GPRNRVAVLVGGGLVQAPKSSERPRKKRYVDPVLQAWGTSPGRWGPRDPRNKSRNLGRVI
DTLTCGVADLAGYVPVLGAPAGALCRGAAHLVRFVXDGANFITGGMGFSIFLLALLSAVV
SNDCNQILWAAIHEVGCVPCVVCWVPLTSSISVRNERGLGSHIDVLAAMASVCSTLGIGE
ACGTATLTNLTNDCECFLYPLSGFVSLSGVPNTLFTIFNGHWGVILALCLYGTTNNFKLC
LLLLAYSGLVSRPCSTCFGPAPIEVGYGCVWNSTGWVCPSDCFRQNPKATYQLCGQGPWI
SYNCLIDYLRASIVSLLYSVAVPPCHFSPLPAFTTGLIHLDRNSDVQYVWAMTPSAVFFL
LLLMDAKVCAILWCLCLAMRLIALSYALLFYCSLAFMVRAWAFWLEYWDVRVECFFYPSL
FFGTFLYDHLTPISWAAPGLSPMERKVVKWGARVACGDILHGLPVSARLGREICLGPADT
SKGWRLLSPITATTRGIPSAIVCCLTGRDKYILTSLTKTFMGTVCKGVLWSVHHGGGTAT
LASDKSSLLQVPGDDLVAWPAPAGSKSFQPCTCGSADVYLVTRTGQVVPASLISPLPISS
LKGSSGGPVLCKDGDLVGIFCSASTRGVAKRTDLDSPPAVPYQVSFLHAPTGSGKSTKMP
LSYVELGYHVLVLNPSVASTLSFGPYMDKTYGECPNIRTGAKTTGSKLTYSTYGKFLADG
AGAYDIIICDECHSTDSTSVLGIGSVLDGAESKGVKLVVLATATPPGSQTVPHPNIDEEA
LTSGDIPFYGKMLKSSLLLSGRHLIFCHSKKKCEEVALLLRKAGANAVTYYRGLDVSVIP
NEGNVVVVATDALMTGYSGNFDTVTDCNTAVELDIEFSLDPTFSMVTTPKPSDAVCRTQR
RGRTGRGRRGTYYYVNSGEPSGVLSSSVLCECYDSGLAWFGLSPAQVTVLLQAYLKQPGX
PTHTEFWESVFIGLPTVDAFFLSQLKQQGVTFPYLTAIQATVCLNAQAKAPSERWKVLSN
RTPTPLLYRLEDYIQACMEAAWVIAGGCVAALVAVAALTGSVAIIDFDELEECFHMWNIL
SGVQYLAGLTTLPYNPSVACLMGFVSGLTTGLPRMAFLTILGGWAASIVAPPQAAFPFVG
VGLAGIAIGAVGFTDVIVGLLAGYGAGVAGALTAFKILSGVTPSGEDLINLLPLLNPGAL
AVGVGAAFILKYTGGSEVAWVNRLIAFCSRGNHVSPDHYVQCLESLTLTRLVKTINFVTS
FIQWLMWAKGILPHLPGFPIISCDTGYSGRWAGDGLVTTRCGCGNMITGNVRNERIRITG
SRKCRNVWLNAFPINTTTTGGPRPNPYTWKTAVLRITSEYVEFERRGTARVIGATAMTFI
DGVRIHRLAPTPKPMLRDEVVAARRLRESSSGSELSAVSRGAADMPPLEGEDDGEWETTS
SLSYSWTGALVTXHPIGPLXNTLIHNLVXQTTTASASARMAKVTIDREVKKKASEVALLT
WDEVARLTPKNTARAKSGLSGSDVRQLTTTVMAKNEVFVSARKPARLIVYPDLPVRACEK
RAMYDLFQKLPYAVMGKAYGFYTPRQRVDRLLDMWRFKNPMGFSYDTKCFDSTVTPHDID
TERDIFLSANLPEAKTVIKNLTRLYRGSPMYNSRGDLVGRRECRASGVFPTSMGNTLTNF
IKATAAAKAAGLPQFLICGDDLVCVTSSKGAALRDFTNAMTKYSAIPDLPKPYYDLEQIT
SCSSNVTVAQNGRPYYFLTRDPTTPLARASWETISHSPVNSWLGNIIAFAPTVWVLVFLT
HFFGLLLQEFEMYGSTYSVNPLDLPAIIYKLHGPEAFDLTNYSPYEVQRVAAALQKLGSP
PLRAWKRRAKLVRSKKVRGGRSVVADYLFGFASKRPAPPGVNIDVSGWFSIGDLLLPLLA
AILYFK-
>AB863589
GPRNRVAVLVGGGLVQAPKSSERPRKRRYVDPVLQAWGSSPGRWGPRDPRHRSRNLGRVI
DTLTCGVADLAGYVPVLGAPAGALCRGAAHLVRFVEDGANFITGGMGFSIFLLALFSAVV
SNDCNQILWAAIHEVGCVPCVTCWVPLTSSISVRNESGLGSHIDVLAAMASVCSTLGIGE
ACGTATLTNLTGDCECFLYPLSGFVSMSGVPNTLFTIFNGHWGVILALCLYGTTNNFKLC
LLLLAYSGLVSRPCSTCFGPAPIEVGYGCVWNSTGWVCPSDCFRQNPKATYQLCGQGPWI
TYNCLIDYLRASIVSLLYSVAVPPCHFSPLPAFTTGLIHLDRNSDVQYVWAMTPSAVFFL
LLLMDAKVCAILWCLCLAMRLIALSYALVFYCALAFMVRAWAFWLEYWDVRVECFFYPSL
FFGTFLYNHLTPITWAAPGLSPMERKVVKWGARVACGDILHGLPVSARLGREICLGPADS
SKGWRLLSPITATTRGIPSAIVCCLTGRDKYILTSLTKTFMGTVCKGVLWSVHHGGGTAT
LASDKSSLLQVPGDDLVAWPAPAGSKSFQPCTCGSADVFLVTRTGQVVPASLISPLPISS
LKGSSGGPVLCKDGDLVGIFCSASTRGVAKRTDLDTPPAVPYQVSFLHAPTGSGKSTKMP
LSYVELGYHVLVLNPSVASTLSFGPYMDKTYGECPNIRTGAKTTGSKLTYSTYGKFLADG
AGAYDIIICDECHSTDSTSVLGIGSVLDGAESKGVKLVVLATATPPGSQTVPHPNIDEEA
LTSGDIPFYGKMLKSSMLLSGRHLIFCHSKKKCEEVALLLRKAGANAVTYYRGLDVSVIP
NEGNVVVVATDALMTGYSGNFDTVTDCNTAVELDIEFSLDPTFTMVTTPKPSDAVCRTQR
RGRTGRGRRGTYYYVNSGEPSGVLSSSVLCECYDSGLAWFGLSPSQVTVLLQAYLKQPGL
PTHTEFWESVFIGLPTVDAFFLSQLKQQGVTFPYLTAIQATVCLNAQAKAPSERWKVLSN
RTPTPLLYRLEDYIQACMEAAWVIAGGCVAALVAVAALTGSVAIIDFDELEECFHMWNIL
SGVQYLAGLTTLPYNPSVACLMGFVSGLTTGLPRMAFLTILGGWAASMVAPPQAASTFVG
AGLAGIAIGAVGFTDVIVGLLAGYGAGVAGALTAFKILSGVTPSGEDLINLLPLLNPGAL
AVGVGAAFILKYTGGSEVAWVNRLIAFCSRGNHVSPDHYVQCLESLTLTRLVKTINFVTS
FIQWLMWAKGILPHLPGLPIISCDYGYSGRWAGDGIITTRCGCGNMITGCVRNERIRITG
SRKCRNLWLNTFPINSTTTGGPRPNPYTWKTAVLRITSEYVEFKREGNARVIGATAMTFI
DGVRIHRLAPSPKPMLRDEVVAARRLRESSSGSELSAVSRGAADMPPLEGEDDSQWETTS
SLSYSWTGALVTAHPIGPLSNTLIHNLVYQTTTASASARMAKVTIDREVKNRAREVTLLS
WDEVARLTPKNTARAKSGLSGSDVRKLTTTVMAKNEVFVSARKPARLIVYPDLPVRACEK
RAMYDLFQKLPYAVMGKAYGFYTPRQRVSRLLDMWRFKNPMGFSYDTKCFDSTVTPHDID
TERDIFLSANLPEAQIVIKNLTRLYRGSPMYNSRGDLVGRRECRASGVFPTSMGNTLTNY
IKATAAAKAAGFPQFLICGDDLVCVTSSKGVALRDFTNAMTKYSAIPDLPKPYYDLEQIT
SCSSNVTVAQNGRPYYFLTRDPTTPLARASWETISHSPVNSWLGNIIAFAPTLWVLVFLT
HFFGLLLQEFEMYGSTYSVNPLDLPAIIYKLHGPEAFDLTNYSPYEVQRVAAALQKLGSP
PLRAWKRRAKLVRSKKVRGGRSVVADYLFGFASKRPAPPGVNIDVSGWFSIGDLLLPLLA
AILYFNK
>JQ434007
GPRNRVAVLVGGGLVQAPKSSERPRHRRYVDSVLQAWGSSPGRWGPRDPRHRSRNLGRVI
DTLTCGVADLAGYVPVLGAPAGALCRGAAHLVRFVEDGANFITGGMGFSIFLLALFSAVV
SNDCNQILWAAIHEVGCVPCVACWVPLTSSISVRNERGLGSHIDVVAAMASVCSTLGIGE
ACGTATLTNLTYDCECFLYPLSGFVSMSGLPNTLFTIFNGHWGVILALCLYGTTNNFKLC
LLLLAYSGLVSRPCSTCFGPAPIEVGYGCVWNSTGWICPSDCFRQNPKATYQLCGQGPWI
THNCLIDYLRASIVSLLYSVAVPPCHFSPLPAFTTGLIHLDRNSDVQYVWAMTPSAVFFL
LLLMDAKVCAILWCLCLAMRLIALSYALVFYCALAFMVRAWAFWLEYWDVRVECFLHPPL
FFGTFLYNHLTPITWAAPGLSPMERKVVKWGARVACGDILHGLPVSARLGREICLGPADS
SKGWRLLSPITATTRGIPSAIVCCLTGRDKYILTSLTKTFMGTVCKGVLWSVHHGGGTAT
LASDKSSLLQVPGDDLVAWPAPAGSKSFQPCTCGSADVFLVTRTGQVVPASLISPLPISS
LKGSSGGPVLCKDGDLVGIFCSASTRGVAKRTDLDTPPAVPYQVSFLHAPTGSGKSTKMP
LSYVELGYHVLVLNPSVASTLSFGPYMDKTYGECPNIRTGAKTTGSKLTYSTYGKFLADG
AGAYDIIICDECHSTDSTSVLGIGSVLDGAESKGVKLVVLATATPPGSQTVPHPNIDEEA
LTSGDIPFYGKMLKSSMLLSGRHLIFCHSKKKCEEVALLLRKAGANAVTYYRGLDVSVIP
NEGNVVVVATDALMTGYSGNFDTVTDCNTAVELDIEFSLDPTFTMVTTPKPSDAVCRTQR
RGRTGRGRRGTYYYVNSGEPSGVLSSSVLCECYDSGLAWFGLSPAQVTVLLQAYLKQPGL
PTHTEFWESVFIGLPTVDAFFLSQLKQQGVTFPYLTAIQATVCLNAQAKAPSERWKVLSN
RTPTPLLYRLEDYIQACMEAAWVIAGGCIAALVAVAALTGSVAIIDFDELEECFHMWNIL
SGVQYLAGLTTLPYNPSVACLMGFVSGLTTGLPRMAFLTILGGWAASMVAPPQAASTFVG
AGLAGIAIGAVGFTDVIVGLLAGYGAGVAGALTAFKILSGVTPSGEDLINLLPLLNPGAL
AVGVGAAFILKYTGGSEVAWVNRLIAFCSRGNHVSPDHYVQCLESLTLTRLVKTINFVTS
FIQWLMWAKGILPHLPGLPIISCDYGYSGRWAGDGIITTRCGCGNLITGNVRNEKIRITG
SRRCRNLWLNTFPINSTTTGGPRPNPYTWKTAVLRITSEYVEFKRERNARVIGATAMTFI
DGVRIHRLAPSPKPMLRDEVVAARRLRESSSGSELSAVSRGAADMPPLEGEDSSQWETTS
SLSYSWTGALVTAHPIGPLSNTLIHNLVYQTTTASASARMAKVTIDREIKNRAREVTLLS
WDEVARLTPKNTARAKSGLSGSDVRKLTTTVMAKNEVFVSARKPARLIVYPDLSVRACEK
RAMYDLFQKLPYAIMGKAYGFYTPRQRVSRLLDMWRFKNPMGFSYDTKCFDSTVTPHDID
TERDIFLSANLPEAQTVIKNLTRLYRGSPMYNSRGDLVGKRECRASGVFPTSMGNTLTNY
IKATAAAKAAGFPQFLICGDDLVCVTSSKGVALREFTNAMTKYSAIPDLPKPYYDLEQIT
SCSSNVTVAQNGRPYYFLTRDPTTPLARASWETISHSPVNSWLGNIIAFAPTLWVLVFLT
HFFGLLLQEFEMYGSTYSVNPLDLPAIIYKLHGPEAFDLTNYSPYEVQRVAAALQKLGSP
PLRAWKRRAKLVRSKKVRGGRSVVADYLFGFASKRPAPPGVNIDVSGWFSIGDLLLPLLA
-------
>JQ434004
GPRNRVAVLVGGGLVQAPKSSERPRKRRYIDPVLQAWGSSPGRWGPRDPRHKSRNLGRVI
DTLTCGVADLAGYVPVLGAPAGALCRGAAHLVRFVEDGANFITGGMGFSIFLLALFSAVV
SNDCNQILWAAIHEVGCVPCVSCWVPLTSSISVRNEHGLGSHIDVLAAMASVCSTLGIGE
ACGAATVTDLTNDCECFLYPLSGFVSMSGVPNTLFTIFNGHWGVILALCLYGTTNNFKLC
LLLLAYSGLVSRPCSTCFGPAPIEVGYGCVWNSTGWVCPSDCFRQNPKATYQLCGQGPWI
THSCLIDYLRASIVSLLYSVAVPPCHFSPLPAFTTGLIHLDRNSDVQYVWATTPSAVFFL
LLLMDAKVCAILWCLCLAMRLIALSYALVFYCALAFMVRAWAFWLEYWDVRVECFFYPSL
FFGTFLYNHLTPITWAAPGLSPMERKIVKWGARVACGDILQGLPVSARLGREICLGPADS
SKGWRLLSPITATTRGIPSAIVCCLTGRDKYILTSLTKTFMGTVCKGVLWSVHHGGGTAT
LASDKSSLLQVPGDDLVAWPAPAGSKSFQPCTCGSADVFLVTRTGQVVPASLISPLPISS
LKGSSGGPVLCKDGDLVGIFCSASTRGVAKRTDLDTPPAVPYQVSFLHAPTGSGKSTKMP
LSYVELGYHVLVLNPSVASTLSFGPYMDKTYGECPNIRTGAKTTGSKLTYSTYGKFLADG
AGAYDIIICDECHSTDSTSVLGIGSVLDGAESKGVKLVVLATATPPGSQTVPHPNIDEEA
LTSGDIPFYGKMLKSSTLLSGRHLIFCHSKKKCEEVALLLRKAGANAVTYYRGLDVSVIP
NEGNVVVVATDALMTGYSGNFDTVTDCNTAVELDIEFSLDPTFTMVTTPKPSDAVCRTQR
RGRTGRGRRGTYYYVNSGEPSGVLSSSVLCECYDSGLAWFGLSPAQVTVLLQAYLKQPGL
PTHTEFWESVFIGLPTVDAFFLSQLKQQGVTFPYLTAIQATVCLNAQAKAPSERWKVLSN
RTPTPLLYRLEDYIQACMEAAWVIAGGCVAALVAVAALTGSVAIIDFDELEECFHMWNIL
SGVQYLAGLTTLPYNPSVACLMGFVSGLTTGLPRMAFLTILGGWAASMVAPPQAASTFVG
AGLAGIAIGAVGFTDVIVGLLAGYGAGVAGALTAFKILSGVSPSGEDLVNLLPLLNPGAL
AVGVGAAFILKYTGGSEVAWVNRLIAFCSRGNHVSPDHYVQCLESLTLTRLVKTINFVTS
FIQWLMWAKGILPHLPGLPIISCDYGYSGRWAGDGIITTRCGCGNMISGTVRNERIRITG
SRKCRNVWLNTFPINSSTTGGPRPNPYTWKTAVLRITSEYVEFKREGTARVIGATAMTFI
DGVRIHRLAPSPKPMLRDEVVAARRLRESSSGSELSAVSRGAADMPPLEGEDDSQWETTS
SLSYSWTGALVTAHPIGPLSNTLIHNLVYQTTTASASARMAKVTIDREVKNRAKEVTLLS
WDEVARLTPKNTARARSGLSGSDVRKLTTTVMAKNEVFVSARKPARLIVYPDLPVRACEK
RAMYDLFQKLPYAVMGKAYGFYTPRQRVSRLLDMWRFKNPMGFSYDTKCFDSTVTPHDIE
TERDIFLSANLPEARTVIKNLTRLYRGSPMYNSRGDLVGKRECRASGVFPTSMGNTLTNY
IKATAAAKAAGLPQFLICGDDLVCVTSSKGVALRDFTNAMTKYSAIPDLPKPYYDLEQIT
SCSSNVTVAQNGRPYYFLTRDPTTPLARASWETISHSPVNSWLGNIIAFAPTLWVLVFLT
HFFGLLLQEFEMYGSTYSVNPLDLPAIIYKLHGPEAFDLTNYSPYEVQRVAAALQKLGSP
PLRAWKRRAKLVRSKKVRGGRSVVADYLFGFASKRPAPPGVNIDVSGWFSIGDLLLPLLA
AILYFNK
>JQ434005
GPRNRVAVLVGGGLVQAPKSSERPRKKRYVDPVLQAWGTSPGRWGPRDPRHKSRNLGRVI
DTLTCGVADLAGYVPVLGAPAGALCRGAAHLVRFVEDGANFITGGMGFSIFILALLSVIV
SNDCNQILWAAIHEVGCVPCVTCWVPLTSSISVKNERGLGSHIDVLAAMASVCSTLGIGE
ACGAATLGNLTNDCECFLYPLSGFVSMSGVPNTLFTIFNGHWGVILALCLYGTTNNFKLC
LLLLAYSGLVSRPCSTCFGPAPIEVGYGCVWNSTGWVCPSDCFRQNPKATYQLCGQGPWI
SYNCLIDYLRASIVSLLYSVAVPPCHFSPLPAFTTGLIHLDRNSDVQYVWAMTPSAVFFL
LLLMDAKVCAILWCLCLAMRLIALSYALLFYCSLAFLVRAWAFWLEYWDVRVECFLYPPL
FFGTFLYDHLTPITWAAPGLSPMERMVVKWGARIACGDILHGLPVSARLGREICLGPADT
SKGWRLLSPITATTRGIPSAIVCCLTGRDKYILTSLTKTFMGTVCKGVLWSVHHGGGTAT
LASDKSSLLQVPGDDLVAWPAPAGSKSFQPCTCGSADVYLVTRTGQVVPASLISPLPISS
LKGSSGGPVLCKDGDLVGIFCSASTRGVAKRTDLDSPPAVPYQVSFLHAPTGSGKSTKMP
LSYVELGYHVLVLNPSVASTLSFGPYMDKTYGECPNIRTGAKTTGSKLTYSTYGKFLADG
AGAYDIIICDECHSTDSTSVLGIGSVLDGAESKGVKLVVLATATPPGSQTVPHPNIDEEA
LTNGDIPFYGKMLKSSLLLSGRHLIFCHSKKKCEEVALLLRKAGANAVTYYRGLEVSVIP
NEGNVVVVATDALMTGYSGNFDTVTDCNTAVELDIEFSLDPTFSMVTTPKPSDAVCRTQR
RGRTGRGRRGTYYYVNSGEPSGVLSSSVMCECYDSGLAWFGLSPAQVTVLLQAYLKQPGL
PTHTEFWESVFIGLPTVDAFFLSQLKQQGVTFPYLTAIQATVCLNAQAKAPSERWKVLSN
RTPTPLLYRLEDYIQACMEAAWVIAGGCVAALVAVAALTGSVAIIDFDELEECFHMWNIL
SGVQYLAGLTTLPYNPSVACLMGFVSGLTTGLPRMAFLTILGGWAASMVAPPQAASTFVG
AGLAGIAIGAVGFTDVIVGLLAGYGAGVAGALTAFKILSGVTPNGEDLINLLPLLNPGAL
AVGVGAAFILKYTGGSEVAWVNRLIAFCSRGNHVSPDHYVQCLESLTLTRLVKTINFVTS
FIQWLMWAKGILPHLPGFPLISCDTGYSGRWAGEGLVTTRCGCGNMITGNVRNERIRITG
SRKCRNLWLNAFPINSTTTGGPRPNPYTWKTAVLRITSEYVEFERKGTARVIGATAMTYI
DGVRIHRLAPTPKPMLRDEVVAARRLRESSSGSELSAVSRGAVEMPPLEGEDDGEWETDP
SLSYSWTGALVTAHPIGPLSNTLIHNLVYQTTTASASARMAKVTIDREVKKRASEVALLT
WDEVARLTPKNTAKAKSGLSGSDVRKLTTTVMAKNEVFVSARKPARLIVYPDLPVRACEK
RAMYDLFQKLPYAIMGKAYGFYTPRQRVERLLDMWRFKNPMGFSYDTKCFDSTVTPHDID
TERDIFLSANLPEAKIVIKNLTRLYRGSPMYNSRGDLVGKRECRASGVFPTSMGNTLTNY
IKAAAAAKAAGLPQFLICGDDLVCITSSKGVALRDFTSAMTKYSAIPDLPKPYYDLEQIT
SCSSNVTVAQNGRPYYFLTRDPTTPLARASWETISHSPVNSWLGNIIAFAPTVWVLVFLT
HFFGLLLQEFEMYGSTYSVNPLDLPAIIYKLHGPEAFDLTNYSPYEVQRVAAALQKLGSP
PLRAWKRRAKLVRSKKVRGGRAVVADYLFGFASKRPAPPGVNIDVSGWFSIGDLLLPLLA
AILY---
>KJ472766
GPRNRVAVLVGGGLVQAPKSSERPRKKRYVDPVLQAWGTSPGRWGPRDPRHKSRNLGRVI
DTLTCGVADLAGYVPVLGAPAGALCRGAAHLVRFVEDGANFITGGMGFSIFLLALLSAVV
SNDCNQIL---IHEVGCVPCVACWVPLTSSISVRNERGLGSHIDVLAAMASVCSTLGIGE
ACGTATLTNLTNDCECFLYPLSGFVSMSGVPNTLFTIFNGHWGVILALCLYGTTNNFKLC
LLLLAYSGLVSRPCSTCFGPAPIEVGYGCVWNSTGWVCPSDCFRQNPKATYQLCGQGPWI
SHNCLIDYLRASIVS-IYRADIPPSHCSAARACTRGPIHLDRNSDVQYVWAMTPSAVFFL
LLLMDAKVCAILWCLCLAMRLIALSYALLFYCSLAFMVRAWAFWLEYWDVRIECFFYPSL
FFGTFLYDHLTPITWAAPGLSPMERKVVKWGAPVACGDILHGLPXSARLGREICXGPADT
SKGWRLLSPITATTRGIPSAIVCCLTGRDKYILTSLTKTFMGTVCKGVLWSVHHGGGTAT
LASDKSSLLQVPGDDLVAWPAPAGSKSFQPCTCGSADVFLVTRTGQVVPASLISPLPISS
LKGSSGGPVLCKDGDLVGIFCSASTRGVAKRTDLDSPPAVPYQVSFLHAPTGSGKSTKMP
LSYVELGYHVLVLNPSVASTLSFGPYMDKTYGECPNIRTGAKTTGSKLTYSTYGKFLADG
AGAYDIIICDECHSTDSTSVLGIGSVLDGAESKGVKLVVLATATPPGSQTVPHPNIDEEA
LTSGDIPFYGKMLKSSLLLSGRHLIFCHSKKKCEEVALLLRKAGANAVTYYRGLDVSVIP
NEGNVVVVATDALMTGYSGNFDSVTDCNTAVELDIEFSLDPTFSMVTTPKPSDAVCRTQR
RGRTGRGRRGTYYYVNSGEPSGVLSSSVLCECYDSGLAWFGLSPAQVTVLLQAYLKQPGL
PTHTEFWESVFIGLPTVDAFFLSQLKQQGVTFPYLTAIQATVCLNAQAKAPSERWKVLSN
RTPTPLLYRLEDYIQACMEAAWVIAGGCVAALVAVAALTGSVAIIDFDELEECFHMWNIL
SGVQYLAGLTTLPYNPSVACLMGFVSGLTTGLPRMAFLTILGGWAASMVAPPQAASTFVG
AGLAGIAIGAVGFTDVIVGLLAGYGAGVAGALTAFKILSGVTPTGEDLINLLPLLNPGAL
AVGVGAAFILKYTGGSEVAWVNRLIAFCSRGNHVSPDHYVQCLESLTLTRLVKTINFVTS
FIQWLMWAKGILPHLPGFPIISCDTGYSGRWAGDGLVTTRCGCGNMITGNVRNEKIRITG
SRKCRNVWLNAFPINSTTTGGPRPNPYTWKTAVLRITSEYVEFERRGTARVIGATAMTFI
DGVRIHRLAPTPKPMLRDEVVAARRLXESSSGXXLSAVSRGAAEMPPLEGEDDGEWETDP
SLSYSWTGALVTAHPIGPLSNTLIHNLVYQTTTASASARMAKVTIDREVKKRASEVALLT
WDEVARLTPKNTAKAKSGLSGSDVRKLTTTVMAKNEVFVSARKPARLIVYPDLPVRACEK
RAMYDLFQKLPYAIMGKAYGFYTPRQRVERLLDMWRFKNPMGFSYDTKCFDSTVTPHDID
TERDIFLSANLPEAKIVIKNLTRLYRGSPMYNSRGDLVGKRECRASGVFPTSMGNTLTNY
IKAAAAAKAAGLPQFLICGDDLVCITSSKGVALRDFTSAMTKYSAIPDLPKPYYDLEQIT
SCSSNVTVAQNGRPYYFLTRDPTTPLARASWEMISHSPVNSWLGNIIAFAPTVWVLVFLT
HFFGLLLQEFEMYGSTYSVNPLDLPAIIYKLHGPEAFDLTNYSPYEVQRVAAALQKLGSP
PLRAWKRRAKLVRSKKVRGGRAVVADYLFGFVSKVPAPPGVNIDVSGWFSIGDLLLPLLA
A------
