# Supplementary material for: Evolutionary and Phylogenetic Analysis of the Hepaciviruses and Pegiviruses
Source: Genome Biol Evol. 2015 Oct 21;7(11):2996–3008. doi: 10.1093/gbe/evv202 (PMC5635594; doi:10.1093/gbe/evv202)
Supplement: Supplementary Data [file evv202_Supplementary_Data.zip › DataS2.fasta]

>KP641126
TTLLPMHYVRKGYNVLVLNPSVATTMSMPAYMKDSFGINPNLKAAEMTLNTGARLTYSTYGRFLADGK-NNINFDVVICDECHATDSTTILGIGAVLNLTP-NTKCKLVLLATATPPGQPVLPHPNIQEVELDDVGDINF-HGRKLKLATYKTGRHLIFQNSKKHCEALAADLRSRGLRAVAYYRGLPISTIPTEGDCIVVATDALMTGYTGNFDSVTDCNLATIEDVEVDFDPTITVALKTIPANSVTRAQRRGRTGRGAPGVYYYVTQDTPLSGTVSEASVFGAFDSGMAWFGMSPAEVLEHLDHYRVTPGLPILKGVLSEISAFYVLSVVALLFFLLKH
>KP641124
TTLLPMHYVRKGYSVLVLNPSVATTMSMPAYMKDSFGINPNLKAAEMTLNTGARLTYSTYGRFLADGK-NNINFDVVICDECHATDSTTILGIGAVLNLTP-NTKCKLVLLATATPPGQPVLPHPNIQEVELDDVGDINF-HGRKLKLATYKTGRHLIFQNSKKHCEALAADLRSRGLRAVAYYRGLPISTIPTEGDCIVVATDALMTGYTGNFDSVTDCNLATIEDVEVDFDPTITVALKTVPANSVMRAQRRGRTGRGAPGVYYYVTQDTPLSGTVSEASVFGAFDSGMAWFGMSPAEVLEHLDHYRVTPGLPILKGVLSEISAFYVLSAVALLFFLLKH
>KP641123
TTLLPMHYVRKGYSVLVLNPSVATTMSMPAYMKDSFGINPNLKAAEMTLNTGARLTYSTYGRFLADGK-NNINFDVVICDECHATDSTTILGIGAVLNLTP-NTKCKLVLLATATPPGQPVLPHPNIQEVELDDVGDINF-HGRKLKLATYKTGRHLIFQNSKKHCEALAADLRSRGLRAVAYYRGLPISTIPTEGDCIVVATDALMTGYTGNFDSVTDCNLATIEDVEVDFDPTITVALKTVPANSVTRAQRRGRTGRGAPGVYYYVTQDTPLSGTVSEASVFGAFDSGMAWFGMSPAEVLEHLDHYRVTPGLPILKGVLSEISAFYVLSAVALLFFLLKH
>KP641125
TTLLPMHYVRKGYSVLVLNPSVATTMSMPAYMKDSFGINPNLKAAEMTLNTGARLTYSTYGRFLADGK-NNINFDVVICDECHATDSTTILGIGAVLNLTP-NTKCKLVLLATATPPGQPVLPHPNIQEVELDDVGDINF-HGRKLKLATYKTGRHLIFQNSKKHCEALAADLRSRGLRAVAYYRGLPISTIPTEGDCIVVATDALMTGYTGNFDSVTDCNLATIEDVEVDFDPTITVALKTVPANSVTRAQRRGRTGRGAPGVYYYVTQDTPLSGTVSEASVFGAFDSGMAWFGMSPAEVLEHLDHYRVTPGLPILKGVLSEISAFYVLSAVALLFFLLKH
>KP641127
TTLLPMHYVRKGYSVLVLNPSVATTMSMPAYMKDSFGINPNLKAAEMTLNTGARLTYSTYGRFLADGK-NNINFDVVICDECHATDSTTILGIGAVLNLTP-NTKCKLVLLATATPPGQPVLPHPNIQEVELDDVGDINF-HGRKLKLATYKTGRHLIFQNSKKHCEALAADLRSRGLRAVAYYRGLPISTIPTEGDCIVVATDALMTGYTGNFDSVTDCNLATIEDVEVDFDPTITVALKTVPANSVTRAQRRGRTGRGAPGVYYYVTQDTPLSGTVSEASVFGAFDSGMAWFGMSPAEVLEHLDHYRVTPGLPILKGVLSEISAFYVLSAVALLFFFLKH
>KP265942
TTLLPMHYVRKGYNVLVLNPSVATTMSMPSYMKDAFGINPNLKAAEMTLNTGARLTYSTYGRFLADGK-NNVNFDVVICDECHATDSTTILGIGAVLSITP-NTKCKLVLLATATPPGQPVLPHPNIQELELDDVGDINF-HGRKLKLASYKTGRHLIFQNSKKHCEALAADLRSRGIRAVAYYRGLPISTIPTEGDCVVVATDALMTGYTGNFDSVTDCNLATVEDIEIDFDPTVSVTLKTVPANSVTRAQRRGRTGRGSPGVYYYVTQDTPLSGTVSEASVFGAFDSGMAWFGMSPAEVLEHLDHYRVTPGLPILKGVLSEI------------------
>KP265944
TTLLPMHYVRKGYNVLVLNPSVATTMSMPAYMKDAFGINPNLKAAEMTLNTGARLTYSTYGRFLADGK-NNINFDVVICDECHATDSTTILGIGAVLSITP-NTKCKLVLLATATPPGQPVLPHPNIQELELDDVGDINF-HGRKLKLASYKTGR-------------------------------------------------------------------------------------------------------------------------------------------------------------------------------------------
>KP265945
TTLLPMHYVRKGYNVLVLNPSVATTMSMPAYMKDAFGINPNLKAAEMTLNTGARLTYSTYGRFLADGK-NNINFDVVICDECHATDSTTILGIGAVLSITP-NTKCKLVLLATATPPGQPVLPHPNIQELELDDVGDINF-HGRKLKLASYKTGRHLIFQNSKKHCEALAADLRSRGIRAVAYYRGLPISTIPTEGDCVVVATDALMTGYTGNFDSVTDCNLATVEDIEIDFDPTVSVTLKTVPANSVTRAQRRGRTGRGSPGVYYYVTQDTPLSGTVSEASVFGAFDSGMAWFGMSPAEVLEHLDHYRVTPGLPILKGVLSEI------------------
>KP265949
TTLLPMHYVRKGYNVLVLNPSVATTMSMPAYMKDAFGINPNLKAAEMTLNTGARLTYSTYGRFLADGK-NNINFDVVICDECHATDSTTILGIGAVLSITP-NTKCKLVLLATATPPGQPVLPHPNIQELELDDVGDINF-HGRKLKLASYKTGR-------------------------------------------------------------------------------------------------------------------------------------------------------------------------------------------
>KP265943
TTLLPMHYVRKGYNVLVLNPSVATTMSMPAYMKDAFGINPNLKAAEMTLNTGARLTYSTYGRFLADGK-NNINFDVVICDECHATDSTTILGIGAVLSITP-NTKCKLVLLATATPPGQPVLPHPNIQELELDDVGDINF-HGRKLKLASYKTGRHLIFQNSKKHCEALAADLRSRGIRAVAYYRGLPISTIPTEGDCVVVATDALMTGYTGNFDSVTDCNLATVEDIEIDFDPTVSITLKTVPANSVTRAQRRGRTGRGSPGVYYYVTQDTPLSGTVSEASVFGAFDSGMAWFGMSPAEVLEHLDHYRVTPGLPILKGVLSEISAFY--------------
>KP265950
TTLLPMHYVRKGYNVLVLNPSVATTMSMPAYMKDAFGINPNLKAAEMTLNTGARLTYSTYGRFLADGK-NNVNFDVVICDECHATDSTTILGIGAVLSITP-NTKCKLVLLATATPPGQPVLPHPNIQELELDDVGDINF-HGRKLKLASYKTGRHLIFQNSKKHCEALAADLRSRGIRAVAYYRGLPISTIPTEGDCVVVATDALMTGYTGNFDSVTDCNLATVEDIEIDFDPTVSVTLKTVPANSVTRAQRRGRTGRGSPGVYYYVTQDTPLSGTVSEASVFGAFDSGMAWFGMSPAEVLEHLDHYRVTPGLPILKGVLSEISAFY--------------
>KP265948
TTLLPMHYVRKGYNVLVLNPSVATTMSMPAYMKDAFGINPNLKAAEMTLNTGARLTYSTYGRFLADGK-NNVNFDVVICDECHATDSTTILGIGAVLSITP-NTKCKLVLLATATPPGQPVLPHPNIQELELDDVGDINF-HGRKLKLASYKTGRHLIFQNSKKHCEALAADLRSRGIRAVAYYRGLPISTIPTEGDCVVVATDALMTGYTGNFDSVTDCNLATVEDIEIDFDPTVSVTLKTVPANSVTRAQRRGRTGRGSPGVYYYVTQDTPLSGTVSEASVFGAFDSGMAWFGMSPAEVLEHLDHYRVTPGLPILKGVLSEISAFY--------------
>KP265947
TTLLPMHYVRKGYNVLVLNPSVATTMSMPAYMKDAFGVNPNLKAAEMTLNTGARLTYSTYGRFLADGK-NNINFDVVICDECHATDSTTILGIGAVLSITP-NTKCKLVLLATATPPGQPVLPHPNIQELELDDVGDINF-HGKKLKLASYKTGRHLIFQNSKKHCEALAADLRSRGIRAVAYYRGLPISTIPVEGDCVVVATDALMTGYTGNFDSVTDCNLATIEDVEIDFDPTITVTLKTVPANSVTRAQRRGRTGRGSPGVYYYVTQDTPLSGTVSEASVFGAFDSGMAWFGMSPAEVLEHLDHYRVTPGLPILKGVLSEISAFY--------------
>KP265946
TTLLPMHYVRKGYNVLVLNPSVATTMSMPAYMKDAFGVNPNLKAAEMTLNTGARLTYSTYGRFLADGK-NNINFDVVICDECHATDSTTILGIGAVLSITP-NTKCKLVLLATATPPGQPVLPHPNIQELELDDVGDINF-HGKKLKLASYKTGRHLIFQNSKKHCEALAADLRSRGIHAVAYYRGLPISTIPVAGDCVVIATDALMTGYTGNFDSVTDCNLATIEDVEIDFDPTITVTLKTVPANSVTRAQRRGRTGRGSPGVYYYVTQDTPLSGTVSEASVFGAFDSGMAWFGMSPAEVLEHLDHYRVTPGLPILKGVLSEISAFY--------------
>KJ950861
----------------------------------------------------------------------------------------------------------------------TGMVDHPNIKTIALTDEGDFPF-HGKKIKLDRLRRGRHLIFEASKKHCDELARDLEMAGITAVSYYRGKSCSVIPPEGDVVVVATDAL----------------------------------------------------------------------------------------------------------------------------------------
>KJ950859
----------------------------------------------------------------------------------------------------------------------TGMVDHPNIKTIALTDEGDFPF-HGKKIKLDRLRRGRHLIFEASKKHCDELARDLEMAGITAVSYYRGKSCSAIPPEGDVVVVATDAL----------------------------------------------------------------------------------------------------------------------------------------
>KJ950939
TTKLPKSYYDKGYHVLVLNPSVATTISVGKYMKDEFGISPNVRCGDYTSQTGSRLSYMTYGMFLATQ--CPMDYDVIICDECHSTDGTTVLGIGGALAAFADVERPKLLLLATATPPGTGMVDHPNIKTIALTDEGDFPF-HGKKIKLDRLRRGRHLIFEASKKHCDELARDLEMAGITAVSYYRGKSCSAIPPEGDVVVVATDALMTGYSGNFDSVYDCCLAVEGSVEVDMCPTFTVGIQTKPACSIKRMQRRGRTGRGREGFYYPVTEACTPGGIVPDASIYEAFDSGRAYFGLTVAEVARYLDYYKNQTFLPIWHCETEDVENLY--------------
>KJ950860
----------------------------------------------------------------------------------------------------------------------TGMVDHPNIKTIALTDEGDFPF-HGKKIKLDRLRRGRHLIFEASKKHRDELARDLEMAGITAVSYYRGKSCSAIPPEGDVVVVATDAL----------------------------------------------------------------------------------------------------------------------------------------
>KC411783
TTKLPMQYYKDGYTVLVLNPSVATTRSVPKYMKETYNVSPNILTGDHCVRTGSRLTYSTYGMFLTS---PHIEADVVICDEVHSVDSTTILGIGSVLRALESSAKCKLVILATATPPGTSMQPHSNITTVDLSDEGEFPF-HGKKIPLDNIKSGRHLIFTPSKAHCDHMAKDLKDAGLNAVSYYRGKDAQCIPDTGDIVVVSTDALMTGYTGNFDSVYDSCLSIMPKYEVTMNPTFEVGIQTVNSDTVTRMQRRGRTGRGKPGTYYQVTPHAQALGTVPPANVLEAFDSGLSYFGMTPAEVATALSFYKEEPLTPSIEVSLEEMTSLF--------------
>KC411781
TTKLPMQYYKDGYTVLVLNPSVATTRSVPKYMKETYNVSPNILTGDHCVRTGSRLTYSTYGMFLTS---PHIEADVVICDEVHSVDSTTILGIGSVLRALESSAKCKLVILATATPPGTSMQPHSNITTVDLSDEGEFPF-HGKKIPLDNIKSGRHLIFTPTKAHCDHMAKDLKDAGINAVSYYRGKDAQCIPDTGDIVVVSTDALMTGYTGNFDSVYDSCLSIMPKYEVTMNPTFEVGIQTVNSDTVTRMQRRGRTGRGKPGTYYQVTPHAQALGTVPPANVLEAFDSGLSYFGMTPAEVATALSFYKEEPLTPSIEVSLEEMTSLF--------------
>KC411780
TTKLPMQYYKDGYTVLVLNPSVATTRSVPKYMKETYNVSPNILTGDHCVRTGSRLTYSTYGMFLTS---PHIEADVVICDEVHSVDSTTILGIGSVLRALESSAKCKLVILATATPPGTSMQPHSNITTVDLSDEGEFPF-HGKKIPLDNIKSGRHLIFTPTKAHCDHMAKDLKDAGINAVSYYRGKDAQCIPDTGDIVVVSTDALMTGYTGNFDSVYDSCLSIMPKYEVTMNPTFEVGIQTVNSDTVTRMQRRGRTGRGKPGTYYQVTPHAQALGTVPPANVLEAFDSGLSYFGMTPAEVATALSFYKEEPLTPSIEVSLEEMTSLF--------------
>KC411784
TTKLPMQYYKDGYTVLVLNPSVATTRSVPKYMKETYNVSPNILTGDHCVRTGSRLTYSTYGMFLTS---PHIEADVVICDEVHSVDSTTILGIGSVLRALESSAKCKLVILATATPPGTSMQPHSNITTVDLSDEGEFPF-HGKKIPLDNIKSGRHLIFTPSKAHCDNMAKDLKDAGINAVSYYRGKDAQCIPDTGDIVVVSTDALMTGYTGNFDSVYDSCLSIMPKYEVTMNPTFEVGIQTVNSDTVTRMQRRGRTGRGKPGTYYQVTPHAQALGTVPPANVLEAFDSGLSYFGMTPAEVATALSFYKEEPLTPSIEVSLEEMTSLF--------------
>KC815310
TTKLPMHYYNLGYSVLVLNPSVATTRSVPKYMESEYKVCPNIRTGDYCNHTGSRLTYSTYGMFCTR---PTIDADVVICDEVHATDGTTVLGIGSALRAFENSAKGRLLILATATPPGAAMAAHPNINTVNLTDEGDIPF-HGKKIKSELLKRGRHLIFTPGKKHCDSLANDLQNAGINAVSYYRGKDANCIPPEGDCVVVATDALMTGYTGNFDSVFDSCLSVVPTFDITMNPTFEVGIQTRNADSVTRMQRRGRTGRGKPGTYYQVTPHCITHGSVPTACVVEAFDSGLAYFGMTPAEVATALSFYKDEALTPSVDCNLFEIQGIF--------------
>KC815312
TTKLPMHYYNLGYSVLVLNPSVATTRSVPKYMESEYKVNPNIRTGDYCNHTGSRLTYSTYGMFCTR---PTIDADVVICDEVHATDGTTVLGIGSALRAFENSAKGKLLILATATPPGAAMAAHPNINTVNLTDEGDIPF-HGKKIKSELLKRGRHLIFTPGKKHCDSLANDLQNAGINAVSYYRGKDANCIPPDGDCVVVATDALMTGYTGNFDSVFDSCLSVVPTFDITMNPTFEVGIQTRNADSVTRMQRRGRTGRGKPGTYYQVTPHCITHGSVPTACVVEAFDSGLAYFGMTPAEVATALSFYKDEALTPSVDCNLFEIQGIF--------------
>KJ950858
----------------------------------------------------------------------------------------------------------------------TPVTPHPNVETIDLDQDGEIPF-HGKKIKIGNIQKGRHLIFQTSKSHCDNLANDLRAAGLNAVSYYRGKDISCIPSSGDCVVVATDAL----------------------------------------------------------------------------------------------------------------------------------------
>KJ950857
----------------------------------------------------------------------------------------------------------------------TPVTPHPNVETIDLDQDGEIPF-HGKKIKIGNIQKGRHLIFQTSKSHCDNLANDLRAAGLNAVSYYRGKDISCIPSSGDCVVVATDAL----------------------------------------------------------------------------------------------------------------------------------------
>KJ950855
----------------------------------------------------------------------------------------------------------------------TPVTPHPNVETIDLDQDGEIPF-HGKKIKIGNIQKGRHLIFQTSKSHCDNLANDLRAAGLNAVSYYRGKDISCIPSSGDCVVVATDAL----------------------------------------------------------------------------------------------------------------------------------------
>KJ950854
----------------------------------------------------------------------------------------------------------------------TPVTPHPNVETIDLDQDGEIPF-HGKKIKIGNIQKGRHLIFQTSKSHCDNLANDLRAAGLNAVSYYRGKDISCIPSSGDCVVVATDAL----------------------------------------------------------------------------------------------------------------------------------------
>KJ950853
----------------------------------------------------------------------------------------------------------------------TPVTPHPNVETIDLDQDGEIPF-HGKKIKIGNIQKGRHLIFQTSKSHCDNLANDLRAAGLNAVSYYRGKDISCIPSSGDCVVVATDAL----------------------------------------------------------------------------------------------------------------------------------------
>KJ950852
----------------------------------------------------------------------------------------------------------------------TPVTPHPNVETIDLDQDGEIPF-HGKKIKIGNIQKGRHLIFQTSKSHCDNLANDLRAAGLNAVSYYRGKDISCIPSSGDCVVVATDAL----------------------------------------------------------------------------------------------------------------------------------------
>KJ950851
----------------------------------------------------------------------------------------------------------------------TPVTPHPNVETIDLDQDGEIPF-HGKKIKIGNIQKGRHLIFQTSKSHCDNLANDLRAAGLNAVSYYRGKDISCIPSSGDCVVVATDAL----------------------------------------------------------------------------------------------------------------------------------------
>KJ950850
----------------------------------------------------------------------------------------------------------------------TPVTPHPNVETIDLDQDGEIPF-HGKKIKIGNIQKGRHLIFQTSKSHCDNLANDLRAAGLNAVSYYRGKDISCIPSSGDCVVVATDAL----------------------------------------------------------------------------------------------------------------------------------------
>KJ950849
----------------------------------------------------------------------------------------------------------------------TPVTPHPNVETIDLDQDGEIPF-HGKKIKIGNIQKGRHLIFQTSKSHCDNLANDLRAAGLNAVSYYRGKDISCIPSSGDCVVVATDAL----------------------------------------------------------------------------------------------------------------------------------------
>KJ950848
----------------------------------------------------------------------------------------------------------------------TPVTPHPNVETIDLDQDGEIPF-HGKKIKIGNIQKGRHLIFQTSKSHCDNLANDLRAAGLNAVSYYRGKDISCIPSSGDCVVVATDAL----------------------------------------------------------------------------------------------------------------------------------------
>KJ950847
----------------------------------------------------------------------------------------------------------------------TPVTPHPNVETIDLDQDGEIPF-HGKKIKIGNIQKGRHLIFQTSKSHCDNLANDLRAAGLNAVSYYRGKDISCIPSSGDCVVVATDAL----------------------------------------------------------------------------------------------------------------------------------------
>KJ950846
----------------------------------------------------------------------------------------------------------------------TPVTPHPNVETIDLDQDGEIPF-HGKKIKIGNIQKGRHLIFQTSKSHCDNLANDLRAAGLNAVSYYRGKDISCIPSSGDCVVVATDAL----------------------------------------------------------------------------------------------------------------------------------------
>KJ950845
----------------------------------------------------------------------------------------------------------------------TPVTPHPNVETIDLDQDGEIPF-HGKKIKIGNIQKGRHLIFQTSKSHCDNLANDLRAAGLNAVSYYRGKDISCIPSSGDCVVVATDAL----------------------------------------------------------------------------------------------------------------------------------------
>KJ950843
----------------------------------------------------------------------------------------------------------------------TPVTPHPNVETIDLDQDGEIPF-HGKKIKIGNIQKGRHLIFQTSKSHCDNLANDLRAAGLNAVSYYRGKDISCIPSSGDCVVVATDAL----------------------------------------------------------------------------------------------------------------------------------------
>KJ950842
----------------------------------------------------------------------------------------------------------------------TPVTPHPNVETIDLDQDGEIPF-HGKKIKIGNIQKGRHLIFQTSKSHCDNLANDLRAAGLNAVSYYRGKDISCIPSSGDCVVVATDAL----------------------------------------------------------------------------------------------------------------------------------------
>KJ950841
----------------------------------------------------------------------------------------------------------------------TPVTPHPNVETIDLDQDGEIPF-HGKKIKIGNIQKGRHLIFQTSKSHCDNLANDLRAAGLNAVSYYRGKDISCIPSSGDCVVVATDAL----------------------------------------------------------------------------------------------------------------------------------------
>KJ950840
----------------------------------------------------------------------------------------------------------------------TPVTPHPNVETIDLDQDGEIPF-HGKKIKIGNIQKGRHLIFQTSKSHCDNLANDLRAAGLNAVSYYRGKDISCIPSSGDCVVVATDAL----------------------------------------------------------------------------------------------------------------------------------------
>KJ950839
----------------------------------------------------------------------------------------------------------------------TPVTPHPNVETIDLDQDGEIPF-HGKKIKIGNIQKGRHLIFQTSKSHCDNLANDLRAAGLNAVSYYRGKDISCIPSSGDCVVVATDAL----------------------------------------------------------------------------------------------------------------------------------------
>KJ950838
----------------------------------------------------------------------------------------------------------------------TPVTPHPNVETIDLDQDGEIPF-HGKKIKIGNIQKGRHLIFQTSKSHCDNLANDLRAAGLNAVSYYRGKDISCIPSSGDCVVVATDAL----------------------------------------------------------------------------------------------------------------------------------------
>KJ950837
----------------------------------------------------------------------------------------------------------------------TPVTPHPNVETIDLDQDGEIPF-HGKKIKIGNIQKGRHLIFQTSKSHCDNLANDLRAAGLNAVSYYRGKDISCIPSSGDCVVVATDAL----------------------------------------------------------------------------------------------------------------------------------------
>KJ950836
----------------------------------------------------------------------------------------------------------------------TPVTPHPNVETIDLDQDGEIPF-HGKKIKIGNIQKGRHLIFQTSKSHCDNLANDLRAAGLNAVSYYRGKDISCIPSSGDCVVVATDAL----------------------------------------------------------------------------------------------------------------------------------------
>KJ950835
----------------------------------------------------------------------------------------------------------------------TPVTPHPNVETIDLDQDGEIPF-HGKKIKIGNIQKGRHLIFQTSKSHCDNLANDLRAAGLNAVSYYRGKDISCIPSSGDCVVVATDAL----------------------------------------------------------------------------------------------------------------------------------------
>KJ950830
----------------------------------------------------------------------------------------------------------------------TPVTPHPNVETIDLDQDGEIPF-HGKKIKIGNIQKGRHLIFQTSKSHCDNLANDLRAAGLNAVSYYRGKDISCIPSSGDCVVVATDAL----------------------------------------------------------------------------------------------------------------------------------------
>KJ950938
STKIPMEYYKQGYKVLVLNPSVATTLNFEEYMAKQYGVRPNIHCGDTHHDNGSRLTYMTYGMFLAK---NLLDADVIICDECHAVDATTVLGIGAALHKFENSPVAKLLLLATATPPGTPVTPHPNVETIDLDQDGEIPF-HGKKIKIGNIQKGRHLIFQTSKSHCDNLANDLRAAGLNAVSYYRGKDISCIPSSGDCVVVATDALMTGYTGNFDSVYDCCLMVEPTLEVDMMPTFKLGLRTKAADSIVKMQRRGRTGRGKPGTYYQVCPQADTSGIVPDACIYEAFDSGLAYFGRTPAEVATHLSFYHNQVGLPTIKVIIPEVQAIF--------------
>KJ950844
----------------------------------------------------------------------------------------------------------------------TPVTPHPNVETIDMDQDGEIPF-HGKKIKIGNIQKGRHLIFQTSKSHCDNLANDLRAAGLNAVSYYRGKDISCIPSSGDCVVVATDAL----------------------------------------------------------------------------------------------------------------------------------------
>KJ950856
----------------------------------------------------------------------------------------------------------------------TPVTPHPNVETIDLDQDGEIPF-HGKKIRIGNIQKGRHLIFQTSKSHCDNLANDLRAAGLNAVSYYRGKDISCIPSSGDCVVVATDAL----------------------------------------------------------------------------------------------------------------------------------------
>KJ950834
----------------------------------------------------------------------------------------------------------------------TPVTPHPNVETIDMDQDGEIPF-HGKKIKIGNIQKGRHLIFQTSKSHCDNLANDLRAAGLNAVSYYRGKDISCIPNSGDCVVVATDAL----------------------------------------------------------------------------------------------------------------------------------------
>KJ950833
----------------------------------------------------------------------------------------------------------------------TPVTPHPNVETIDMDQDGEIPF-HGKKIKIGNIQKGRHLIFQTSKSHCDNLANDLRAAGLNAVSYYRGKDISCIPNSGDCVVVATDAL----------------------------------------------------------------------------------------------------------------------------------------
>KJ950832
----------------------------------------------------------------------------------------------------------------------TPVTPHPNVETIDMDQDGEIPF-HGKKIKIGNIQKGRHLIFQTSKSHCDNLANDLRAAGLNAVSYYRGKDISCIPNSGDCVVVATDAL----------------------------------------------------------------------------------------------------------------------------------------
>KJ950831
----------------------------------------------------------------------------------------------------------------------TPVTPHPNVETIDMDQDGEIPF-HGKKIKIGNIQKGRHLIFQTSKSHCDNLANDLRAAGLNAVSYYRGKDISCXPNSGDCVVVATDAL----------------------------------------------------------------------------------------------------------------------------------------
>KC796077
STRLPAHYVRNGYSVLVLNPSVATTLNFPAYMKAEYGLSPNIRSGDVTITTGSKLTYSTYGRFLASDI-STVTQDVIICDECHATDPTSVLGIGRMLEACP-QLKAKLVILATATPPGSPVTPHPNIEEIELDKEGEIPF-HGKSLRIAQLSSGRHLIFQASKAHCDALANDLAQRGIKAVAYYRGLDVSVIPDSGDVVVVATDALMTGYTGNFDSVTDCCLSVEASVTVDMDPTFTCHVRTLPSSNVVRMQRRGRTGRGTKGIYRYVSNNATMSGRVPEATIVEAFDSGIAWFGMTSQEVLSALDTYKQTPGLPCPVGNLVDWAAVY--------------
>AF179612
STKLPLSYMQEKYEVLVLNPSVATTASMPKYMHATYGVNPNCYFNGKCTNTGASLTYSTYGMYLTGA--CSRNYDVIICDECHATDATTVLGIGKVLTEAP-SKNVRLVVLATATPPGVIPTPHANITEIQLTDEGTIPF-HGKKIKEENLKKGRHLIFEATKKHCDELANELARKGITAVSYYRGCDISKIP-EGDCVVVATDALCTGYTGDFDSVYDCSLMVEGTCHVDLDPTFTMGVRVCGVSAIVKGQRRGRTGRGRAGIYYYVDGSCTPSGMVPECNIVEAFDAAKAWYGLSSTEAQTILDTYRTQPGLPAIGANLDEWADLF--------------
>KC551802
STKLPMTYYNAGHRVLVLNPSVATTLSMLPYIKSLFGIRPNIYAGTHTTKTGSRLTYSTYGRFLASPL-PMGHYDVIICDECHAIDATSVLGIGRVLDTQQ-SLKTRLVILATATPPGCPVKPHPNIQEIALDDQGEVPF-HGCKLPVAALRTGRHLVFQCSKRHCEAMVEDLTSRGIKAVAYYRGLPTTVIPLTGDVVVVATDALMTGYTGNFDSVFDCNLMVTPTFEVDMDPTFTLGIRTMPQDSINRMQRRGRTGRGRPGQYYYVSKEAVVSGLVPEANIIECFDSGIAYYGLTPAEIAAALSIYRDEAGLGTFKMNLNFCIELF--------------
>KC551800
STKLPMTYYNAGHRVLVLNPSVATTLSMLPYIKSLFGIRPNIYAGTHTTKTGSRLTYSTYGRFLASPL-PMGHYDVIICDECHAIDATSVLGIGRVLDTQQ-TLKTRLVILATATPPGCPVKPHPNIQEIALDDQGEVPF-HGCKLPVAALRTGRHLVFQCSKRHCEAMVEDLTSRGIKAVAYYRGLPTTVIPLTGDVVVVATDALMTGYTGNFDSVFDCNLMVTPTFEVDMDPTFTLGIRTMPQDSINRMQRRGRTGRGRPGQYYYVSKEAVVSGLVPEANIIECFDSGIAYYGLTPAEIAAALSIYRDEAGLGTFKMNLNFCIELF--------------
>KC551801
STKLPMTYYNAGHRVLVLNPSVATTLSMLPYIKSLFGIRPNIYAGTHTTKTGSRLTYSTYGRFLASPL-PMGHYDVIICDECHAIDATSVLGIGRVLDTQQ-TLKTRLVILATATPPGCPVKPHPNIQEIALDDQGEVPF-HGCKLPVAALRTGRHLVFQCSKRHCEAMVEDLTSRGIKAVAYYRGLPTTVIPLTGDVVVVATDALMTGYTGNFDSVFDCNLMVTPTFEVDMDPTFTLGIRTMPQDSINRMQRRGRTGRGRPGQYYYVSKEAVVSGLVPEANIIECFDSGIAYYGLTPAEIAAALSIYRDEAGLGTFKMNLNFCIELF--------------
>KC815318
---------------------------------------------------------------------------------------------------------------------GCVATPHPNITEIELSQEGDIPF-YGKKLKLTDYRRGRHLIFTCSKEKCEELAKRLVECGLNGVAYYRGKPVSCIPTEGDVVVVATD------------------------------------------------------------------------------------------------------------------------------------------
>KC411799
TTKVPMGYVQEGYKVLVLNPSVATTLSMGPYMQKAYNIAPSVYTGETSLGTGTKLTYATYGKAAAMDTSLLTGYDVVICDECHDVTATTILGIGHVLTKAE-SCGVKLVILATATPPGCSTTPHPNITEVELGSSGEVQF-YGKRLELAHYLKGRHLIFCASKLVCDTLASLLRQHGITAVAYYRGEAVSKIPDAGDVVVVATDALMTGYTGNFDSVTDCNLAVVQDLTVDLNPTFSVAVRTVQADAVTRIQRRGRTGRGKPGIYRYVDKGEACSGIVSEAAVVEAYDQAYAWLRAAPAETKAMLAAYSRQPGLPVINADLDMWEQFY--------------
>KC411798
TTKVPMGYVQEGYKVLVLNPSVATTLSMGPYMQKAYNIAPSVYTGETSIGTGTKLTYATYGKAAAMDTSLLTGYDVVICDECHDVTATTILGIGHVLTKAE-SCGVKLVILATATPPGCSTTPHPNITEVELGSSGEVQF-YGKRLELAHYLKGRHLIFCASKLVCDTLASLLRQHGITAVAYYRGEAVSKIPDAGDVVVVATDALMTGYTGNFDSVTDCNLAVVQDLTVDLNPTFSVAVRTVQADAVTRIQRRGRTGRGKPGIYRYVDKGEACSGIVSEAAVVEAYDQAYAWLRAAPAETKAMLAAYSRQPGLPVINADLDMWEQFY--------------
>KC411779
TTKVPMGYVQEGYKVLVLNPSVATTLSMGPYMQKAYNIAPSVYTGETSIGTGTKLTYATYGKAAAMDTSLLTGYDVVICDECHDVTATTILGIGHVLTKAE-SCGVKLVILATATPPGCSTTPHPNITEVELGSSGEVQF-YGKRLELAHYLKGRHLIFCASKLVCDTLASLLRQHGITAVAYYRGEAVSKIPDAGDVVVVATDALMTGYTGNFDSVTDCNLAVVQDLTVDLNPTFSVAVRTVQADAVTRIQRRGRTGRGKPGIYRYVDKGEACSGIVSEAAVVEAYDQAYAWLRAAPAETKAMLAAYSRQPGLPVINADLDMWEQFY--------------
>KC411797
TTKVPMGYVQEGYKVLVLNPSVATTLSMGPYMQKAYNIAPSVYTGETSIGTGTKLTYATYGKAAAMDTSLLTGYDVVICDECHDVTATTILGIGHVLTKAE-SCGVKLVILATATPPGCSTTPHPNITEVELGSSGEVQF-YGKRLELAHYLKGRHLIFCASKLVCDTLASLLRQHGITAVAYYRGEPVSKIPDAGDVVVVATDALMTGYTGNFDSVTDCNLAVVQDLTVDLNPTFSVAVRTVQADAVTRIQRRGRTGRGKPGIYRYVDKGEACSGIVSEAAVVEAFDQAYAWLRAAPGETKAMLAAYSRQPGLPVINADLDMWEQFY--------------
>KC411795
TTKVPMGYVQEGYKVLVLNPSVATTLSMGPYMQKAYNIAPSVYTGETSIGTGTKLTYATYGKAAAMDTSLLTGYDVVICDECHDVTATTILGIGHVLTKAE-SCGVKLVILATATPPGCSTTPHPNITEVELGSSGEVQF-YGKRLELAHYLKGRHLIFCASKLVCDTLASLLRQHGITAVAYYRGEPVSKIPDAGDVVVVATDALMTGYTGNFDSVTDCNLAVVQDLTVDLNPTFSVAVRTVQADAVTRIQRRGRTGRGKPGIYRYVDKGEACSGIVSEAAVVEAFDQAYAWLRAAPAETKAMLAAYSRQPGLPVINADLDMWEQFY--------------
>KC411794
TTKVPMGYVQEGYKVLVLNPSVATTLSMGPYMQKAYNIAPSVYTGETSIGTGTKLTYATYGKAAAMDTSLLTGYDVVICDECHDVTATTILGIGHVLTKAE-SCGVKLVILATATPPGCSTTPHPNITEVELGSSGEVQF-YGKRLELAHYLKGRHLIFCASKLVCDTLASLLRQHGITAVAYYRGEPVSKIPDAGDVVVVATDALMTGYTGNFDSVTDCNLAVVQDLTVDLNPTFSVAVRTVQADAVTRIQRRGRTGRGKPGIYRYVDKGEACSGIVSEAAVVEAFDQAYAWLRAAPAETKAMLAAYSRQPGLPVINADLDMWEQFY--------------
>KC411792
TTKVPMGYVQEGYKVLVLNPSVATTLSMGPYMQKAYNIAPSVYTGETSIGTGTKLTYATYGKAAAMDTSLLTGYDVVICDECHDVTATTILGIGHVLTKAE-SCGVKLVILATATPPGCSTTPHPNITEVELGSSGEVQF-YGKRLELAHYLKGRHLIFCASKLVCDTLASLLRQHGITAVAYYRGEPVSKIPDAGDVVVVATDALMTGYTGNFDSVTDCNLAVVQDLTVDLNPTFSVAVRTVQADAVTRIQRRGRTGRGKPGIYRYVDKGEACSGIVSEAAVVEAFDQAYAWLRAAPAETKAMLAAYSRQPGLPVINADLDMWEQFY--------------
>KC411787
TTKVPMGYVQEGYKVLVLNPSVATTLSMGPYMQKAYNIAPSVYTGETSIGTGTKLTYATYGKAAAMDTSLLTGYDVVICDECHDVTATTILGIGHVLTKAE-SCGVKLVILATATPPGCSTTPHPNITEVELGSSGEVQF-YGKRLELAHYLKGRHLIFCASKLVCDTLASLLRQHGITAVAYYRGEPVSKIPDAGDVVVVATDALMTGYTGNFDSVTDCNLAVVQDLTVDLNPTFSVAVRTVQADAVTRIQRRGRTGRGKPGIYRYVDKGEACSGIVSEAAVVEAFDQAYAWLRAAPAETKAMLAAYSRQPGLPVINADLDMWEQFY--------------
>KC411793
TTKVPMGYVQEGYKVLVLNPSVATTLSMGPYMQKAYNIAPSVYTGETSIGTGTKLTYATYGKAAAMDTSLLSGYDVVICDECHDVTATTILGIGHVLTKAE-SCGVKLVILATATPPGCSTTPHPNITEVELGSSGEVQF-YGKRLELAHYLKGRHLIFCASKLVCDTLASLLRQHGITAVAYYRGEPVSKIPDAGDVVVVATDALMTGYTGNFDSVTDCNLAVVQDLTVDLNPTFSVAVRTVQADAVTRIQRRGRTGRGKPGIYRYVDKGEACSGIVSEAAVVEAFDQAYAWLRAAPAETKAMLAAYSRQPGLPVINADLDMWEQFY--------------
>KC411791
TTKVPMGYVQEGYKVLVLNPSVATTLSMGPYMQKAYNIAPSVYTGETSIGTGTKLTYATYGKAAAMDTSLLSGYDVVICDECHDVTATTILGIGHVLTKAE-SCGVKLVILATATPPGCSTTPHPNITEVELGSSGEVQF-YGKRLELAHYLKGRHLIFCASKLVCDTLASLLRQHGITAVAYYRGEPVSKIPDAGDVVVVATDALMTGYTGNFDSVTDCNLAVVQDLTVDLNPTFSVAVRTVQADAVTRIQRRGRTGRGKPGIYRYVDKGEACSGIVSEAAVVEAFDQAYAWLRAAPAETKAMLAAYSRQPGLPVINADLDMWEQFY--------------
>KC411796
TTKVPMGYVQEGYKVLVLNPSVATTLSMGPYMQKAYNIAPSVYTGETSIGTGTKLTYATYGKAAAMDTSLLSGYDVVICDECHDVTATTILGIGHVLTKAE-SCGVKLVILATATPPGCSTTPHPNITEVELGSSGEVQF-YGKRLELAHYLKGRHLIFCASKLVCDTLASLLRQHGITAVAYYRGEPVSKIPDAGDVVVVATDALMTGYTGNFDSVTDCNLAVVQDLTVDLNPTFSVAVRTVQADAVTRIQRRGRTGRGKPGIYRYVDKGEACSGIVSEAAVVEAFDQAYAWLRAAPAETKAMLAAYSRQPGLPVINADLDMWEQFY--------------
>KC411776
TTKVPMGYVQEGYKVLVLNPSVATTLSMGPYMQKAYNIAPSVYTGETSIGTGTKLTYATYGKAAAMDTSLLTGYDVVICDECHDVTATTILGIGHVLTKAE-SCGVKLVILATATPPGCSTTPHPNITEVELGSSGEVQF-YGKRLELAHYLKGRHLIFCASKLVCDTLASLLRQHGITAVAYYRGEPVSKIPDAGDVVVVATDALMTGYTGNFDSVTDCNLAVVQDLTVDLNPTFSVAVRTVQADAVTRIQRRGRTGRGKPGIYRYVDKGEACSGIVSEAAVVEAFDQAYAWLRASPAETKAMLAAYSRQPGLPVINADLDMWEQFY--------------
>KC411778
TTKVPMGYVQEGYKVLVLNPSVATTLSMGPYMQKAYNIAPSVYTGETSIGTGTKLTYATYGKAAAMDTSLLTGYDVVICDECHDVTATTILGIGHVLTKAE-SCGVKLVILATATPPGCSTTPHPNITEVELGSSGEVQF-YGKRLELAHYLKGRHLIFCASKLVCDTLASLLRQHGITAVAYYRGEPVSKIPDAGDVVVVATDALMTGYTGNFDSVTDCNLAVVQDLTVDLNPTFSVAVRTVQADAVTRIQRRGRTGRGKPGIYRYVDKGEACSGIVSEAAVVEAFDQAYAWLRAAPAETKAMLAAYSRQPGLPVINADLDMWEQFF--------------
>KC411790
TTKVPMGYVQEGYKVLVLNPSVATTLSMDPYMQKAYNIAPSVYTGETSVGTGTKLTYATYGKAAAMDTSLLSGYDVVICDECHDVTATTILGIGHVLTKAE-SCGVKLVILATATPPGCSTSPHPNITEVELGSSGEVQF-YGKRLELAHYLKGRHLIFCASKLVCDTLASLLRQHGITAVAYYRGEPVSKIPDAGDVVVVATDALMTGYTGNFDSVTDCNLAVVQDLTVDLNPTFSVAVRTVQADAVTRIQRRGRTGRGKPGIYRYVDKGEACSGIVSEAAVVEAFDQAYAWLRAAPAETKAMLAAYSRQPGLPVINADLDMWEQFY--------------
>KC411789
TTKVPMGYVQEGYKVLVLNPSVATTLSMGPYMQKAYNIAPSVYTGETSIGTGTKLTYATYGKAAAMDTSLLSGYDVVICDECHDVTATTILGIGHVLMKAE-SCGVKLVILATATPPGCSTTPHPNITEVELGSSGEVQF-YGKRLELAHYLKGRHLIFCASKLVCDTLASLLRQHGITAVAYYRGEPVSKIPDAGDVVVVATDALMTGYTGNFDSVTDCNLAVSQDLTVDLNPTFSVAVRTVQADAVTRIQRRGRTGRGKPGIYRYVDKGEACSGIVSEAAVVEAFDQAYAWLRASPAETKAMLAAYSRQPGLPVINADLDMWEQFY--------------
>KC411788
TTKVPMGYVQEGYKVLVLNPSVATTLSMGPYMQKAYNIAPSVYTGETSIGTGTKLTYATYGKAAAMDTSLLSGYDVVICDECHDVTATTILGIGHVLMKAE-SCGVKLVILATATPPGCSTTPHPNITEVELGSSGEVQF-YGKRLELAHYLKGRHLIFCASKLVCDTLASLLRQHGITAVAYYRGEPVSKIPDAGDVVVVATDALMTGYTGNFDSVTDCNLAVSQDLTVDLNPTFSVAVRTVQADAVTRIQRRGRTGRGKPGIYRYVDKGEACSGIVSEAAVVEAFDQAYAWLRASPAETKAMLAAYSRQPGLPVINADLDMWEQFY--------------
>KC411786
TTKVPMGYVQEGYKVLVLNPSVATTLSMGPYMQKAYNIAPSVYTGETSIGTGTKLTYATYGKAAAMDTSLLSGYDVVICDECHDVTATTILGIGHVLMKAE-SCGVKLVILATATPPGCSTTPHPNITEVELGSSGEVQF-YGKRLELAHYLKGRHLIFCASKLVCDTLASLLRQHGITAVAYYRGEPVSKIPDAGDVVVVATDALMTGYTGNFDSVTDCNLAVSQDLTVDLNPTFSVAVRTVQADAVTRIQRRGRTGRGKPGIYRYVDKGEACSGIVSEAAVVEAFDQAYAWLRASPAETKAMLAAYSRQPGLPVINADLDMWEQFY--------------
>KC411785
TTKVPMGYVQEGYKVLVLNPSVATTLSMGPYMQKAYNIAPSVYTGETSIGTGTKLTYATYGKAAAMDTSLLSGYDVVICDECHDVTATTILGIGHVLMKAE-SCGVKLVILATATPPGCSTTPHPNITEVELGSSGEVQF-YGKRLELAHYLKGRHLIFCASKLVCDTLASLLRQHGITAVAYYRGEPVSKIPDAGDVVVVATDALMTGYTGNFDSVTDCNLAVSQDLTVDLNPTFSVAVRTVQADAVTRIQRRGRTGRGKPGIYRYVDKGEACSGIVSEAAVVEAFDQAYAWLRASPAETKAMLAAYSRQPGLPVINADLDMWEQFY--------------
>KC411782
TTKVPMGYVQEGYKVLVLNPSVATTLSMGPYMQKAYNIAPSVYTGETSIGTGTKLTYATYGKAAAMDTSLLSGYDVVICDECHDVTATTILGIGHVLMKAE-SCGVKLVILATATPPGCSTTPHPNITEVELGSSGEVQF-YGKRLELAHYLKGRHLIFCASKLVCDTLASLLRQHGITAVAYYRGEPVSKIPDAGDVVVVATDALMTGYTGNFDSVTDCNLAVSQDLTVDLNPTFSVAVRTVQADAVTRIQRRGRTGRGKPGIYRYVDKGEACSGIVSEAAVVEAFDQAYAWLRASPAETKAMLAAYSRQPGLPVINADLDMWEQFY--------------
>KC411777
TTKVPMGYVHEGYKVLVLNPSVATTLSMGPYMQKAYNIAPSVYTGETSIGTGTKLTYATYGKAAAMDTSLLTGYDVVICDECHDVTATTILGIGHVLTKAE-SCGVKLVILATATPPGCSTTPHPNITEVELGPSGEVQF-YGKRLELAHYLKGRHLIFCASKQVCDTLASLLRQHGITAVAYYRGESVSKIPDAGDVVVVATDALMTGYTGNFDSVTDCNLAVVQDLTVDLNPTFSVAVRTVQADAVTRIQRRGRTGRGKPGIYRYVDKGEACSGIVSEAAVVEAYDQAYAWLRAAPAETKAMLAAYSRQPGLPVINADLDMWEQFY--------------
>KJ469460
--------------------------------------------------------------------------------ECHSTDSTSVLGIGSVLDGAE-SKGVKLVVLATATPPGSQTVPHPNIDEEALTQSGDIPF-YGKMLKSSLLLSGRHLIFCHSKKKCEEIALLLRKAGANAVTYYRG------------------------------------------------------------------------------------------------------------------------------------------------------------
>KJ469453
--------------------------------------------------------------------------------ECHSTDSTSVLGIGSVLDGAE-SKGVKLVVLATATPPGSQTVPHPNIDEEALTQSGDIPF-YGKMLKSSLLLSGRHLIFCHSKKKCEEIALLLRKAGANAVTYYRGLD----------------------------------------------------------------------------------------------------------------------------------------------------------
>KJ469464
--------------------------------------------------------------------------------ECHSTDSTSVLGIGSVLDGAE-SKGVKLVVLATATPPGSQTVPHPNIDEEALTQSGDIPF-YGKMLKSSLLLSGRHLIFCHSKKKCEEIALLLRKAGANAVTYYRGLDVSV-------------------------------------------------------------------------------------------------------------------------------------------------------
>KJ469461
--------------------------------------------------------------------------------ECHSTDSTSVLGIGSVLDGAE-SKGVKLVVLATATPPGSQTVPHPNIDEEALTQSGDIPF-YGKMLKSSLLLSGRHLIFCHSKKKCEEIALLLRKAGANAVTYYRGLDVSV-------------------------------------------------------------------------------------------------------------------------------------------------------
>KJ469459
--------------------------------------------------------------------------------ECHSTDSTSVLGIGSVLDGAE-SKGVKLVVLATATPPGSQTVPHPNIDEEALTQSGDIPF-YGKMLKSSLLLSGRHLIFCHSKKKCEEIALLLRKAGANAVTYYRGLDVSV-------------------------------------------------------------------------------------------------------------------------------------------------------
>KJ469457
--------------------------------------------------------------------------------ECHSTDSTSVLGIGSVLDGAE-SKGVKLVVLATATPPGSQTVPHPNIDEEALTQSGDIPF-YGKMLKSSLLLSGRHLIFCHSKKKCEEIALLLRKAGANAVTYYRGLDVSV-------------------------------------------------------------------------------------------------------------------------------------------------------
>KJ469454
--------------------------------------------------------------------------------ECHSTDSTSVLGIGSVLDGAE-SKGVKLVVLATATPPGSQTVPHPNIDEEALTQSGDIPF-YGKMLKSSLLLSGRHLIFCHSKKKCEEIALLLRKAGANAVTYYRGLDVSV-------------------------------------------------------------------------------------------------------------------------------------------------------
>KJ469452
--------------------------------------------------------------------------------ECHSTDSTSVLGIGSVLDGAE-SKGVKLVVLATATPPGSQTVPHPNIDEEALTQSGDIPF-YGKMLKSSLLLSGRHLIFCHSKKKCEEIALLLRKAGANAVTYYRGLDVSV-------------------------------------------------------------------------------------------------------------------------------------------------------
>KJ469451
--------------------------------------------------------------------------------ECHSTDSTSVLGIGSVLDGAE-SKGVKLVVLATATPPGSQTVPHPNIDEEALTQSGDIPF-YGKMLKSSLLLSGRHLIFCHSKKKCEEIALLLRKAGANAVTYYRGLDVSV-------------------------------------------------------------------------------------------------------------------------------------------------------
>JF744994
---------------------------------------------------------------LADGGVSAGAYDIIICDECHSTDSTSVLGIGSVLDGAE-SKGVKLVVLATATPPGSQTVPHPNIDEEALTQSGDIPF-YGKMLKSSLLLSGRHLIFCHSKKKCEEIALLLRKAGANAVTYYRGLDVSVIPNEGNVVVVATDA-----------------------------------------------------------------------------------------------------------------------------------------
>KF177391
STKMPLSYVELGYHVLVLNPSVASTLSFGPYMDKTYGECPNIRTGASCKTTGSKLTYSTYGKFLADGGVSAGAYDIIICDECHSTDSTSVLGIGSVLDGAE-SKGVKLVVLATATPPGSQTVPHPNIDEEALTQSGDIPF-YGKMLKSSLLLSGRHLIFCHSKKKCEEIALLLRKAGANAVTYYRGLDVSVIPNEGNVVVVATDALMTGNSGNFDTLTDCNTAVELDIEFSLDPTFSMVTTPKPSDAVCRTQRRGRTGRGRRGTYYYVNSGERPSGVLSSSVLCECYDSGLAWFGLSPAQVTVLLQAYLKQPGLPTGLDHTEFWESVF--------------
>JQ434006
STKMPLSYVELGYHVLVLNPSVASTLSFGPYMDKTYGECPNIRTGASCKTTGSKLTYSTYGKFLADGGVSAGAYDIIICDECHSTDSTSVLGIGSVLDGAE-SKGVKLVVLATATPPGSQTVPHPNIDEEALTQSGDIPF-YGKMLKSSLLLSGRHLIFCHSKKKCEEIALLLRKAGANAVTYYRGLDVSVIPNEGNVVVVATDALMTGYSGNFDSVTDCNTAVELDIEFSLDPTFSMVTTPKPSDAVCRTQRRGRTGRGRRGTYYYVNSGERPSGVLSSSVLCECYDSGLAWFGLSPAQVTVLLQAYLKQPGLPTGLDHTEFWESVF--------------
>KJ469442
--------------------------------------------------------------------------------ECHSTDSTSVLGIGSVLDGAE-SKGVKLVVLATATPPGSQTVPHPNIDEEALTQSGDIPF-YGKMLKSSLLLSGRHLIFCHSKKKCEEVALLLRKAGANAVTYYRG------------------------------------------------------------------------------------------------------------------------------------------------------------
>KJ469445
--------------------------------------------------------------------------------ECHSTDSTSVLGIGSVLDGAE-SKGVKLVVLATATPPGSQTVPHPNIDEEALTQSGDIPF-YGKMLKSSLLLSGRHLIFCHSKKKCEEVALLLRKAGANAVTYYRGLDVS--------------------------------------------------------------------------------------------------------------------------------------------------------
>KJ469455
--------------------------------------------------------------------------------ECHSTDSTSVLGIGSVLDGAE-SKGVKLVVLATATPPGSQTVPHPNIDEEALTQSGDIPF-YGKMLKSSLLLSGRHLIFCHSKKKCEEVALLLRKAGANAVTYYRGLDVSV-------------------------------------------------------------------------------------------------------------------------------------------------------
>KJ469450
--------------------------------------------------------------------------------ECHSTDSTSVLGIGSVLDGAE-SKGVKLVVLATATPPGSQTVPHPNIDEEALTQSGDIPF-YGKMLKSSLLLSGRHLIFCHSKKKCEEVALLLRKAGANAVTYYRGLDVSV-------------------------------------------------------------------------------------------------------------------------------------------------------
>KJ469449
--------------------------------------------------------------------------------ECHSTDSTSVLGIGSVLDGAE-SKGVKLVVLATATPPGSQTVPHPNIDEEALTQSGDIPF-YGKMLKSSLLLSGRHLIFCHSKKKCEEVALLLRKAGANAVTYYRGLDVSV-------------------------------------------------------------------------------------------------------------------------------------------------------
>KJ469447
--------------------------------------------------------------------------------ECHSTDSTSVLGIGSVLDGAE-SKGVKLVVLATATPPGSQTVPHPNIDEEALTQSGDIPF-YGKMLKSSLLLSGRHLIFCHSKKKCEEVALLLRKAGANAVTYYRGLDVSV-------------------------------------------------------------------------------------------------------------------------------------------------------
>KJ469444
--------------------------------------------------------------------------------ECHSTDSTSVLGIGSVLDGAE-SKGVKLVVLATATPPGSQTVPHPNIDEEALTQSGDIPF-YGKMLKSSLLLSGRHLIFCHSKKKCEEVALLLRKAGANAVTYYRGLDVSV-------------------------------------------------------------------------------------------------------------------------------------------------------
>JF744996
---------------------------------------------------------------LADGGVSAGAYDIIICDECHSTDSTSVLGIGSVLDGAE-SKGVKLVVLATATPPGSQTVPHPNIDEEALTQSGDIPF-YGKMLKSSLLLSGRHLIFCHSKKKCEEVALLLRKAGANAVTYYRGLDVSVIPNEGNVVVVATDA-----------------------------------------------------------------------------------------------------------------------------------------
>JF744995
---------------------------------------------------------------LADGGVSAGAYDIIICDECHSTDSTSVLGIGSVLDGAE-SKGVKLVVLATATPPGSQTVPHPNIDEEALTQSGDIPF-YGKMLKSSLLLSGRHLIFCHSKKKCEEVALLLRKAGANAVTYYRGLDVSVIPNEGNVVVVATDA-----------------------------------------------------------------------------------------------------------------------------------------
>JF744993
---------------------------------------------------------------LADGGVSAGAYDIIICDECHSTDSTSVLGIGSVLDGAE-SKGVKLVVLATATPPGSQTVPHPNIDEEALTQSGDIPF-YGKMLKSSLLLSGRHLIFCHSKKKCEEVALLLRKAGANAVTYYRGLDVSVIPNEGNVVVVATDA-----------------------------------------------------------------------------------------------------------------------------------------
>KC411814
STKMPLSYVELGYHVLVLNPSVASTLSFGPYMDKTYGECPNIRTGASCKTTGSKLTYSTYGKFLADGGVSAGAYDIIICDECHSTDSTSVLGIGSVLDGAE-SKGVKLVVLATATPPGSQTVPHPNIDEEALTQSGDIPF-YGKMLKSSLLLSGRHLIFCHSKKKCEEVALLLRKAGANAVTYYRGLDVSVIPNEGNVVVVATDALMTGYSGNFDTVTDCNTAVELDIEFSLDPTFTMVTTPKPSDAVCRTQRRGRTGRGRRGTYYYVNSGERPSGVLSSSVLCECYDSGLAWFGLSPAQVTVLLQAYLKQPGLPTGLDHTEFWESVF--------------
>KC411813
STKMPLSYVELGYHVLVLNPSVASTLSFGPYMDKTYGECPNIRTGASCKTTGSKLTYSTYGKFLADGGVSAGAYDIIICDECHSTDSTSVLGIGSVLDGAE-SKGVKLVVLATATPPGSQTVPHPNIDEEALTQSGDIPF-YGKMLKSSLLLSGRHLIFCHSKKKCEEVALLLRKAGANAVTYYRGLDVSVIPNEGNVVVVATDALMTGYSGNFDTVTDCNTAVELDIEFSLDPTFTMVTTPKPSDAVCRTQRRGRTGRGRRGTYYYVNSGERPSGVLSSSVLCECYDSGLAWFGLSPAQVTVLLQAYLKQPGLPTGLDHTEFWESVF--------------
>KC411812
STKMPLSYVELGYHVLVLNPSVASTLSFGPYMDKTYGECPNIRTGASCKTTGSKLTYSTYGKFLADGGVSAGAYDIIICDECHSTDSTSVLGIGSVLDGAE-SKGVKLVVLATATPPGSQTVPHPNIDEEALTQSGDIPF-YGKMLKSSLLLSGRHLIFCHSKKKCEEVALLLRKAGANAVTYYRGLDVSVIPNEGNVVVVATDALMTGYSGNFDTVTDCNTAVELDIEFSLDPTFSMVTTPKPSDAVCRTQRRGRTGRGRRGTYYYVNSGERPSGVLSSSVLCECYDSGLAWFGLSPAQVTVLLQAYLKQPGLPTGLDHTEFWESVF--------------
>KP325401
STKMPLSYVELGYHVLVLNPSVASTLSFGPYMDKTYGECPNIRTGASCKTTGSKLTYSTYGKFLADGGVSAGAYDIIICDECHSTDSTSVLGIGSVLDGAE-SKGVKLVVLATATPPGSQTVPHPNIDEEALTQSGDIPF-YGKMLKSSLLLSGRHLIFCHSKKKCEEVALLLRKAGANAVTYYRGLDVSVIPNEGNVVVVATDALMTGYSGNFDTVTDCNTAVELDIEFSLDPTFSMVTTPKPSDAVCRTQRRGRTGRGRRGTYYYVNSGERPSGVLSSSVLCECYDSGLAWFGLSPAQVTVLLQAYLKQPGLPTGLDHTEFWESVF--------------
>JQ434003
STKMPLSYVELGYHVLVLNPSVASTLSFGPYMDKTYGECPNIRTGASCKTTGSKLTYSTYGKFLADGGVSAGAYDIIICDECHSTDSTSVLGIGSVLDGAE-SKGVKLVVLATATPPGSQTVPHPNIDEEALTQSGDIPF-YGKMLKSSLLLSGRHLIFCHSKKKCEEVALLLRKAGANAVTYYRGLDVSVIPNEGNVVVVATDALMTGYSGNFDTVTDCNTAVELDIEFSLDPTFSMVTTPKPSDAVCRTQRRGRTGRGRRGTYYYVNSGERPSGVLSSSVLCECYDSGLAWFGLSPAQVTVLLQAYLKQPGLPTGLDHTEFWESVF--------------
>JQ434001
STKMPLSYVELGYHVLVLNPSVASTLSFGPYMDKTYGECPNIRTGASCKTTGSKLTYSTYGKFLADGGVSAGAYDIIICDECHSTDSTSVLGIGSVLDGAE-SKGVKLVVLATATPPGSQTVPHPNIDEEALTQSGDIPF-YGKMLKSSLLLSGRHLIFCHSKKKCEEVALLLRKAGANAVTYYRGLDVSVIPNEGNVVVVATDALMTGYSGNFDTVTDCNTAVELDIEFSLDPTFSMVTTPKPSDAVCRTQRRGRTGRGRRGTYYYVNSGERPSGVLSSSVLCECYDSGLAWFGLSPAQVTVLLQAYLKQPGLPTGLDHTEFWESVF--------------
>JF744991
STKMPLSYVELGYHVLVLNPSVASTLSFGPYMDKTYGECPNIRTGASCKTTGSKLTYSTYGKFLADGGVSAGAYDIIICDECHSTDSTSVLGIGSVLDGAE-SKGVKLVVLATATPPGSQTVPHPNIDEEALTQSGDIPF-YGKMLKSSLLLSGRHLIFCHSKKKCEEVALLLRKAGANAVTYYRGLDVSVIPNEGNVVVVATDALMTGYSGNFDTVTDCNTAVELDIEFSLDPTFSMVTTPKPSDAVCRTQRRGRTGRGRRGTYYYVNSGERPSGVLSSSVLCECYDSGLAWFGLSPAQVTVLLQAYLKQPGLPTGLDHTEFWESVF--------------
>JQ434008
STKMPLSYVELGYHVLVLNPSVASTLSFGPYMDKTYGECPNIRTGASCKTTGSKLTYSTYGKFLADGGVSAGAYDIIICDECHSTDSTSVLGIGSVLDGAE-SKGVKLVVLATATPPGSQTVPHPNIDEEALTQSGDIPF-YGKMLKSSLLLSGRHLIFCHSKKKCEEVALLLRKAGANAVTYYRGLDVSVIPNEGNVVVVATDALMTGYSGNFDSVTDCNTAVELDIEFSLDPTFSMVTTPKPSDAVCRTQRRGRTGRGRRGTYYYVNSGERPSGVLSSSVLCECYDSGLAWFGLSPAQVTVLLQAYLKQPGLPTGLDHTEFWESVF--------------
>KJ472766
STKMPLSYVELGYHVLVLNPSVASTLSFGPYMDKTYGECPNIRTGASCKTTGSKLTYSTYGKFLADGGVSAGAYDIIICDECHSTDSTSVLGIGSVLDGAE-SKGVKLVVLATATPPGSQTVPHPNIDEEALTQSGDIPF-YGKMLKSSLLLSGRHLIFCHSKKKCEEVALLLRKAGANAVTYYRGLDVSVIPNEGNVVVVATDALMTGYSGNFDSVTDCNTAVELDIEFSLDPTFSMVTTPKPSDAVCRTQRRGRTGRGRRGTYYYVNSGERPSGVLSSSVLCECYDSGLAWFGLSPAQVTVLLQAYLKQPGLPTGLDHTEFWESVF--------------
>JQ434007
STKMPLSYVELGYHVLVLNPSVASTLSFGPYMDKTYGECPNIRTGASCKTTGSKLTYSTYGKFLADGGVSAGAYDIIICDECHSTDSTSVLGIGSVLDGAE-SKGVKLVVLATATPPGSQTVPHPNIDEEALTQSGDIPF-YGKMLKSSMLLSGRHLIFCHSKKKCEEVALLLRKAGANAVTYYRGLDVSVIPNEGNVVVVATDALMTGYSGNFDTVTDCNTAVELDIEFSLDPTFTMVTTPKPSDAVCRTQRRGRTGRGRRGTYYYVNSGERPSGVLSSSVLCECYDSGLAWFGLSPAQVTVLLQAYLKQPGLPTGLDHTEFWESVF--------------
>AB863589
STKMPLSYVELGYHVLVLNPSVASTLSFGPYMDKTYGECPNIRTGASCKTTGSKLTYSTYGKFLADGGVSAGAYDIIICDECHSTDSTSVLGIGSVLDGAE-SKGVKLVVLATATPPGSQTVPHPNIDEEALTQSGDIPF-YGKMLKSSMLLSGRHLIFCHSKKKCEEVALLLRKAGANAVTYYRGLDVSVIPNEGNVVVVATDALMTGYSGNFDTVTDCNTAVELDIEFSLDPTFTMVTTPKPSDAVCRTQRRGRTGRGRRGTYYYVNSGERPSGVLSSSVLCECYDSGLAWFGLSPSQVTVLLQAYLKQPGLPTGLDHTEFWESVF--------------
>KJ469458
--------------------------------------------------------------------------------ECHSTDSTSVLGIGSVLDGAE-SKGVKLVVLATATPPGSQTVPHPNIDEEALTQSGDIPF-YGKMLKSSLLLSGRHLVFCHSKKKCEEIALLLRKAGANAVTYYRGLDVSV-------------------------------------------------------------------------------------------------------------------------------------------------------
>JF744992
---------------------------------------------------------------LADGGVSAGAYXIIICDECHSTDSTSVLGIGSVLDGAE-SKGVKLVVLATATPPGSQTVPHPNIDEEALTQSGDIPF-YGKMLKSSLLLSGRHLIFCHSKKKCEEIALLLRKAGANAVTYYRGLDVSVIPNEGNVVVVATDA-----------------------------------------------------------------------------------------------------------------------------------------
>JX948118
-----------------------------------------------------------------------------ICDECHSTDSTSVLGIGSVLDGAE-SKGVKLVVLATATPPGSQTVPHPNIDEEALTQNGDIPF-YGKMLKSSLLLSGRHLIFCHSKKKCEEVALLLRKAGANAVTY---------------------------------------------------------------------------------------------------------------------------------------------------------------
>KC411811
STKMPLSYVELGYHVLVLNPSVASTLSFGPYMDKTYGECPNIRTGASCKTTGSKLTYSTYGKFLADGGVSAGAYDIIICDECHSTDSTSVLGIGSVLDGAE-SKGVKLVVLATATPPGSQTVPHPNIDEEALTQNGDIPF-YGKMLKSSLLLSGRHLIFCHSKKKCEEVALLLRKAGANAVTYYRGLDVSVIPNEGNVVVVATDALMTGYSGNFDTVTDCNTAVELDIEFSLDPTFSMVTTPKPSDAVCRTQRRGRTGRGRRGTYYYVNSGERPSGVLSSSVLCECYDSGLAWFGLSPAQVTVLLQAYLKQPGLPTGLDHTEFWESVF--------------
>KC411810
STKMPLSYVELGYHVLVLNPSVASTLSFGPYMDKTYGECPNIRTGASCKTTGSKLTYSTYGKFLADGGVSAGAYDIIICDECHSTDSTSVLGIGSVLDGAE-SKGVKLVVLATATPPGSQTVPHPNIDEEALTQNGDIPF-YGKMLKSSLLLSGRHLIFCHSKKKCEEVALLLRKAGANAVTYYRGLDVSVIPNEGNVVVVATDALMTGYSGNFDTVTDCNTAVELDIEFSLDPTFSMVTTPKPSDAVCRTQRRGRTGRGRRGTYYYVNSGERPSGVLSSSVLCECYDSGLAWFGLSPAQVTVLLQAYLKQPGLPTGLDHTEFWESVF--------------
>JX948121
------------------------------------------------------------------------------CDECHSTDSTSVLGIGSVLDGAE-SKGVKLVVLATATPPGSQTVPHPNIDEEALTQNGDIPF-YGKMLKSSLLLSGRHLIFCHSKKKCEEVALLLRKAGANAVTYYR-------------------------------------------------------------------------------------------------------------------------------------------------------------
>JQ434002
STKMPLSYVELGYHVLVLNPSVASTLSFGPYMDKTYGECPNIRTGASCKTTGSKLTYSTYGKFLADGGVSAGAYDIIICDECHSTDSTSVLGIGSVLDGAE-SKGVKLVVLATATPPGSQTVPHPNIDEEALTQNGDIPF-YGKMLKSSLLLSGRHLIFCHSKKKCEEVALLLRKAGANAVTYYRGLDVSVIPNEGNVVVVATDALMTGYSGNFDTVTDCNTAVELDIEFSLDPTFSMVTTPKPSDAVCRTQRRGRTGRGRRGTYYYVNSGERPSGVLSSSTLCECYDSGLAWFGLSPAQVTVLLQAYLKQPGLPTGLDHTEFWESVF--------------
>KJ469466
--------------------------------------------------------------------------------ECHSTDSTSVLGIGSVLDGAE-SKGVKLVVLATATPPGSQTVPHPNIDEEALTQNGDIPF-YGKMLKSSLLLSGRHLIFCHSKKKCEEVALLLRKAGANAVTYYRGLDVSV-------------------------------------------------------------------------------------------------------------------------------------------------------
>JQ434005
STKMPLSYVELGYHVLVLNPSVASTLSFGPYMDKTYGECPNIRTGASCKTTGSKLTYSTYGKFLADGGVSAGAYDIIICDECHSTDSTSVLGIGSVLDGAE-SKGVKLVVLATATPPGSQTVPHPNIDEEALTQNGDIPF-YGKMLKSSLLLSGRHLIFCHSKKKCEEVALLLRKAGANAVTYYRGLEVSVIPNEGNVVVVATDALMTGYSGNFDTVTDCNTAVELDIEFSLDPTFSMVTTPKPSDAVCRTQRRGRTGRGRRGTYYYVNSGERPSGVLSSSVMCECYDSGLAWFGLSPAQVTVLLQAYLKQPGLPTGLDHTEFWESVF--------------
>KJ469456
--------------------------------------------------------------------------------ECHSTDSTSVLGIGSVLDGAE-SKGVKLVVLATATPPGSQTVPHPNIDEEALTQNGDIPF-YGKMLKSSLLLSGRHLIFCHSKKKCEEIALLLRKAGANAVTYYRGLDVSV-------------------------------------------------------------------------------------------------------------------------------------------------------
>KJ469448
--------------------------------------------------------------------------------ECHSTDSTSVLGIGSVLDGAE-SKGVKLVVLATATPPGSQTVPHPNIDEEALTQNGDIPF-YGKMLKSSLLLSGRHLIFCHSKKKCEEIALLLRKAGANAVTYYRGLDVSV-------------------------------------------------------------------------------------------------------------------------------------------------------
>KJ469446
--------------------------------------------------------------------------------ECHSTDSTSVLGIGSVLDGAE-SKGVKLVVLATATPPGSQTVPHPNIDEEALTQNGDIPF-YGKMLKSSLLLSGRHLIFCHSKKKCEEIALLLRKAGANAVTYYRGLDVSV-------------------------------------------------------------------------------------------------------------------------------------------------------
>JQ181558
STKMPLSYVELGYHVLVLNPSVASTLSFGPYMDKTYGECPNIRTGASCKTTGSKLTYSTYGKFLADGGVSAGACDIIICDECHSTDSTSVLGIGSVLDGAE-SKGVKLVVLATATPPGSQTVPHPNIDEEALTQSGDIPF-YGKMLKSSLLLSGRHLIFCHSKKKCEEVALLLRKAGANAVTYYRGLDVSVIPNEGNVVVVATDALMTGYSGNFDTVTDCNT------------------------------------------------------------------------------------------------------------------------
>JX948116
STKMPLSYVELGYHVLVLNPSVASTLSFGPYMDKTYGECPNIRTGASCKTTGSKLTYSTYGKFLADGGVSAGAYDIIICDECHSTDSTSVLGIGSVLDGAE-SKGVKLVVLATATPPGSQTVPHPNIDEEALTQSGDIPF-YGKMLKSSLLLSGRHLIFCHSKKKCEEVALLLRKAGANAVTYYRGLDVSVIPNEGNVVVVATDALMTGYSGNFDTVTDCNTAVELDIEFSLDPTFSMVTTPKPSDAVCRTQRRGRTGRGRRGTYYYVNSGERPSGVLSSSVLCECYDSGLAWFGLSPAQVTVLLQAYLKQPGXPTXLDHTEFWESVF--------------
>KJ469465
--------------------------------------------------------------------------------ECHSTDSTSVLGIGSVLDGAE-SKGVKLVVLATATPPGSQTVPHPNIDEEPLTQSGDIPF-YGKMLKSSLLLSGRHLIFCHSKKKCEEIALLLRKAGANAVTYYRGLDVSV-------------------------------------------------------------------------------------------------------------------------------------------------------
>KJ469463
--------------------------------------------------------------------------------ECHSTDSTSVLGIGSVLDGAE-SKGVKLVVLATATPPGSQTVPHPNIDEEPLTQSGDIPF-YGKMLKSSLLLSGRHLIFCHSKKKCEEIALLLRKAGANAVTYYRGLDVSV-------------------------------------------------------------------------------------------------------------------------------------------------------
>KJ469462
--------------------------------------------------------------------------------ECHSTDSTSVLGIGSVLDGAE-SKGVKLVVLATATPPGSQTVPPPNIDEEALTQSGDIPF-YGKMLKSSLLLSGRHLIFCHSKKKCEEIALLLRKAGANAVTYYRGLDVSV-------------------------------------------------------------------------------------------------------------------------------------------------------
>KJ469443
--------------------------------------------------------------------------------ECHSTDSTSVLGIGSVLDGAE-SKGVKLVVLATATPPGSQTVPHPNIDEEALTQNGDIPF-YGKMLKSSLLLSGRHLIFCHSKKKCEEIALLLRKAGAKPVTYYRGLDVSV-------------------------------------------------------------------------------------------------------------------------------------------------------
>JQ434004
STKMPLSYVELGYHVLVLNPSVASTLSFGPYMDKTYGECPNIRTGASCKTTGSKLTYSTYGKFLADGGVSAGAYDIIICDECHSTDSTSVLGIGSVLDGAE-SKGVKLVVLATATPPGSQTVPHPNIDEEALTQSGDIPF-YGKMXKSSTLLSGRHLIFCHSKKKCEEVAXLLRKAGANAVTYYRGLDVSVIPNEGNVVVVATDALMTGXSGNFDTVTDCNTAVELDIEFSLDPTFTMVTTPKPSDAVCRTQRRGRTGRGRRGTYYYVNSGERPSGVLSSSVLCECYDSGLAWFGLSPAQVTVLLQAYLKQPGLPTGLDHTEFWESVF--------------
>D84264
STKVPAAYAAQGYKVLVLNPSVAATLGFGSYMSTAHGIDPNIRTGVRTITTGGAITYSTYGKFLADGGCSGGAYDIIICDECHSTDPTTVLGIGTVLDQAE-TAGVRLTVLATATPPGSVTVPHPNITEVALSSTGEVPF-YGKAIPLEYIKGGRHLIFCHSKKKCDELAKQLTSLGLNAVAFYRGVDVSVIPTSGDVVVCATDALMTGYTGDFDSVIDCNVSVTQVVDFSLDPTFTIETTTMPQDAVSRSQRRGRTGRGKHGVYRYVSQGERPSGIFDTVVLCEAYDTGCAWYELTPSETTVRLRAYLNTPGLPVCQDHLEFWEGVF--------------
>Y13184
STKVPAAYAAQGYKVLVLNPSVAATFGFGAYMSRAYGVDPNIRTGVRTVTTGAGITYSTYGKFFADGGCSGGAYDVIICDECHSQDATTILGIGTVLDQAE-TAGARLVVLATAIPPGSVTTPHPNIEEVALPSEGEIPF-YGRAIPLVLIKGGRHLIFCHSKKKCDELAKQLTSLGVNAVAYYRGLDVAVIPATGDVVVCSTDALMTGFTGDFDSVIDCNSAVTQTVDFSLDPTFTIETTTVPQDAVSRSQRRGRTGRGRHGIYRYVSSGERPSGIFDSVVLCECYDAGCAWYDLTPAETTVRLRAYLNTPGLPVCQEHLEFWEGVF--------------
>D00944
STKVPVAYAAQGYKVLVLNPSVAATLGFGAYLSKAHGINPNIRTGVRTVTTGAPITYSTYGKFLADGGCAGGAYDIIICDECHAVDSTTILGIGTVLDQAE-TAGVRLTVLATATPPGSVTTPHPNIEEVALGQEGEIPF-YGRAIPLSYIKGGRHLIFCHSKKKCDELAAALRGMGLNAVAYYRGLDVSVIPTQGDVVVVATDALMTGFTGDFDSVIDCNVAVTQVVDFSLDPTFTITTQTVPQDAVSRSQRRGRTGRGRLGIYRYVSTGERASGMFDSVVLCECYDAGAAWYELTPAETTVRLRAYFNTPGLPVCQDHLEFWEAVF--------------
>EF108306
STKVPAAYASQGYKVLVLNPSVAATLGFGAYMSKAYGIDPSVRTGARTVTTGAPITYSTYGKFLADGGCSGGAYDIIICDECHAIDATTVVGIGTVLDQAE-TSGVRLVVLATATPPGSVTVPHPNIEEVALGNDGEIPF-YGKAIPLQHIKGGRHLIFCHSKKKCDELAGKLTSLGLTAVAYYRGLDVSVIPTSGDVVVVATDALMTGFTGDFDSVIDCNVAVTQTVDFSLDPTFTIETTTVPQDSVSRSQRRGRTGRGRLGIYRYVSSGERPSGMFDTSVLCECYDLGCSWYELTPSETTTRLRAYLNCPGLPVCQDHLEFWEGVF--------------
>U45476
TTKVPAAYAAQGYKVLVLNPSVAATLGFGAYMSKAHGIDPNIRTGVRTITTGAPITYSTYGKFLADGGCSGGAYDIIICDECHSTDSTSILGIGTVLDQAE-TAGARLVVLATATPPGSVTVPHSNIEEVALSNIGEIPF-YGKAIPLENIKGGRHLIFCHSRKKCDELAAKLSGLGINAVAYYRGLDVSVIPTSGDVVVVATDALMTGYTGDFDSVIDCNVCVTQTVDFSLDPTFTIETTTVPQDAVSRSQRRGRTGRGRMGIYRFVTPGERPSGMFDSSVLCESYDAGCAWYELTPAEASVRLRAYLNTPGLPVCQDHLEFWESVF--------------
>DQ988073
STKVPAAYAAQGYKVLVLNPSVAATLGFGAYMSKAYGIDPNIRTGVRTITTGASITYSTYGKFLADGGCSGGAYDIIICDECHSTDSTTILGIGTVLDQAE-TAGVRLVVLATATPPGSVTTPHSNIEEVALPTMGEVPF-YGKAIPLELIKGGRHLIFCHSKKKCDELAKQLSSLGLNAVAYYRGLDVAVIPTAGDVVXCATDALMTGFTGDFDSXIDCNTSVIQXVDFSLDPTFSIETTTVPQDAVSRSQRRGRTGRGRLGIYRYVTPGERPSGIFDTSVLCECYDAGCAWYELTPAETTTRLRAYFNTPGLPVCQDHLEFWESVF--------------
>X76918
STKVPAAYVAQGYNVLVLNPSVAATLGFGSFMSRAYGTDPNIRTGNRTVTTGAKLTYSTYGKFLADGGCSGGAYDVIICDECHAQDATSILGIGTVLDQAE-TAGVRLTVLATATPPGSITVPHSNIEEVALGSEGEIPF-YGKAIPIALLKGGRHLIFCHSKKKCDEIASKLRGMGLNAVAYYRGLDVSVIPTTGDVVVCATDALMTGFTGDFDSVIDCNVAVEQYVDFSLDPTFSIETRTAPQDAVSRSQRRGRTGRGRLGTYRYVAPGERPSGMFDSVVLCECYDAGCSWYDLQPAETTVRLRAYLSTPGLPVCQDHLDFWESVF--------------
>KC796090
STKMPAAYVGQGYRTLVCNPSVATTRSMGPYMAKAYNINPSVRTGDYVIETGEKLTYSTYGKLLADGVNGLAGFDVVVCDECHSTDSTSVLGIGHILDTAE-SAGVKLVILATATPPGAPTVPHPNVQEVQLSMKGDIKF-YGKMIESSNLHHGRHLIFCHSKKKCDELAAKLNQMGITAVSYYRGKNLSVIPVDGDVVVVATDALMTGYTGNFDSVYDCNVATEMVFEMDYSPTFSLNLSTRPSDSVQRTQRRGRTGRGKQGVYYFCDKGESPSGICDAAVMLECYDSGLAWFDLSPNQVTVLLAAYANQPGLPVLSGSTELLQSIV--------------
>KC796078
STKMPAAYVGQGYRTLVCNPSVATTRSMGPYMAKAYNINPSVRTGDYVIETGEKLTYSTYGKLLADGVNGLAGFDVVVCDECHSTDSTSVLGIGHILDTAE-SAGVKLVILATATPPGAPTVPHPNVQEVQLSMKGDIKF-YGKMIDSSNLHHGRHLIFCHSKKKCDELAAKLNQMGITAVSYYRGKNLSVIPVDGDVVVVATDALMTGYTGNFDSVYDCNVATEMVFEMDYSPTFSLNLSTRPSDSVQRTQRRGRTGRGKQGVYYFCDKGESPSGICDAAVMLECYDSGLAWFDLSPNQVTVLLAAYANQPGLPVLSGSTELLQSIV--------------
>KC796091
STKMPAAYVGQGYRTLVCNPSVATTRSMGPYMAKAYNINPSVRTGDYVIETGEKLTYSTYGKLLADGVNGLAGFDVVVCDECHSTDSTSVLGIGHILDTAE-SAGVKLVILATATPPGAPTVPHPNVQEVQLSMKGDIKF-YGKMIDSSNLHHGRHLIFCHSKKKCDELAAKLNQMGITAVSYYRGKNLSVIPVDGDVVVVATDALMTGYTGNFDSVYDCNVATEMVFEMDYSPTFSLNLSTRPSDSVQRTQRRGRTGRGKQGVYYFCDKGESPSGICDAAVMLECYDSGLAWFDLSPNQVTVLLAAYANQPGLPVLSGSTELLQSIV--------------
>KC796074
STKMPKAYVDLGYSVLVLNPSVATTIAMGPYMASAYNISPNIRSGEKSITMGSKLTYSTYGKLLADGNAGLQDYDVIICDECHAQDSTSVLGIGFVLDRAE-SAGAKLVVLATATPPGVPTAPHPNIEEKQLDAMGDIRF-YGRALTSANYREGRHLIFCHSKAKCEELEAKFAELNIKAVTYYRGKPASVIPDKGSIVVIATDALMTGYTGNFDSVTDCNTAVEQCLTISYDPTFTIDIHSKPADSITRTQRRGRTGRGRRGIYYYCDPGESASGIIDQSVVVECYDSGLAWFDLSPAETTVLISAYRNQPGLPTIPHGPELWESIF--------------
>KC815327
---------------------------------------------------------------------------------------------------------------------GCTVTPHPNIDEFPLDESGDIKFIDGKTIHSETIRTGRHLIFIPSKARCEQLAKDLRKLGIKAVAYYRGEPLSRIPDSGDVVVVATD------------------------------------------------------------------------------------------------------------------------------------------
>KC411809
STKIPLEYMRKGWNVLVLNPSVATVLAMEPYMTSEFKTPPNIMAGETTISRGSRLTYCTYGRFLAGE--SLARFDVVICDECHSNDSTSIIGIGKVLSMLP-TTKVKLCILATATPPGCAVTPHPNVDETPLPEEGDLELVKGRWIVFDTLRTGRHLIFMPSKARCEDIAKALNAANIKAVAYYRGVNLGVIPREGNVVVVATDALMTGYTGNFDSVIDSCVSVSEVINFDFDPTFVVSLCSTQSTAITRIQRRGRTGRGKPGIYRYAAPPPGGSDEVPLSSVVAAYDAGIAYFGLTPAEVSVYLTAFQQQAGTGTFHASLGNWCDFF--------------
>KC411801
STKIPLEYMRKGWNVLVLNPSVATVLAMEPYMTSEFKTPPNIMAGETTISRGSRLTYCTYGRFLAGE--SLARFDVVICDECHSNDSTSIIGIGKVLSMLP-TTKVKLCILATATPPGCAVTPHPNVDETPLPEEGDLELVKGRWIVFDTLRTGRHLIFMPSKARCEDIAKALNAANIKAVAYYRGVNLGVIPREGNVVVVATDALMTGYTGNFDSVIDSCVSVSEVINFDFDPTFVVSLCSTQSTAITRIQRRGRTGRGKPGIYRYAAPPPGGSDEVPLSSVVAAYDAGIAYFGLTPAEISVYLTAFQQQAGTGTFHASLGNWCDFF--------------
>KC411807
STKIPLEYMRKGWNVLVLNPSVATVLAMEPYMTSEFKTPPNIMAGETTISRGSRLTYCTYGRFLAGE--SLARFDVVICDECHSNDSTSILGIGKVLSMLP-TTKVKLCILATATPPGCAVTPHPNVDETPLPEEGDLELVKGRWIVFDTLRTGRHLIFMPSKARCEDIAKALNAANIKAVAYYRGVNLGVIPREGNVVVVATDALMTGYTGNFDSVIDSCVSVSEVINFDFDPTFVVSLCSTQSTAITRIQRRGRTGRGKPGIYRYAAPPPGGSDEVPLSSVVAAYDAGIAYFGLTPAEVSVYLTAFQQQAGTGTFHASLGNWCDFF--------------
>KC411800
STKVPLEYMRKGWNVLVLNPSVATVLAMEPYMTTEFKTPPNIMAGETTISRGSRLTYCTYGRFLAGE--SLARFDVVICDECHSNDSTSILGIGKVLSMLP-TTKVKLCILATATPPGCAVTPHPNVDETPLPEEGDLELVKGRWIVYDTLRTGRHLIFMPSKARCEDIAKALNAANIKAVAYYRGVNLGVIPKEGNVVVVATDALMTGYTGNFDSVIDSCVSVSEVINFDFDPTFVVSLCSTQSTAITRIQRRGRTGRGKPGIYRYAAPPPGGSDEVPLSSVVAAYDAGIAYFGLTPAEVSVYLTAFQQQAGTGTFHASLGNWCDFF--------------
>KC411804
STKIPLEYMRKGWNVLVLNPSVATVLAMEPYMTSEFKTPPNIMAGETTISRGSRLTYCTYGRFLAGE--SLARYDVMMCDECHSNDSTSILGIGKVLSMLP-TTKVKLCILATATPPGCAVTPHPNVDETPLPEEGDLELVKGRWIVFDTLRTGRHLIFMPSKARCEDIAKALNAANIKAVAYYRGVNLGVIPREGNVVVVATDALMTGYTGNFDSVIDSCVSVSEVINFDFDPTFVVSLCSTQSTAITRIQRRGRTGRGKPGIYRYAAPPPGGSDEVPLSSVVAAYDAGIAYFGLTPAEISVYLTAFQQQAGTGTFHASLGNWCDFF--------------
>KC411806
STKIPLEYMRKGWNVLVLNPSVATVLAMEPYMTSEFKTPPNIMAGETTISRGSRLTYCTYGRFLAGE--SLARYDVMMCDECHSNDSTSILGIGKVLSMLP-TTKVKLCILATATPPGCAVTPHPNVDETPLPEEGDLELVKGRWIVFDTLRTGRHLIFMPSKARCEDIAKALNAANIKAVAYYRGVNLGVIPREGNVVVVATDALMTGYTGNFDSVIDSCVSVSEVINFDFDPTFVVSLCSTQSTAITRIQRRGRTGRGKPGIYRYAAPPPGGSDEVPLSSVVAAYDAGIAYFGLTPAEISVYLTAFQQQAGTGTFHASLGNWCDFF--------------
>KC411802
STKIPLEYMRKGWNVLVLNPSVATVLAMEPYMTSEFKTPPNIMAGETTISRGSRLTYCTYGRFLAGE--SLARYDVMMCDECHSNDSTSILGIGKVLSMLP-TTKVKLCILATATPPGCAVTPHPNVDETPLPEEGDLELVKGRWIVFDTLRTGRHLIFMPSKARCEDIAKALNAANIKAVAYYRGINLGVIPREGNVVVVATDALMTGYTGNFDSVIDSCVSVSEVINFDFDPTFVVSLCSTQSTAITRIQRRGRTGRGKPGIYRYAAPPPGGSDEVPLSSVVAAYDAGIAYFGLTPAEISVYLTAFQQQAGTGTFHASLGNWCDFF--------------
>KC411803
STKIPLEYMRKGWNVLVLNPSVATVLAMEPYMTSEFKTPPNIMASETTISRGSRLTYCTYGRFLAGE--SLARYDVMMCDECHSNDSTSILGIGKVLSMLP-TTKVKLCILATATPPGCAVTPHPNVDETPLPEEGDLELVKGRWIVFDTLRTGRHLIFMPSKARCEDIAKALNAANIKAVAYYRGVNLGVIPREGNVVVVATDALMTGYTGNFDSVIDSCVSVSEVINFDFDPTFVVSLCSTQSTAITRIQRRGRTGRGKPGIYRYAAPPPGGSDEVPLSSVVAAYDAGIAYFGLTPAEVSVYLTAFQQQAGTGTFHASLGNWCDFF--------------
>KC411805
STKIPLEYMRKGWNVLVLNPSVATVLAMEPYMTSEFKTPPNIMAGETTISRGSRLTYCTYGRFLAGE--SLARFDVVIWDECHSNDSISILGIGKVLSMLP-TTKVKLCILATATPPGCAVTPHPNVDETPLPEEGDLELVKGRWIVFDTLRTGRHLIFMPSKARCEDIAKALNAANIKAVAYYRGVNLGVIPREGNVVVVATDALMTGYTGNFDSVIDSCVSVSEVINFDFDPTFVVSLCSTQSTAITRIQRRGRTGRGKPGIYRYAAPPPGGSDEVPLSSVVAAYDAGIAYFGLTPAEVSVYLTAFQQQAGTGTFHASLGNWCDFF--------------
>KC411808
STKIPLEYMRKGWNVLVLNPSVATVLAMEPYMTSEFKTPPNIMAGETTISRGSRLTYCTYGRFLAGE--SLGHRYVMMCDECHSNDSTSILGIGKVLSMLP-TTKVKLCILATATPPGCAVTPHPNVDETPLPEEGDLELVKGRWIVFDTLRTGRHLIFMPSKARCEDIAKALNAANIKAVAYYRGVNLGVIPREGNVVVVATDALMTGYTGNFDSVIDSCVSVSEVINFDFDPTFVVSLCSTQSTAITRIQRRGRTGRGKPGIYRYAAPPPGGSDEVPLSSVVAAYDAGIAYFGLTPAEISVYLTAFQQQAGTGTFHASLGNWCDFF--------------
>KC815326
---------------------------------------------------------------------------------------------------------------------GCAVTPHPMIDEFKMPSSGGVEIERGAHVDPVKVKTGRHLIFLASKRKCEEVAKTLNDLGITAVAYYRGKDLSVIPETGDIVVVATD------------------------------------------------------------------------------------------------------------------------------------------
>KC815325
---------------------------------------------------------------------------------------------------------------------GCAVTPHPMIDEFRMPSSGGVEIERGAHVDPTKIKTGRHLIFLASKRKCEEVAATLRDLGINAVAYYRGKDLSVIPESGDVVVVATD------------------------------------------------------------------------------------------------------------------------------------------
>KC815319
---------------------------------------------------------------------------------------------------------------------GCAVTPHPMIDEFKMPSSGGVEIERGAHVDPTKIKTGRHLIFLASKRRCEEVAKTLRELGINAVAYYRGKDLSVIPESGDVVVVATD------------------------------------------------------------------------------------------------------------------------------------------
>KC815320
---------------------------------------------------------------------------------------------------------------------GCAVTPHPMIDEFKMPSSGGVEIERGAHVDPVKVRTGRHLIFLASKRKCEEVAKVLRELGINAVAYYRGKDLTVIPESGDVVVVATD------------------------------------------------------------------------------------------------------------------------------------------
>KC815321
---------------------------------------------------------------------------------------------------------------------GCAVTPHPMIDEFKMPSSGGVQIEKGAHVDPTKVKTGRHLIFLASKRKCEEVATALRDLGINSVAYYRGKDLSVIPESGDVVVVATD------------------------------------------------------------------------------------------------------------------------------------------
>KC815322
---------------------------------------------------------------------------------------------------------------------GCAVTPHPMIDEFKMPSSGGVEIERGAHVDPVKVRTGRHLIFLASKRKCEEVAKVLRELGINAVAYYRGKDLTXIPESGDVXVVATD------------------------------------------------------------------------------------------------------------------------------------------
>KC815324
---------------------------------------------------------------------------------------------------------------------XCAVTPHPMIDEFKMPSSGGVEIERGAHVDITKVKTGRHLIFLASKRRCEEVAKALNDLGITAVAYYRGKDLSFIPETGNVGVVATD------------------------------------------------------------------------------------------------------------------------------------------
>KC815323
---------------------------------------------------------------------------------------------------------------------GCSVSPHPMIDEQKMPSTGGISLGKGACLDIDAVRKGRHLVFLASKRQCDEVAGALMAANIKAVSYYRGKDVGTIPDEGDVVVVATD------------------------------------------------------------------------------------------------------------------------------------------
