# Supplementary material for: Evolutionary and Phylogenetic Analysis of the Hepaciviruses and Pegiviruses
Source: Genome Biol Evol. 2015 Oct 21;7(11):2996–3008. doi: 10.1093/gbe/evv202 (PMC5635594; doi:10.1093/gbe/evv202)
Supplement: Supplementary Data [file evv202_Supplementary_Data.zip › DataS3.fasta]

>KP641126
GNIGPGTVKKVLGKAYGF-VPPKDRINRLLTMWR-RPNPMAFACDVITFDSTITPEDVDREARLYAAATKDSATRARIWNLH-KFYASGPMVDQRGNYLGTRNCRASGVFTTSSSNTMTAYLKVKAAAMTAGFARPEFIVAGDDVVVVTQAEPVPDRDKKKLTIFANAMKDMGAPI-ELPSPKYSLEDVTSCS
>KP641124
GNIGPGTVKKVLGKAYGF-VPPKDRINRLLTMWR-RPNPMAFACDVITFDSTITPEDVDREARLYAAATKDSATRARIWNLH-KFYASGPMVDQRGNYLGTRNCRASGVFTTSSSNTMTAYLKVKAAAMTAGFARPEFIVAGDDVVVVTQAEPVPDRDKKKLAIFANAMKDMGAPI-ELPSPKYSLEDVTSCS
>KP641123
GNIGPGTVKKVLGKAYGF-VPPKDRINRLLTMWR-RPNPMAFACDVITFDSTITPEDVDREARLYAAATKDSVTRARIWNLH-KFYASGPMVDQRGNYLGTRNCRASGVFTTSSSNTMTAYLKVKAAAMTAGFARPEFIVAGDDVVVVTQAEPVPDRDKKKLAIFANAMKDMGAPI-ELPSPKYSLEDVTSCS
>KP641127
GNIGPGTVKKVLGKAYGF-VPPKDRINRLLTMWR-RPNPMAFACDVITFDSTITPEDVDREARLYAAATKDSKTRARIWNLH-KFYASGPMVDQRGNYLGTRNCRASGVFTTSSSNTMTAYLKVKAAAMTAGFARPEFIVAGDDVVVVTQAEPVPDRDKKKLAIFANAMKDMGAPI-ELPSPKYSLEDVTSCS
>KP641125
GNIGPGTVKKVLGKAYGF-VPPKDRINRLLTMWR-RPNPMAFACDVITFDSTITPEDVDREARLYAAATKDSATRARIWNLH-KFYASGPMVDQRGNYLGTRNCRASGVFTTSSSNTMTAYLKVKAAAMTAGFTRPEFIVAGDDVVVVTQAEPVPDRDKRKLAIFANAMKDMGAPI-ELPSPKYSLEDVTSCS
>KP265950
GNIGPGTVKKVLGKAYGF-VPPKDRINRLLTMWR-RPNPMAFACDVITFDSTITPEDVDREARLYASATKDSSTRARIWNLH-KFYASGPMVDQRGNYLGTRNCRASGVFTTSSSNTMTAFLKVKAAAMTAGFVRPEFIVAGDDVVVVTQAEPVPDRDKKKLAIFANAMKDMGAPI-ELPSPKYSLEDVTSCS
>KP265948
GNIGPGTVKKVLGKAYGF-VPPKDRINRLLTMWR-RPNPMAFACDVITFDSTITPEDVDREARLYASATKDSATRARIWNLH-KFYASGPMVDQRGNYLGTRNCRASGVFTTSSSNTMTAFLKVKAAALTAGFVRPEFIVAGDDVVVVTQAEPVPDRDKKKLAVFANAMKDMGAPI-ELPSPKYSLEDVTSCS
>KP265943
GNIGPGTVKKVLGKAYGF-VPPKDRINRLLTMWR-RPNPMAFACDVITFDSTITPEDVDREARLYASATKDSATRARIWNLH-KFYASGPMVDQRGNYLGTRNCRASGVFTTSSSNTMTAFLKVKAAAMTAGFVRPEFIVAGDDVVVVTQAEPVPDRDKKKLAVFANAMKDMGAPI-ELPSPKYSLEDVTSCS
>KP265947
GNIGPGTVKKVLGKAYGF-VPPKDRINRLLTMWR-RPNPMAFACDVITFDSTITPEDVDREARLYASATKDAATRARIWNLH-KFYASGPMVDQRGNYLGTRNCRASGVFTTSSSNTMTAFLKVKAAAMTAGFVRPEFLVAGDDVVVVTQAEPVPDRDKKKLAIFANAMKDMGAPV-ELPAPKYSLEDVTSCS
>KP265946
GNIGPGTVKKVLGKAYGF-VPPKDRINRLLTMWR-RPNPMAFACDVITFDSTITPEDVDREARLYASATKDAATRARIWNLH-KFYASGPMVDQRGNYLGTRNCRASGVFTTSSSNTMTAFLKVKAAAMTAGFVRPEFLVAGDDVVVVTQAEPVPDRDKRKLAIFANAMKDMGAPV-ELPAPKYSLEDVTSCS
>KC796031
----------------GFAYTPKERVEKILTMWHQTKNPVAFTCDTVCFDSTVTPEDIDIERDIYLSASMPSDVRERTRALHDRLYKGGPIHDTNGKEIGWRNCRASGVYTTS--------------------------------------------------------------------------------
>KC796039
--------------EYGFAYTPKERVEKILTMWHQTKNPVAFTCDTVCFDSTVTPEDIDIERDIYLSASMPSDVRERTRALHDRLYKGGPIHDTNGKEIGWRNCRASGVYTTSSSN-----------------------------------------------------------------------------
>KC796021
--------------EYGFAYTPKERVEKILTMWHQTKNPVAFTCDTVCFDSTVTPEDIDIERDIYLSASMPSDVRERTRALHDRLYKGGPIHDTNGKEIGWRNCRASGVYTTSSSN-----------------------------------------------------------------------------
>KC796074
GDLAPKVVKAVLKDEYGFAYTPKERVEKILTMWHQTKNPVAFTCDTVCFDSTVTPEDIDIERDIYLSASMPSDVRERTRALHDRLYKGGPIHDTNGKEIGWRNCRASGVYTTSSSNCLTAWIKVHAAARKAGMGGLKLLVTGDDVFGVFESSDP-TTDREKLAMFEKNMLQYGAPQGEC-QLAYNLEELTCCS
>KC796090
GDIGPKVVKAVLKEEYGFQYTPQQRVDRMVSMWMRKKSPAGFTCDTQCFDSTITPEDVAVECSIYCSAQMPDITRQRITALHDRLYQGGPILDQRGREVGHRQCRASGVFTTSSSNCLTAWLKVRASAEKAGMRGLSLLVSGDDVFGVFESVDP-HTDAEKIGIFERCMLAYGAPQGSV-QHSYNLEELTCCS
>KC796078
GDIGPKVVKAVLKEEYGFQYTPQQRVDRMVSMWMRKKSPAGFTCDTQCFDSTITPEDVAVECSIYCSAQMPDITRQRITALHDRLYQGGPILDQRGREVGHRQCRASGVFTTSSSNCLTAWLKVRASAEKAGMRGLSLLVSGDDVFGVFESVDP-HTDAEKIGIFERCMLAYGAPQGSV-QHSYNLEELTCCS
>KC796091
GDIGPKVVKAVLKEEYGFQYTPQQRVDRMVSMWMRKKSPAGFTCDTQCFDSTITPEDVAVECSIYCSAQMPDITRQRITALHDRLYQGGPILDQRGREVGHRQCRASGVFTTSSSNCLTAWLKVRASAEKAGMRGLSLLVSGDDVFGVFESVDP-HTDAEKIGIFERCMLAYGAPQGSV-QHSYNLEELTCCS
>KC796026
--------------AYGFSYTPQQRVSRLLAMWNSFTNPMGFTCDTVCFDSTITPEDMEAECQIYQAAANSALTKHRIKVLHDQLYKGGPMT-IQGKYCGYRHCRASGVFTTSSSNTMTCYLKVN--------------------------------------------------------------------
>KJ950939
GHIGPATVKKVCGPAYGFQYNPKERVSRLLSMWYSKERPMGFSCDTVCFDSTITPEDMDVECELYCLAAADNTTRCRIRALHDHLYKGGPMV-MQGTHVGQRHCRASGVFTTSSSNTITAYLKVKAAARAAGIQNPSWLVCGDDVICICEQSA---DDKGKLERFALEMRRMGAPQGEIPVPAYSLELIDSCS
>KC411784
GHIGPATVKAVCGDAYGF-VPPKERVQKLLKMWDSKSQPAGFTCDTVCFDSTITPEDVAVERDIYCEAASHESTKVRIRTLHDGLYSGGPMV-MQGVQVGERHCRASGVFTTSSSNTMTCFLKVSAAAKKAGIKKPSWLICGDDTVCVFESQGL-EDDTRRLGLFAAYMGQMGAPQGEVPRPHYSLELLDSCS
>KC815310
GNIGPATVKAVLGEGYGF-VPPGERVSRLLAMWQSKKRPGGFTCDTVCFDSTITPEDVAVECELYQTATACEATRQRIKVLHDQLYAGGPMV-MQGVAVGERHCRASGVFTTSSSNTMTCYLKVSTAARIAGLKRPSWLICGDDTVCIFESESE-AEDKRRLALFACAMKQMGAPQGEVPRPHYSLELLDSCS
>KC815312
GNIGPATVKAVLGEGYGF-VPPGERVSKLLAMWQSKKRPGGFTCDTVCFDSTITPEDVAVECELYQEATACEATRQRIKVLHDQLYAGGPMV-MQGVAVGERHCRASGVFTTSSSNTMTCYLKVSTAARIAGLKRPSWLICGDDTVCIFESESE-AEDKRRLALFACAMKQMGAPQGEVPRPHYSLELLDSCS
>KJ950938
GQIGPKTVKAVCGDAYGF-VTPQERVRKLVSMWQSKQKPAGFTCDTVCFDSTITPADVAVESSLYEAATTDERTRRRIRSLHDNLYAGGPMV-MQGAEVGYRRCRASGVFTTSSSNTMTCFLKVSAAAKAAGIASPSWLICGDDTVCIFESSGE-ETDKQKCAQFAVAMKRMGAPQGEVPKPYYHLELLDSCS
>KC411807
GHIAPKVVKAVCGKAYGFDYTPQTRVKRMVQMWQKFKNPVGFTCDTVCFDSTITPEDVKEEEEIYCSAQVGDKTRERIRAL-STLYAGGPMRTQDGQYAGVRNCRASGVFTTSSSNTITCWVKANAALTRAGFKEWDLLVNGDDCVIVAESDGL-EVDMNRCKSFSMWMKAYGCPQDETPEPQYSLEQLTSCS
>KC411806
GHIAPKVVKAVCGKAYGFDYTPQTRVKRMVQMWQKFKNPVGFTCDTVCFDSTITPEDVKEEEEIYCSAQIGDKTRERIRAL-STLYAGGPMRTQDGQYAGVRNCRASGVFTTSSSNTITCWVKANAALTRAGFKEWDLLVNGDDCVIVAESDGL-EVDVNRCKSFSMWMKAYGCPQDETPEPQYSLEQLTSCS
>KC551802
GKLAPAVAKAVCGEEYGFQYNPQQRVDRLVKMWRQKKTPAVFTSDIVCFDSTITPADVDHERLIYRSATKKDETKAAIDALHRRLYAGGPMISQQGEHLGRRNCRASGVFTTSSSNTITAWLKVHAACDMAGIKSPSLLVCGDDVVCVFEST---QDDASKMVLFAKAMASMGAPLGATPKALYDLELAEACS
>KC551800
GKLAPAVAKAVCGEEYGFQYNPQQRVDRLVKMWKQKKTPAVFTSDIVCFDSTITPADVDHERLIYRAATRKDETKAAIDALHRRLYAGGPMISQQGEPLGRRNCRASGVFTTSSSNTITAWLKVHAACDMAGIKSPSLLVCGDDVVCVFEST---QDDSSKMTLFAKAMASMGAPLGATPKALYDLELAEACS
>KC551801
GKLAPAVAKAVCGEEYGFQYNPQQRVDRLVKMWKQKKTPAVFTSDIVCFDSTITPADVDHERLIYRAATRKDETKAAIDALHRRLYAGGPMISQQGEPLGRRNCRASGVFTTSSSNTITAWLKVHAACDMAGIKSPSLLVCGDDVVCVFEST---QDDSSKMTLFAKAMASMGAPLGATPKALYDLELAEACS
>D84264
YDVTRKLPTAIMGDAYGFQYSPKQRVDQLLKMWRSKKTPMGFSYDTRCFDSTVTEHDIKTERDVYLSCKLDPVARKAIESLTERLYIGGPMYNSRGQLCGTRRCRASGVLTTSLGNTMTCFIKAEAACRAAGLTNYDMLVCGDDLVVIAESAGV-QEDASNLRAFTEAMTRYSAPPGDEPHPAYDLELITSCS
>D00944
YDITQKLPQAVMGASYGFQYSPAQRVEFLLKAWAEKKDPMGFSYDTRCFDSTVTERDIRTEESIYRACSLPEEAHTAIHSLTERLYVGGPMFNSKGQTCGYRRCRASGVLTTSMGNTITCYVKALAACKAAGIIAPTMLVCGDDLVVISESQGT-EEDERNLRAFTEAMTRYSAPPGDPPRPEYDLELITSCS
>U45476
YDVVSTLPHTVMGSSYGFQYSPGQRVEFLVNTWKSKKCPMGFAYDTRCFDSTVTENDIRVEESIYQCCDLGPEARQAIRSLTERLYIGGPLTNSKGQNCGYRRCRASGVLTTSCGNTLTCYLKATAACRAAKLQDCTMLVCGDDLVVICESAGT-QEDAANLRVFTEAMTRYSAPPGDPPQPEYDLELITSCS
>Y13184
YDVAQKLPTALMGPSYGFQYSPAQRVDFLLKAWKSKKIPMAFSYDTRCFDSTITEHDIMTEESIYQSCDLQPEARVAIRSLTQRLYCGGPMYNSKGQQCGYRRCRASGVFTTSMGNTMTCYIKALASCRAAKLRDCTLLVCGDDLVAICESQGT-HEDEASLRAFTEAMTRYSAPPGDPPVPAYDLELVTSCS
>DQ988073
HDVXKQLPEAVMGAAYGFQYSPAQRVEFLLTSWKSKKTPMGFSYDTRCFDSTVTEKDIRVEEEVYQCCDLEPEARKAIAALTERLYVGGPMHNSKGDLCGYRRCRASGVFTTSFGNTLTCYLKATAAIRAAGLRDCXMLVCGDDLVVIAESDGV-EEDSRALRAFTEAMTRYSAPPGDAPQPAYDLELITSCS
>X76918
YDVIQKLSIETMGTAYGFQYSPQQRVERLLKMWTSKKTPLGFSYDTRCFDSTVTEQDFRVEEEIYQCCNLEPEARKVISSLTERLYCGGPMFNSKGAQCGYRRCRASGVLPTSFGNTITCYIKATAAAKAAGLRNPDFLVCGDDLVVVAESDGV-DEDRTALRAFTEAMTRYSAPPGDAPQPTYDLELITSCS
>EF108306
YDIAQKLPKAIMGQAYGFQYSPSQRVXYXVKTWKSKRTPMGFSYDTRCFDSTVTEQDIRTESEIYQCCNLDPEARTIINALTERLYVGGPMFNSKGQRVGYRRCRASGVFPTSMGNTMTCYIKAKAAAAAAGLESTDFLVCGDDLVVICESKGV-ERDRADLQAFAAAMTRYSAPPGDMPQPAYDLEHIDSCS
>KP325401
YDLFQKLPYAVMGKAYGFQYTPRQRVDRLLDMWRHFRNPMGFSYDTKCFDSTVTPHDIDTERDIFLSANLPDEAKTVIKNLTSRLYRGSPMYNSRGDLVGRRECRASGVFPTSMGNTLTNFIKASAAAKAAGFADPQFLICGDDLVCVTSSKGV-EEDEQALREFTNAMTKYSAIPGDFPKPYYDLEQITSCS
>JQ434001
YDLFQKLPYAVMGKAYGFQYTPRQRVDRLLDMWRHFRNPMGFSYDTKCFDSTVTPHDIDTERDIFLSANLPDEAKTVIKNLTSRLYRGSPMYNSRGDLVGRRECRASGVFPTSMGNTLTNFIKASAAAKAAGFADPQFLICGDDLVCVTSSKGV-EEDEQALREFTNAMTKYSAIPGDFPKPYYDLEQITSCS
>JF744991
YDLFQKLPYAVMGKAYGFQYTPRQRVDRLLDMWRHFKNPMGFSYDTKCFDSTVTPHDIDTERDIFLSANLPDEAKTVIKNLTSRLYRGSPMYNSRGDLVGRRECRASGVFPTSMGNTLTNFIKASAAAKAAGFADPQFLICGDDLVCVTSSKGV-EEDEQALREFTNAMTKYSAIPGDFPKPYYDLEQITSCS
>JQ434006
YDLFQKLPYAVMEKAYGFQYTPRQRVDRLLDMWRHFKNPMGFSYDTKCFDSTVTPHDIDTERDIFLSANLPDEAKTVIKNLTSRLYRGSPMYNSRGDLVGKRECRASGVFPTSMGNTLTNFIKASAAAKAAGFADPQFLICGDDLVCVTSSKGV-EEDEQALREFTNAMTKYSAIPGDFPKPYYDLEQITSCS
>JQ434003
YDLFQKLPYVVMGKAYGFQYTPRQRVDRLLDMWRHFKNPMGFSYDTKCFDSTVTPHDIDTERDVFLSANLPDEAKTVIKNLTSRLYRGSPMYNSRGDLVGRRECRASGVFPTSMGNTLTNYIKASAAAKAAGFADPQFLICGDDLVCVTSSKGV-EEDEQALREFTNAMTKYSAIPGDLPKPYYDLEQITSCS
>JX948116
YDLFQKLPYAVMGKAYGFQYTPRQRVDRLLDMWRHFKNPMGFSYDTKCFDSTVTPHDIDTERDIFLSANLPDEAKTVIKNLTSRLYRGSPMYNSRGDLVGRRECRASGVFPTSMGNTLTNFIKATAAAKAAGLSDPQFLICGDDLVCVTSSKGA-REDEQALRDFTNAMTKYSAIPGDLPKPYYDLEQITSCS
>AB863589
YDLFQKLPYAVMGKAYGFQYTPRQRVSRLLDMWRTFKNPMGFSYDTKCFDSTVTPHDIDTERDIFLSANLPDEAQIVIKNLTSRLYRGSPMYNSRGDLVGRRECRASGVFPTSMGNTLTNYIKATAAAKAAGFADPQFLICGDDLVCVTSSKGV-EEDEQALRDFTNAMTKYSAIPGDLPKPYYDLEQITSCS
>JQ434007
YDLFQKLPYAIMGKAYGFQYTPRQRVSRLLDMWRTFKNPMGFSYDTKCFDSTVTPHDIDTERDIFLSANLPDEAQTVIKNLTSRLYRGSPMYNSRGDLVGKRECRASGVFPTSMGNTLTNYIKATAAAKAAGFADPQFLICGDDLVCVTSSKGV-EEDEQALREFTNAMTKYSAIPGDLPKPYYDLEQITSCS
>JQ434004
YDLFQKLPYAVMGKAYGFQYTPRQRVSRLLDMWRTFKNPMGFSYDTKCFDSTVTPHDIETERDIFLSANLPDEARTVIKNLTSRLYRGSPMYNSRGDLVGKRECRASGVFPTSMGNTLTNYIKATAAAKAAGLADPQFLICGDDLVCVTSSKGV-EEDEQALRDFTNAMTKYSAIPGDLPKPYYDLEQITSCS
>JQ434002
YDLFQKLPYAIMGKAYGFQYTPRQRVERLLDMWRHFKNPMGFSYDTKCFDSTVTPHDIDTERDIFLSANLPDEAKTVIKNLTSRLYRGSPMYNSRGDLVGKRECRASGVFPTSMGNTLTNYIKATAAAKAAGLSDPQFLICGDDLVCITSSKGV-EEDEQALRNFTSAMTKYSAIPGDLPKPYYDLEEITSCS
>JQ434005
YDLFQKLPYAIMGKAYGFQYTPRQRVERLLDMWRHFKNPMGFSYDTKCFDSTVTPHDIDTERDIFLSANLPDEAKIVIKNLTSRLYRGSPMYNSRGDLVGKRECRASGVFPTSMGNTLTNYIKAAAAAKAAGLSDPQFLICGDDLVCITSSKGV-EEDEQALRDFTSAMTKYSAIPGDLPKPYYDLEQITSCS
>KJ472766
YDLFQKLPYAIMGKAYGFQYTPRQRVERLLDMWRHFKNPMGFSYDTKCFDSTVTPHDIDTERDIFLSANLPDEAKIVIKNLTSRLYRGSPMYNSRGDLVGKRECRASGVFPTSMGNTLTNYIKAAAAAKAAGLSDPQFLICGDDLVCITSSKGV-EEDEQALRDFTSAMTKYSAIPGDLPKPYYDLEQITSCS
>KF177391
YDLFQKLPYAVMGQAYGFQYTPRQRVNRLLDMWRHFKNPMGFSYDTKCFDSTVTPHDVDTERDIFLSATLPDEAKTVIKNLTSRLYRGSPMYNSRGDLVGKRECRASGVFPTSMGNTLTNYIKATAAAKAAGLSDPQFLICGDDLICITSSKGV-EEDEQALRDFTSAMTKYSAIPGDLPKPYYDLEQITSCS
>JQ434008
YDLFQKLPYAIMGKAYGFQYTPRQRVDRLLDMWRHFKNPMGFSYDTKCFDSTVTPHDIDTERDIFLSATLPDEARTVIKNLTSRLYRGSPMYNSRGDLVGKRECRASGVFPTSMGNTLTNFIKATAAAKAAGLSDPQFLICGDDLVCITSSKGV-EEDEQALREFTSAMTKYSAIPGDLPKPYYDLEQITSCS
>AF179612
GQVAPDVVKAVMGDAYGF-VDPRTRVKRLLSMWS--PDAVGATCDTVCFDSTITPEDIMVETDIYSAAKLSDQHRAGIHTIARQLYAGGPMIAYDGREIGYRRCRSSGVYTTSSSNSLTCWLKVNAAAEQAGMKNPRFLICGDDCTVIWKSAGA-DADKQAMRVFASWMKVMGAPQDCVPQPKYSLEELTSCS
>KC796033
GDVAQRVAKAVVGEAYGFQYSPKQRVDYLLRVWRSKASPFGFTFDTHCFDSNVTPDDIATEASIFTSAQMSDKQRDGIRVLSKCLYETSDMVNIRGEKVGERFCRASGTYTTSAGNTIT--------------------------------------------------------------------------
>KC796077
GDVAQRVAKAVVGEAYGFQYSPKQRVDYLLRAWRSKASPFGFTFDTHCFDSNVTPDDIATEASIFTSAQMSDKQRDGIRVLSKCLYETSDMVNIRGEKVGERFCRASGTYTTSAGNTITCFLKAKAAAKMAGIKRASFLIHGDDCLVIAESDSP-SVDARKVGRFAAAMKAMGCVPGDIPVARYSLELLDTCS
>KC411777
GKVGPAAVKAVLGPAYGFQYTPWERARKLVEWWEARKSPMAFACDTICFDSTVTAADVAFESKVYAAACKDPNLAGKIFGLGNTLYTSSPMYSQTGQLLGVRQCRASGVFTTSSSNCLTAYTKARAAAVHAGISNPQFLVHGDDIICICDASPTVEEDRQRLATFAVWMKKYGCPQGQVPYPCYSLEEVESCS
>KC411796
GKVGPAAVKAVLGNAYGFQYTPWERARKLVEWWEARKSPMAFACDTICFDSTVTAADVAFESKVYAASCKDPALAGKIFGLGNTLYTTSPMYSQTGQLLGVRQCRASGVFTTSSSNCLTAYTKARAAAVHAGISNPQFLVHGDDIICICDASPTVEEDRQRLATFAVWMKKYGCPQGQVPYPCYSLEEVESCS
