# Supplementary material for: Evolutionary and Phylogenetic Analysis of the Hepaciviruses and Pegiviruses
Source: Genome Biol Evol. 2015 Oct 21;7(11):2996–3008. doi: 10.1093/gbe/evv202 (PMC5635594; doi:10.1093/gbe/evv202)
Supplement: Supplementary Data [file evv202_Supplementary_Data.zip › DataS4.fasta]

>KC145265
FLLLVLLIRAPASHKCSYLSNCCDKDILLCTYDFCVTRVGCHVCTECWNVSRPGISVRPG
S-GDVEPDLKGFFSVAAVGGYAASLIGLGEPFSVGLLGLLRCDRPCNLYRIPHMIWAAFN
IFDVWLLGLVILLTLEGRWHLAIMLVLSCTCKPCLCENGPYYDAGTPG---YCPSSLWCQ
WGSWPNGRHSWLCNCLVDARRWCGSCVRDCWAETADLTFGNCGTGPRVTANLTAFPLHYG
QTIMCSVIRTSVHCFSCIGAGLWERVPGEPISDCETP------------TCVHVCPGYAF
YSPAYDDGELHVAGYWQWLI--HFWFLVDFLLVYLFLMHLSGARITPFLALALWIASCAP
AAWFSAAPMLGWAFRSIMALLLVLIYMRFAGVARLAALVTWKLTRNFGAVGVLVLLVLAR
RKTSALGYEICISLSSWLLSLLFAWAVLALASLTPAMKRKLRWYSRWAWCYSRFISWVDH
TPFNGYWLFAGVWPNEVAVVVASYVIAVVVDLTDILLETLLLSNPDGRLAVLCDTIAWVL
ERAARRGIYLYHHQGHLSARLAQYLRELDGALEPARVTQDCEFVRDAQRILECGRNYRGK
AVVARNGDTVIIGAVRGAWELPPGFVLTAPLMLRSVGRGVWQTLVTSMMGKDKTGNVLIL
GTAATRSMGTCVGGVVYTTFHSSNGRTLAGPTGPLNPRWWSPSDDTAVYPMPVGCRSLEI
CGCGRSAWVLRKDGALVHGELFEIRLDVAGRVADFKGASGSPILCDQGHAMGMLTAVSHR
GPEVHSALFVKPWDSVPRDAQPAVPGKGYEERSLFLPTGTGKSTLVPANYAKSGHKTLVL
NPSVATVAAMGPYMKDKMGITPSIFAGHGPTAISRNTGSNLVYATYGRFLAKHKQLLDGV
SVILCDECHSSDPTVLLGIGLVRSEAKKAGVNLVLFGTATPPGYATVPHKNITEAPVGTG
DIPFYGFYLKSTNYTTGRHLIFVHSKSEAERVASALTAKGVKAMFHYSGRDPTGSLTVVA
TDALNTGYTGDFDTVTDCNVAVQEEVTVDLEPTFTISLRTRPATADLRAQRRGRCGRGRP
GLYRYCIASSPPCGTVPSGAVWAAFDAALTWYDIQPAAAARLIGLFAECPYTGHIGVNLQ
DPQRVYEVLAPFATPDVVRARNAGVSWPLLVGVQRSECKRCASGPPSNAPHWQGLVGDCA
VPLLYALETRPERVIRSPLVDQLAAALG-DSVTETSSGPILLAGLALAAAAAIADYTGTL
VVVGTFDVRPGGAPRLTDSQLDALQQTSWECLDYGTNPPTSAVKAWQTLLNNLGTAISLV
TAAWAAGSSPPLACIASALLGLQSALPDVRLPAALLAGAGGTLFGDAATGLGMAASFMLG
GTVGTGPFMFLLEVLGGYESTVVGASLAFDLFSGNASMSDLVYLIPALGSPGPAVAGFAV
GFVLAWLNRLLTLLPRSVALPQDFFLEEDVRARASELLRSLSISRSSKLLASSLFWEVRR
LLDWCVKDRMPPVPMLTCQAAYTGPWVGTGTVTGRCGCGAAISADFEEGVTTSYFCRGYF
ARGIPLNTLGTRPAPKIHPVGLTGYVTITRTTEQLLHALRPPYQVDGVVCSLLIAMIYGS
GAVVDYEGRAVASNPQGEVAIERDRPVVLPPPVPTSINSSGEARAPRGVHISTCCQNRSY
RGFYSGNFTISDIRVEELQIEIQYPVSRCVRSYIWYGVPLRGESRPVPVTRPIGSFMRAD
ATRAYVTQMSEVGNRIEKVTIEQTIALEDQFLMRYNLALARAKPYRGWSYEEAVAKVRPR
AAAGHNVKLSVADLKTPAGRKIVETIQSIAGERDEPFMLTAKSEVFFQDKKTRKPPRLLC
YPSLEFRVAEKMILGDPGLVAKAVLGDAYGFQYTPQQRVRKLLSLWDEKQIPIAITVDAK
CFDSTITAFDVDREAEIYAIAHEKPDLVRALHRHYKAGPMVNREGVEVGYRNCRPSGIYT
TSASNSITCWIKVGAACRKIGLRNPSFLIHGDDCVIIAERGALRAALLEYGYDSDPALHA
SLDEAESASTFLAECTAGYRKIYFLSTDFRKVLARATSEYGDPVASACGYTLLYPWHPLT
RWVLMAQVIGLPFLRGASVDEAITCEVAGNRLTFPLKQLPSILVALHGPECLRVVSDSNK
TLRETNNALQALRMRGLSWYRKRTIALRLKMIRAGGQWAKLAKALIWPPSAYIPLDIMSR
PYNNL-----ALA
>KC410872
LLLFLAGVAAAPSHLCEYLTECCAQDIYYCASSYCLTVPGCRVCSRCWPSPVPGVSVKPG
G--SWAEEVCSHFELHSWLAYVAGVGGVGELYGAGLIAGLNCSVECALLQLPGALWSFVA
SVSPVFLVLLALLFLEGRWPLIVALVA-CPADRLECPWGEWLTPRDGC--QRCPRNWVCL
SGSWYLAPFSTCCLCLMDERPKCGGCYHGGCSASLR-ENESCICGPKISDHLRAIQVNYT
PTY-----GPYVYGYDGPVAGLYSPLPGEPLWCST----------------AATPPGYAW
TRVSYAGSLVVSRG-WQAVVP--VTYLLDLCFFCATLLSIARARFTLLLFLAGWLVSAAT
SHVVVGSTLFGSAVRVVLGVALCLVYFRFRGPGRLVAAAVLKFYNTLGALAILAIAVLGR
PGRSALGLEVCFDVLPWCFAGVVSGLLIHLATFNHWCRWKLRLYSRWAFWYSRVISWFEV
CPFGMLWFFACFWPDECTLVLGTYCVAICFDLFDMFLEACLCSQPSSSVAALLEVAAWII
VRARARGVLLYQHRGDVPWRAVSFLKELECALEPVSVSEDLEVVRDAAGVLECGKFFRGK
PVVARRGDQVIVGAAKSVGALPVGFVPCAPLVVRKAGRGVWSTLTTSVLGRDKSGNVYVL
GTAASRSMGTCVGGVMFTTWHSSQGRTLAGPTGPLNPRWWSVSDDTAAYPIPLGSRCMDV
CTCGRSAWVMRRDGGLAHGELSEVRLDVSGRVRAFRGASGSPVMCDQGHVVGMMVSVLHR
GPDAFAVRYVEPWKALPADVQPPVPAMGYEERSLFVPTGSGKSTLVPASYAKEGHKVLVL
NPSVATTASMLDYMKELTGVSPSVFCGHGANAITRRTQSKITYATYGRFLARAEEFLKDA
DVVICDESHSEDATALLGIGSVIIHAKSCGVKLVLFATATPPGTQSTPHPRITEIPLTAG
DIPFYGFKLPAAKYQKGRHLVFVHSKAEATRLATAFTAHGCRAIYHYSGRDTLGDLVVVS
TDALSTGYTGNFDTVTDCCVATHEEVEVDLDPTFTIRLMTRPINAGLRMQRRGRCGRGAA
GTYYYALAASPPCGVVSSGAVWGAAEAAVSWYNMTSDQAARLLRAYAGCAYTCHISTHIE
DATRAVAALSAFSHPQVTRLRNASESWPLLVGAQRAVCVQQDAAPPGNDPRWAGLTGRNA
TPLLFRFGNMPEVVVRHPTTDAIAEALG-ESVTETAAGPILLVGLAAAAALAIGDYTGSL
VVVAEVVVEPGGNPVLDDDQMEALEQTDWSVLQNLSSPPSEFLRAWTALTGNIGPVVSLV
TAAWAAGRSPPLACAASLLLGLQAALPETRLPCAILAGAIGTCTGTPEAGLGMMGAFMVG
GAVGSSVFGFLLEVLGGWEATATTASFCFDLLTGKAKLKDAVFLIPALGAPGPALAGVAI
GAVLAWFNRVLSMVPRGQVLPDGYFLEEDVTARASELLKRMSISRAMSVLECSVFWTIRR
FLDWYVKDRIPAIPLVSCQRGYTGPWVGSGAVTANCTCGALFTAHFVDGVCTSVLCSARW
QRGFPINTLGAQPAPEIHPMGSRDWVTVVGASCLLRSAMRPPHTVAGQRVTFDPAMPYCV
GARVNYDGQITPALQGGAVANTPDRQIDTPPPPPVEPDGGVEANLERVVRVTCCCGNRAY
TASYRPDTLIEEIMLRDVRVEMIAEETTCGYSYLWSGIPLNRQRRRPPVTRPTGASYLAD
ATKAYVTQMDMVGDRVNKVTILQRDAEEDSYLRAFNLAKAKVTRFPGWTYDEALAKTRSK
TASS--KKITYKDLFTAKGEAAVNALDDIAAGTDVPFTLTAKEEVFYKDKRTLKPPRLIC
FPPLEFRVAEKMILGDVGELAKTVLGDAYGFQYSPQQKVSYLLREWASKRLPMAITVDAT
CFDSSITPSDVEREMEIFACNHANAPLVRALGKYYASGPMVNGSGVEVGVRHCRASGVYT
TSSANSITCWLKVSAACRKIGLQNPSFLIHGDDCLIICERTRLKAALASYGYACDPEIHA
SLDTAVSCKTYLAECIAGKTKHYFMSTDFRLVLARACSEYGDPTASAGGYTLSYPWHPLT
RHVLIPTLLTPLFAAGKSPRETICCEVAGNRIHFPLLSLPSILVSLHGQDVLDVRADSTK
TLSEAQKALQALSMRGLSWYRKRATILRTRLIRAGGEWAYLARTLLATASRTASLAVWEH
PYSSLAYFLAALV
>KC796073
LLLLLFSVPSAASHACRFLSNCCNDEVEYCFPTGCFTSEGCTICTNCWITSRPGFSHPPG
VEEALPAAFRSVFVTASWGAYGASILGLGEPYAVALLVLLQCNVSCTVLELPARIVVGLW
AAGVGMVFLIFCLLCEQRLFLAILLLCECDCTVCICPFGSVWQGREAR--LCCPRRVTCR
WGSVMLRPNSAVCSCVLDRRPDCGRCMRDCWDKDADHTFERCGVGSQLTTFLSAIPANLV
-EVHFTEIGGWQHAFLCPGPVLDAVVPGRPTNACQ-----WGLSAALLRACYSTCDGFAW
RLGRTGDGLIHSLGGWQEIWPDPWWWFFDWFVVLIFLMKLGGAKVVPAVFFALYYVHAAV
HPVLVAAPLVSWSVHVVLGCLCTFIYLRWGGVARLSALVALKLSKGFVGVLVLGSI-LHG
GRHSALGLRLCVDVISMLLAFLLAWCFISFSLLTVVGKFRIQLYGYWAWLYSRLIRDLQT
SPIGVWWVLAGFYPDTVCLVSVFFICAAALDVFDALLEAMFISQVDPRLARWCDRWARVL
SRCGANGVWLYSHMGQVSRNLAERLTELGGALEPACVHIDLERVRDDSFTLACGTSVRGK
PVVARRGEEVLIGSVRGLEDLPPGYTLTAPVVVRATGRGFFGVLTTSMLGRDGDGNVMVL
GTATTRSMGTCLGGVMYTTFHSSNARPLASPTGPLNPRWWSTSDDTVVYPLPTGAQSLEP
CGCRSSAWVVRNDGALCHGQLLSVRLDVSLRVSEFEGSSGSPILCDNGHALGMLVSVRHR
GHTVHEAVFTVPWNVMPREVTPPCPTTGFEEKPLFVPTGSGKSTKIPWGYAQRGLNTLVV
NPSIATTLAMGPYMKKLTGTEPSVYAGHGETAFSRTTDSKLTYCTYGRAIASLDRLLAWA
DVVVCDEAHSLDATTVLGIGLIRQRAEKAGVKLLLYATATPAGAPVTAHPSIREVQLSGG
EIDFYGFRLTAKNYYKGRHLIFAHSKEQCRQLAQEFTRRGCRAMYYYRGCDPEGDLVVVA
TDALMSGYTGNFDTVTDCGVSVTEEVTVTLDPTITIALRVGPSPADTRMQRRGRCGRGRE
GTYFYTQEAAAPSGAVPSGAVWGAIETAITWYHLQPPVAAEALRVYGACPYTAHVPSTVA
DATTFIEGLVPFVDPEVIRSRDRGVNWPLLVGVQRRMCKEGDAMPPNSDPAWAGCTGGNP
CPLLVRWGHAPDKMAPHHITQDLVTRLGAVGEVDTYVAPVLLVGLGVAAACAIAGATGTL
VVVTHWACKGGGTPVADVKKKEPLDKVGWDALASGGGVAAIFMQAWTKIVGHLTELSTLG
VAMWTAGRNPPLAIASSLVLGIQMSLPEARVACGLLVGALGGSLGTPAVGAGMAAAYVVG
GGVRRPVLGYILDILCGWEATATCASFVFDALNGDAKIADAWYCLAALGSPGAGVAGAAI
GALLKWLNRLLTMLPKGSALPEDYFEHTNMREKASRLLKNMSIARAGRLLEHSLITDFRR
FISWWCKDRVAEAPLVTCQRGYTGPWEGDGEVVTRCGCGCDIIATVRGGHYSKLLCTNRF
RRGIPINVDTRIPKPGIYSTGLLQWVSITGSTQELRVAANRPAYVNGESVDVPPRFIYRS
GHRLTVDGDTNKWPKTPDTSSMPG---TVPSVPSLIP------GRMVKIHLDSCCD-RSS
RRCVDGILSVKDSKLSDLDCTIRLQETKCGKSYLWSGASFAGLSKPPPISRPIGTLVGVD
ASRAYITDMRDVALRVEKVTRDRTPLEPDSFFRAYNCARAAAAPNPGFSYEEAVRRVRPG
AAPGHNVKLSVADLKTPYGEETVRCLASIREGKDEPFMLTAKQEVFYQDKKTRKPPRLIC
YPSLEFRVAEKMILGDPSRVAKSIMGKAYGFQYTPVQRVEVLRKMWASKVRPGCITVDAI
CFDSTITPEDVDRETELYALASPDPLMVRRLGKYYAGGPMINRNGVTVGMRACRASGVLT
TSSSNSITCYLKVRAACNKVGLRGVDLLIHGDDTLIIYERERLKAALASYGYPCEPKLHA
SLDTAESCSAKLAECKAWDHRHWFLTTDFRRVLARASAEYGDPVASACGYALLYPQHPIT
RNLLIPQVVLGAFHRGGSPRDLVTCEVAGNKLTFPLRSLPAILVGIHGPDCLRVISDSNS
VLVETNTALQSFGMRGLSWHRRKTAALRVAMLRRGGEWAALARALLWSPGLKESGTVFSE
PYQNQVVFCVGFL
>KC796083
LLLLCLAVPSIASHACLFLSNCCNDEVEYCFDSGCFTAEGCTICSQCWPSTRPGFSHKPN
AEEALPAAFRQVFVTASWTAYAAAICGLGEPFSVGVLVLLQCNISCDVLELPGRIVQGLW
AAGIGMCFLIFVLLCEQKIFLAILMLCLCDCTVCSCPFGTLWQGKKAR--MCCPRQVTCV
WGSVTLVPNSAVCTCALDRRKFCGSCMRDCWDKTADLTFEACGVGQQLTTFLTAIPATLA
-PLHFTEIGGFQHVFGCPGPTLLGVVPGKPTNACQ-----WGLSSALLKACYSTCDGFAW
RLGRTGDRFIHSLGGWQEIWPDPWWWFFDWFVVLVFLMKLSGAKVVPAVFFALYYVHAAI
HPAVVAGPLVAWSAYCILGLISVFVYLGWAGVPRMAVLVAFKLSRGFVGVLVLASV-LRG
GRHTALGLRVCLDVLAMLLAFILAWAAISFSLLTVAGKLRLHLYGYWAVAYSQAIRFLQT
SLVGRLWLLAAFFPSEVCLISLTIIVAATLDCIDLLIESMFISQVDVRLARWCDRWARLL
RRCGERGIWLYNHMGQVSTNLAARLHALGGDLEPACVTMDLERVRDDAFVLCCGSSVRGR
PVIARRGEEVLIGSVRGLEDLPPGYTLSAPVVVRATGRGFFKVLTTSMIGRDGDGNVMVL
GTATTRSMGTCLGGVMYTTFHSSGARPMASPTGPLNARWWSTSDDTVVYPLPAGAQSLEP
CGCRQSAWVVRNDGALCHGQLLSVKLDVALRVSEFEGSSGSPVLCDNGHALGMLVSVKHR
GSDVHEAVFTVPWNVMPKEVTPPVPAKGFEEKPLFVPTGSGKSTKIPWGYAQRGQNVLVC
NPSIATTMAMGPYMKKLTGTEPSVYAGHGANAYSRTTDACLTYCTYGRAIAQLDRFLAWA
DVVICDEAHSTDSTTVLGIGLIRQRAEKAGVKLLLYATATPAGAPVTAHPNIREVQLTGG
EIDFYGHRLRAKHYYKGRHLIFCHSKDQCRLLAQDFTRRGCRAMYYYRGCDPEGDLVVCA
TDALMSGYTGNFDTVTDCGVSVKEEVVVTLDPTITIALRVEPSPADTRMQRRGRCGRGRE
GTYFYTQEAAAPSGAVPSGSVWGAIETAITWYHLQPPTAAEALRVYGACPYTAHVPSTLA
DATTFMEGLVPFADAEVTRAREKNVSWPLLVGVQRRMCKEGDAMAPNDDPCWSGLTGPNP
CPLLCRWGHAPDRIAPHHITQDLVTRLGSVGEVDTYVAPVLLVGLGVAAACAIAGATGTL
VVVTSWTCKGGGHPVADVKKKEPLDKVGWDALASGGGLATAFMLAWNSLLNHLMELSTLG
VAMWTAGRNPPLAIASSLVLGIQMSLPDARVACGLLVGALGGSLGTPAVGAGMAAAYVVG
GGVRRPVVGYILDILCGWEATATCASFVFDFLNGDAKASDVWYCLSALGSPGAGIAGAAI
GALLKWMNRLLTMLPRGSALPEDYFEHTNMREKASALLKNMSIARAGRLLEATFVTDLRR
FITWLVKNATETIPLVACQRGWTGEWEGSGEVVTRCGCGCSINATIRDGHYSSLLCTNRV
RRAIPINVTSRCPKPGIYSVGLMQWVQITRTSEELRLAANRPSYVNGESCDYPPVLDHTR
GARIVVDGNSEEERREATASSMPQ---TVPSVQGLVS------GRMVKVHLDPCCE-KSS
RRCVDGVLSVEDVDLETLDCTIRLRETKCGKSYLWSSASFAGLSKPPPVSRPVGILVSAD
ATKAYITDMRDVGVRVEKVTIDRTPLEPDKCFTVWNCARASARRSEGFSYEEAIRRVRPG
AAPGHNVKLSVADLKTDYGRRVVECLASIIEGKKEPFMLTAKQEVFFQDKKTRKPPRLIC
YPSLEFRVAEKMILGDPSVVAKAIMGKAYGFQYTPVERVRVLREMWASKVRPGCITVDAI
CFDSTITPEDVARETELYALASPNPDAVRALGAYYSGGPMINRHGVTVGMRACRASGVLT
TSSSNSITCFLKVSAACRKAGLKDPSLLIHGDDTLIIYERERLKEALSSYGYPSNPVLHA
SLDTAESCSATLAECNAWDHRHWFLTTDFRRVLARACAEYGDPVASACGYSLLYPQHPIV
RNILLPQVVLSSFHRGGSVDDLVTCEVAGNKLTFPLRHLPAILVGIHGPDCLRVTSDSTR
ILAETNKVLQAFGLKGLAHHKRRTAALRVAMLRRGGGWGALAQQLLWTPGLKKPEEVFSH
PYQGTILFLLTLF
>GU566734
LVLLFLLAGRLARQVCRFLTNCCSDDVYYCLSDSCMTAEGCVICTQCWESTSPGFSHRPG
SPGGFPKALRGHYGTLVLSAYGASVLGLGEVYSLGLCVLLVCDLDCNIAELPWRVAVGLY
NAGLLVCVLCLLFCLEGRVVMAVLLLLSCVCSVCTCPFADYWLGISAR--ICCPREVWCQ
VGSTNLVPNSATCWCVVDRRPWCGTCTQDCTLETGDLTFEACGLGPRLTRHLTAVGANIW
-NYLVTQIGTTYHAFGCPKPRLPSLIPGKPVNSCA-----WGIPRRLLTTCVSVCDGFAW
RVPRDGDHFIHVKGSWQETLPSPWWLLCDLFFVLLYLMKVSGAKLIPALFFAVWYAEAAL
HPAVVAGPMFVWALGVVFGLLALLFYLKGLGPARLSALVAIKLSRGFVGVLVLLAL-ARG
RPWSVLGYSVCFEIFWNFVAFLIFFACISFSLLTPYGKLRLDCFFYWARAYAWLVLKVED
SPVGKLWPLCCIFPTECVLISLTLILAAAIDVLDWVIETMFICQVDHRLAQALDRWSRVL
TRCGARGIWLYDHMGQVPASLAERLRAFGGALEPAYVTLDLERIKDDARVLACGSSVRGK
PVVARRGDEVLIGTVRGLEELPPGFTLSAPLVVRTTGRGFFSVMTTSMLGRDSEGSIMVL
GTATTRSMGTCLGGVMYTTFHSSRARTLAGPSGPLNPRWWSTSDDTVVYPLPLAARSLEP
CGCSSSAWVVRNDGALCHGQLLGVRLDVSLRVSDFEGSSGSPILCDAGHAIGMLVSVRHR
GPVVHEAVFNVPWKTMPKEVTPCVPKEGFVEAPLFVPTGSGKSTKIPHGYAQKGHNVLVI
NPSVATTMAMGPYMKKLTGSEPSVYAGHGPTAYSRTTDSKLTYCTYGRFLTQPVRFLKWA
DVVVCDEAHSMDSTTVLGIGLCRALAKGEGVKLVLYATATPAGAPVTAHPRIREIQLTGG
DLDFYGFRIPTKRYLKGRHLVFCHSKELCRMYAQEFTKAGCRAMYFYRGCDPTGDLVVVA
TDALMTGYTGDFDTVTDCGVSVREEVTVTLDPTITIALCSGPATADVRMQRRGRCGRGRE
GTYYFCLDGAAPSGVVPSGTVWGAVEAAVVWYGLKPSEAADALRVYGACPYTAHVSGNLG
DAVVFCEGLVPYADAEVTRCKAGGVQWPLLTGVQRRMCLEGDAEAPDSDPRWAGVVGKNP
TPLLCRWGHAPERIAPHHIVDDLVRRLGEPLATDTYVTPVLVVGVGVAAACAIAGATGSL
VVVTSWVCGGGGSPVSDIKKKQSLEQMGWDALAGGGDVANLFVTAWTQIQGYLTEITTAG
VALWTAGRNPPLAICSSLVLGLQTRLPDARIAAGLLIGALGGSLGTPAVGAGMTAAYVMG
GGIRGPVLGYLFDILCGWEAVATCASVVFDLLGGTAKMSDAWYCLAAIGSPGAGVAGAAI
GILLKWLNRLLTMLPRGSALPDDYFEHSCLRERASNLLKRMSLARLAKILERDMLTDFRR
FVTWWIADSLSRAPLLTCQRGFTGEWEGDGEVVATCGCGATVMATIRAGHYSSWLCTNSF
RHAIPINTRLKKPKVKVYRLGFTQYVEVVGASIDIRQAVRGPCYVDGESVCFGPARLYGP
KYRVTVDGENGVKASAGDSTTVDVRDCVPGSVSPLVP------RNMVKVKVEPCCE-KSS
RRVVDGALTVKELPVSELNGYLRLSETKCGLSYLWSGAGLEGLSKAPPVTRPVGKLLSAD
ATKAYITDMRDVAVRISKVTKDRKNFVPDKFFNVYQAARGSVKRNPRFSYEEAVAKVRPG
AAPGHNVKLSVADLKTPRGRDIVLTIESIRRRDEKPFMLTAKQEVFFQDKKTLKPPRLIC
YPSLEFRVAEKMILGDPSVVAKAIMGKAYGFQYTPVQRVGFLMELWKSKKKPAAITVDAI
CFDSCITPEDVERETELYALASDDPELVRSLGSYYAGGTMINRRGVVVGERACRASGVLT
TSSSNCISSFLKVSAACRKIGLRDPSFLIHGDDVMIIFERERLKEALADYGYPCEPQYHA
SLDTAQSCSAWVAECSVWGRRHYFLSTDFRRVLARSVAEYGDPVAAACGYCLLYPQHPIV
RHLLLPQLLSLPFYKGESVDARVVCEVSGNKLTFPLKLLPSILVGIHGPDCLRVVTDSTS
TLTETHKALQAFKLKGLSYYRRKTAVLRVSLLRKGGEWAKLARTLLWGPQMGP-EELMTH
PYQGTAVLLLAIL
>GU566735
LVLLFLLAGRLARQVCRFLTNCCSDDVYYCLSDSCMTAEGCVICTQCWESTSPGFSHRPG
SPGGFPKALRGHYGTLVLSAYGASVLGLGEVYSLGLCVLLVCDLDCNIAELPWRVAVGLY
NAGLLVCVLCLLFCLEGRVVMAVLLLLSCVCSVCTCPFADYWLGISAR--FCCPREVWCQ
VGSTNLVPNSATCWCVVDRRPWCGTCTQDCTLETGDLTFEACGLGPKLTRHLTAVGANIW
-NYLVTQIGTTYHAFGCPKPRLPSLIPGKPVNSCA-----WGIPRRLLTTCVSVCDGFAW
RVPRDGDHFIHVKGSWQETLPSPWWLLCDLFFVLLYLMKVSGAKLIPALFFAIWYAEAAV
HPAVVAGPMFVWALGVVFGLLALLFYLKGLGPARLSALVAIKLSRGFVGVLVLLAL-ARG
RPWSVLGYSVCFEIFWNFVAFLIFFACVSFSLLTPYGKLRLDCFFYWARAYAWLVLKVED
SPVGKLWPLCCIFPTECIFISLTLILAAAIDVLDWVIETMFICQVDHRLAHALDRWSRVL
TRCGARGIWLYDHMGQVPASLAERLRAFGGALEPAYVTLDLERIKDDARVLACGSSVRGK
PVVARRGDEVLIGTVRGLEELPPGFTLSAPLVVRTTGRGFFSVMTTSMLGRDSEGSIMVL
GTATTRSMGTCLGGVMYTTFHSSRARTLAGPSGPLNPRWWSTSDDTVVYPLPLAARSLEP
CGCSSSAWVVRNDGALCHGQLLGVRLDVSLRVSDFEGSSGSPILCDAGHAIGMLVSVRHR
GPVVHEAVFNVPWKTMPKEVTPCVPKEGFVEAPLFVPTGSGKSTKIPHGYAQKGHNVLVI
NPSVATTMAMGPYMKKLTGSEPSVYAGHGPTAYSRTTDSKLTYCTYGRFLTQPVRFLKWA
DVVVCDEAHSMDSTTVLGIGLCRALAKGEGVKLVLYATATPAGAPVTAHPRIREIQLTGG
DLDFYGFRIPTKRYLKGRHLVFCHSKELCRMYAQEFTKAGCRAMYFYRGCDPTGDLVVVA
TDALMTGYTGDFDTVTDCGVSVREEVTVTLDPTITIALCSGPATADVRMQRRGRCGRGRE
GTYYFCLDGAAPSGVVPSGTVWGAVEAAVVWYGLKPSEAADALRVYGACPYTAHVSGNLG
DAVVFCEGLVPYADAEVTRCKAGGVQWPLLTGVQRRMCLEGDAEAPDSDPRWAGVVGKNP
TPLLCRWGHAPERIAPHHIVDDLVRRLGEPLATDTYVTPVLVVGVGVAAACAIAGATGSL
VVVTSWVCGGGGSPVSDIKKKQSLEQMGWDALAGGGDVASLFVTAWTQIQGYLTEITTAG
VALWTAGRNPPLAICSSLVLGLQTHLPDARIAAGLLIGALGGSLGTPAVGAGMTAAYVMG
GGIRGPVLGYLFDILCGWEAVATCASVVFDLLGGTAKMSDAWYCLAAIGSPGAGVAGAAI
GILLKWLNRLLTMLPRGSALPDDYFEHSCLRERASNLLKRMSLARLAKILERDMLTDFRR
FVTWWIADSLSRAPLLTCQRGFTGEWEGDGEVVATCGCGATVMATIRAGHYSSWLCTNSF
RHAIPVNTRLKKPKVKVYRLGFTQYVEVVGASIDIRQAVRGPCYVDGESVCFGPARLYGP
KYRVTVDGENGVKASAGDSSTVDVRDCVPGSVAPLVP------RNMVKVKVEPCCE-KSS
RRVVDGALTVKELPVSELNGYLRLSETKCGLSYLWSGAGLEGLSKAPPVTRPVGKLLSAD
ATKAYITDMRDVAVRISKVTKDRKNFVPDKFFNVYQAARGSVKRNPRFSYEEAVAKVRPG
AAPGHNVKLSVADLKTPRGRDIVLTIESIRRRDEKPFMLTAKQEVFFQDKKTLKPPRLIC
YPSLEFRVAEKMILGDPSVVAKAIMGKAYGFQYTPVQRVGFLMELWKSKKKPAAITVDAI
CFDSCITPEDVERETELYALASDDPELVRSLGSYYAGGTMINRRGVVVGERACRASGVLT
TSSSNCISSFLKVSAACRKIGLRDPSFLIHGDDVMIIFERERLKEALADYGYPCEPQYHA
SLDTAQSCSAWVAECSVWGRRHYFLSTDFRRVLARSVAEYGDPVAAACGYCLLYPQHPIV
RHLLLPQLLSLPFYKGESVDARVVCEVSGNKLTFPLKLLPSILVGIHGPDCLRVVTDSTS
TLTETHKALQAFKLKGLSYYRRKTAVLRVSLLRKGGEWAKLARTLLWGPQMGP-EELMTH
PYQGTAVLLLAIL
>KC796088
LWLLLFVFDVPASHRCKLLSNCCDSDIHLCLEGGCWVKAGCSICSDCWDSPFPGISLRPG
FSATFLGTLKDSYIPAAWTAYVAGVLGLGEPFSLGLVGVIDCNVACNLLTLPAKIWTALW
WGGLGVLGLAVLLGLEQRLTILLALLASCRCNYCYCANGWYWNPTWARFPLGCPRTVRCR
WGSLDTVGNSALCTCTIDRRPACGACVRDCFETSGSLGFTECGAGSRLTATLEALSLHY-
-HVVVTSIDGTWHGFFCPRLGAWELIPGRPVNTCMVADM--SLWQSCFESWYATCLGYAW
LSTDPRDGFVHVRGWWQEIFPPPLWLALDFLFIVIFLMKLAEAKIMPLLVIAAWWADSAM
APTVVGTPLVAWTIRVVLGLLNLLFYWRFAGPVRLACLVAHKLARGLAGIVLLLLVGYAR
RTTSVLGAQYCVELIPWCFAVLVCWILLSLASLTVGCRWKLWLYTQWATFYQWVRHQVDH
SPLGELWVGACVWPDACAEVVLWLIAAGALDGTDMVVELVLTTDAKVRLARFLEKAARLL
TSCGRRGVWLYEHMGQVPRALAARLREADGFLEPARVTVECEWIRDAARTLACGQNVMGK
PVVCRRGDSVMVGVLRDVDCLPEGAVPCAPLVIRQQGKGFLKVMLTSMLGRDTSGHVCVL
GTTTTRSMGSCVNGLMFTTYHSCRARRLAGPHGPLNPRWWSTSDDVAAYPVPEGCESLEP
CSCSQSAWVLRNDGALIHGEVIRVRLDISVRISDLRGSSGSPILCDQGHAVGIMVSALHK
GPDAHTACYIVPWKCSPPEVTPPVPAKGYMEKPLFLPTGSGKSTRVPAEYAQQGHRVLVL
NPSIATVRALGPYMKGQTGKSPSVYCGHGPTAITRVTDSRLSYATYGRFMANPHKFLSAC
DIVICDECHSTDPTSVLGMGMVRLHAQKAGVKLVIFATATPAGSAVSPHTRIRERQLTRG
DIDFYGYKIMAGDYKQGRHLIFCHSKVECERVALALTKGGVKAVYYYRGRDPEGDIVVVA
TDALMSGYSGNFDTVTDCNIMIEECVEVTLDPTIAMSLACVPATADVRMQRRGRCGRGKD
GTYYYCLAGSAPSGVVPEGVMWSAVETGLVWFGLEPARSAECIRAFGECPYTAQVGGSLP
DAVAFMDGLVSFRDPEVVRARTAGVQWPLLVGVQRRLCLENEAAPPGESPLWKGIKGKNP
TPLLMRWGGLPERVCSHHIIDDLVSRLGAVSNTMTGSGPALLIGVGIAAACVLASSTGTL
VIVTTWRIEGGGYPSRDSQTREAVHQLGWEGLGTLEALATRLKVLWSKICNHFTSLVTVG
VAAWTAGRNPPLAAVASMVMGLQQGLKEGRIAAALVTGAAGGSLGKASTGAAMAACYMVG
GAMGSAVFQTVLSVIAGWEAVATGASLAFDLWSGKWEKKDLWYGIACVGSPGGGIAGLAI
GTILRWVNRILTMLPKGAALPDGFFEHLDVRERARQLLHRMSLSRLASLLTASFVGDFRW
FLNAAIRERLPTLPIYSCSRGYTGKWKGSGQVEAHCGCGAVITATIRSGWCSSRLCRNWF
GLAIPVNTLGHSPDPDLQAYDITQWVRVKRASCRLRRMCAPPTFVNGVGVTWYPTMIYGG
GSRLLVDGDPLEDSEEELFEREAVESCAASGDSPETPTSTVERTPPLQWHIERCCCDKSV
RAYYSSGLSVADVTLGEIDRTIRIEETKCGYSYIWSGAPLAGESKPPPITRPIGRYVSLD
ATKAYITDMRDVGLRVEKVTRERRPFKPDAYFTTYRNALALAKPSQGYTYEEAIRRVRPR
AAPAHNTKMRVKDLPTAWAKKKVLTIDSIQTGMQVPFMLTAKQEVFFQDKKTHKPPRLIC
YPSLEFRVAEKMIMGDPGKVAKAILGKAYGFQYTPQQRVQRILDMWNSKVKPAAISVDAV
CFDSSITSEDVERETELYAAASPEPGLVRALGKYYAEGPMINRNGQEVGWRKCRASGVLT
TSSSNSITCYLKVASACRRIGLENPSFLIHGDDTIIIYERGELKAALAAYGYECEPKMHA
SVDTIETCSSWLAECNVCSRKAYFLSCDAKRMLARVASEYRDPIATAGGYILLYPQHPVV
RYVLIGLFLDLLFSTGEPPDTKVMCEVQGNTITFPLEALPNILVGIHGPDCLRVTADSRK
TLLETQKALQAMGMRGLGYWRTKQRRLRVRIMRSGRRWARLALALLWDPSSRQDVEIMSQ
PYQSL--LGVGLF
>U22303
LWLLVCFVLFNSRHQCFVLSNCCSDEVYFCFGDGCLVAYGCTVCTQCWKLYRPGVATRPG
SPGELLGRFGSVIGPVSASAYTAGVLGLGEPYSLAFL-GVTCVKACDILQLPAKLWRGLT
XXPVLSLLVILMLVLEQRLLIAFLLLLNCVCGVCDCDFGKHWAPPLCSLPPVCPRTVMCQ
WGSADELPRSALCTCVVDQRPKCGSCVRDCWETGGP-GFDECGVGTRMTKHLEAVLVDGG
VSYLVTEVGGYWHALKCPCRVLPERIPGRPVNACLHPFASWGFYAPVFTKCVDVCPGFAF
DFPGDHNGFIHVKGNRQQVRSSPAWLLTDMVLALLVVMKLAEARVVPLFMLAMWWVEAXL
APELVCTPVVGWAAQGCLGVMCVVAYLNVLGSXRAAVLVAMHFARGALPLVLVVAAGXTR
ERHSVLGLEVCFDLWSWGLAGVVSWALLVGGLMTHGGRARXTWXARWAVNXQRVXRWVNN
SPVGXXWXXVAFFPQTVATXSVIFICLSSLDVIDFILXVLLVNSPNARLAXVLDSLAWLV
GVLRKRGVLLYEHXGHTSRRGAARLREWXFAXEXVXITEDXXIVRDSARVLGCGQLVHGK
PVVARRGDEVLIGCVNSRFDLPPGFVPTAPVXLHXXGXXXXGVVKXSMTGKDPHXNVVVX
GTSTXRSMGCCVNGVVYXTYHXTNAXXMAGXFXXVXARWWXAXDDVTXYPLXNXASCXXX
XKCQTGVWVIRNDGALCHGTLGVVDLDMPAELSDFRGSSGSPILCDEGHAVGMLISVLHR
GSRVSSVRYTKPWETLPREIEPPVPGTTYREAPLFLPTGAGKSTRVPNEYVKAGHXVLVL
NPSIATVRAMGPYMEKLTGKHPSVYCGHDTTAYSRTTDSSLTYCTYGRFMANPRKYLRGN
DVVICDELHVTDPTSILGMGRARLLARECGVRLLLFATATPPVSPMAKHESIHEEMLGSG
EVPFYCQFLPLSRYATGRHLLFCHSKVXCTRLSSALASFGVNTVVYFRGKETTGDVCVCA
TDALSTGYTGNFDTVTDCGLMVEEVVEVTLDPTITIGVKTVPAPAELRAQRRGRCGRGKA
GTYYQALMSSAPAGXVRSGALWAAVEAXVSWYGLEPDAIGDLLRAYDSCPYTAAISASIG
EAIAFFTXLVPMRYPQVVWAKQKXHNWPLLVGVQRHMCEDAGCGXPANGPEWSGIRGKGP
VPLLCRWGGLPESVAPHHWVDDLQARLGAEGYTPCIAGPVLLVGLAMAGGAILAHWTGSL
VVVTSWVVNGNGNPLSDIKPTEAVTACXWGPAAXVPPPAS-FTSAWDSVFTHGRSLLVGF
TAAYGARRNPPLGVGASFLLGMSSSHXHVRLAAALLLGVGGTVLGTPATGLAMAGAYFXG
GSVTANWLSIIVALIGGWEGXXNAASLTFXLLXGKLQXXXAWCXVXCXASPGASVXGVXX
XXXXXWVNRXLTMMPRSSVMPDDFFLKDEFVTKVSTVLRKLSLSRWMTLVDKQIVWDLIR
XGRFKXMFALPRLPLIGCSTGWGGPWEGNGHLETRCTCGCVITGDIHDGIYTSLLCRHYY
KRTVPVGVMGNVPLVPTYQIGTSDWFTVHATSCDVRRAVRGPTYVGGVPCSWAPALVYRL
GQGIKIDGARLEALEEAAVSLLPHDDCSCRD-VPIEPTESDPEPARRIVRIRACCCDRST
MKAMPLSFTVGECPICEVG-DIRLEETPTSYSYIWSGAPLGGRSVPQPMTRPIGTHLTCD
TTKVYVTDPDRAAERAEKVTIWRGDRKYDKHYEVVEAVLKKAAKSHGWTYSQAIAKVRRR
AAAGYGSKVTASTLAT--GWPHVEMLDKIARGQEVPFTFVTKREVFFSKT-TRKPPRFIV
FPPLDFRIAEKMILGDPGIVAKSILGDAYLFQYTPNQRVKALVKAWEGKLHPAAITVDAT
CFDSSIDEHDMQVEASVFAAASDNPSMVHALCKYYSGGPMVSPDGVPLGYRQCRSSGVLT
TSSANSITCYIKVSAACRRVGIKAPSFFIAGDDCLIIYENDALKAALANYGYRCEPTKHA
SLDTAECCSAYLAECVAGGAKRWWLSTDMRKPLARASSEYSDPIGSALGTILMYPRHPIV
RYVLIPHVLIMAYRSGSTPDELVMCQVQGNHYSFPLRLLPRVLVSLHGPWCLQVTTDSTK
TRMEAGSXLRDLGMKSLAWHRRRAGNVRTRLLRGGKEWGHLARALLWXPXLKEXGFQLAT
PYEHHLSLLAALL
>AF023424
LWFFVLLVLFKSKHRCRFLSNCCSDEVYFCFGDGCLVSYGCTVCTQCWKLYRPGVATRPG
SPGELLGKFGSYVGPLASAAYAAGVLGLGEPFSLALAGGLTCHLKCDILELPSRLWCGLS
RAGVLALLVVMMLGLEQRLVLALLLLIACHCAECTCPFGRVWNPVLCSLPPVCPSAVMCR
WGSARELPRSALCVCVVDQRPWCGSCVRDCWETGGP-DFASCGIGTQVTEHLEAVLVHGG
VNYTVTQIGGYWHALKCPCGDLPRRIPGIPVNACLHPFTAWGWYAPVFTKCVDVCRGFAY
DFPGDHNGFIHVVGARQQXRSSPAWLLSDMAFALLVLMKVAEARLVPLFMLACWWVQAAL
APEYVAAPIVGWAAEGLLGLLNVMAYLNTVGSVRCXVLVASHLARGAFXLVMVVAASVSR
DRHSVLGLEICLDIHLWFASWVLSWGLLMLGLLSQRGKEKLRAYGRWCILYQRLRKLVAW
SPVGRLWLVAAFWPREIAAVCVAFIGFGFFDVVDYILEVVLVSSPNVRLARVLDSLVWLV
EKLRKRNCFLYAHAGQVTRRTAEQLRQWGFALEPVAVHEDCAMVRDAARTLSCGQSVHGK
PVVARRGDEVLIGVLNGVWELPPGFVPTAPVVVHHHGKGFFGVVKTXMTGWDEVGNVVVL
GTSTTRSMGTCVNGVMYTTYHGSNARTLAAQMGPVNSRWWSASDDVAVYPLPVGAKCLEP
CKCQQGVWVIRNDGALCHGTLGTVELDLPAELCDFRGSSGSPILCDEGHAVGMLISVLHR
GSRVTGIRYTKPWETLPREAIPPVPGRSYREAPLYLPTGSGKSTRIPWEYVKSGHRVLVL
NPSIATVRAMGPYMEQLTGQHPSIYCGHDTTAYSRTTQSGLTYCTYGRFMANPRKYMRGC
DVVICDECHSTDPVSILGMGRARLLAKDCKVRLLLFATATPPGAPIAPHENIREEMLGVG
EVVFYGHKLPAARYMTGRHLLFCHSKVECNRLASALTSCGISAITYYRGGEQEGDVCVCA
TDALSTGFTGNFDTVTDCGLMVEEVVEVTLDPTITVSLRTVPAPAELRSQRRGRCGRGKT
GTYYQALASSAPAGTVRSGALWAAVETAVTWYNLEPDMTGDLLRAYDSCPYTSAITASVG
EAIAFFAGLVPLRYPQVNWAKQKGLNWPLLVGVQRYMCEEAECGPPADGPEWAGIRGRGP
VPLLCRWGNLPEAIAPHHIVDDLQAPLGAEGYSPCLAGPVLLVGLAMAGGALLAHWTGSL
VVVTTWSVNGGGNPLGEVKVAEATEACGWGPCSAVPPPAASFTRAWDTVFTHGRSLLVGF
TAAYGAKRNPPLGVGASFLLGMSAGHSHVRLAAALLLGVGGTMLGQASTGLAMAGAYFAG
GSITSSWLSVIVALLGGWEGAVNAASLTFDLLSGRAEAKDAWCIISCLASPGASVAGAAL
GVLLDWVNRLLTLLPRSSVIPDDYFVKDEFVVKVSSILRRMSLSRWMTLVDKELLWDFVR
LGRMRLSTLFPKVPLLGCSTGWSGHWEGSGHLETRCLCGCIVTGEIVDGEYSTMWCSNYI
RKTIPVGVVGGEPAPPTYQFGYKDWVTIHATSCELRRAARRPCFSQGVACSWPPAMVYRT
GQTITIDGVRLDALEEAAVALLPHDDCSCRDEVPIEPSESEPXGAKRILRVRGCCCDRST
LKAFPLELKVGEVPIADTG-DIILEEAQMSYSYIWSGAPLGGRVVPPPITRPIGTHLTHD
TTKVYVTDPDRAAERAEKVTIWRGQRVYDEHYAVVGEALKKAATSPGWTYAMAISKVRKR
AAAGYGSKVTVATLET--GWPHVRMIDKIRCHEEVPFTFVTKREVFFSKT-TRKPPRFIV
YPPLDFRIAEKMILGDPGIVAKAILGPAYLFQYTPNQRVKLLVSTWESKTHPAAITVDAT
CFDSSIDERDMEVEAEIFAAASDQPELVKALCRYYAEGPMVTPDGVPIGFRKCRSSGVLT
TSSANSITCYIKVKAACAKVGLKDPSFFIAGDDCLIIYEDDRLRLALGNYGYRCEPSKHA
XXDXXECCSAYLAECTAGGSRRWWLSTDMRKPLARAAAEYSDPVGSALGTILMYPWHPIV
RYVLIPHVLIMAFRGGGTPDELVMCQVQGNTYSFPLKILPRVLVSLHGPWCLQVTTDSTK
TRMEAGNALRDLGMKSLSWHRRRAGNVRTRLLRGGKAWGHLARCLLWHPGLKEHNFRLVT
PYEHHMALTAALI
>U94421
LLLLVLLILFPSRHACRYLSNCCSDEVYFCFGDGCLVAYGCTVCTQCWTLYRPGVATRPG
SPGELLGKFGGALGPVASAAYTAGVLGLGEPFSLAFCAGLNCSLRCNLIHLPGKLWRGFT
NASMLAVLVIIMLVLEQRLLMAFLLLLNCHCAVCECDFGKHWAPKLCSLPRVCPRSAVCQ
WGSADELPRSALCTCVVDQRPKCGDCVRDCFETGGP-GFEECGVGVRVTSLLTAVLVDGG
VNMTVSQIGGYWHALQCPCGPLPERIPGIPVNACIHPFSAWGFYAXVFTKCVDVCNGFAF
DFPGDHNGFIHVKKGRQQIRSSPTWLLSDMVLAMLVMMKLAEARVVPLFCLAMWWVEAAL
APELVCAPVVGWGAQGFLAVCCVVAYLGVLGTARCCVLVAMHFARGALPLVMLVLAGVSR
ERHSVLGLEVCFNLYWWCVAGVVSWALVTMGLLTHGGKVKLRWYRTWCVFYQKVRLRLLD
TPIGNLWLVAAFWPDIAAEVCVFLIIFGFLDVVDFCLEVSLVSSPNVRLAQMFDSLVHLA
ERLRRRGVFLFEHAGHVTRPAAERLREWGFALEPVAVKEDCAIVRDAARVLGCGQRVNGV
PVVARRGDEVLIGCLSSRFDLPPGFVPTAPVVVHHQGKGFFGVVKTSMTGRDECGNVVVL
GTSTTRSMGTCVNGVMYATYHGTNGRTMAGPMGPVXARWWSTSDDVCVYPLPMGATCLEP
CKCSQGVWVVRNDGALCHGTLGTVELDLPAELCDFRGSSGSPILCDEGHAVGMLVSVLHR
GNRVTGIRYTKPWETLPREAQPPVPGKTYREAPLYLPTGSGKSTRIPAEYAKAGHKVLVL
NPSIATVRAMGPYMEKLTGQHPSVYCGHDTTAYSRTTQSNLTYCTYGRFMANPRKYLRGH
DVVICDECHSTDGVSVLGMGRARLLAKECRVRLLLFATATPPGAPMAAHDNITEEPLDTG
EITFYGHRLPVARYATGRHLLFCHSKVECERTCAALSALGVSAVTYYRGRETAGDVCVCA
TDALSTGYSGNFDSVTDCGLMVEEVVEVTLDPTITISLRTVPAPAELRMQRRGRCGRGRT
GHYYSALAAAAPAGTVRSGALWAAVEAGVTWYNLEPDLTGDILRAYDSCPYTAAITASVG
EAITFFSGLVPMRYPQVVWAKQKGHXWPLLVGVQRQMCEEAGCGPPADGPEWNGIKGKGP
VPLLLRWGGLPEHVAPHHWVDDLQARLGXEGXTPCLAGPVXLVGLAMAGGALLAHWTGSI
VVVTTWEVNGGGNPLCDVKPAEAVGECGWGPMAAVPPAPALFTQTWEAIFTNGRSLLVGX
TAAYGAKRNPPLGVAASFLLGMSAGRAHVXLAAALLLGVGGTMLGQASTGLAMAGAYFAG
GSITSSWLSIIITLLGGWEGAVNAASLTFDLLSGKAEAKDAWCIISCLASPGASVAGVAL
GVLLDWVNRLLTVLPRSSVMPDDFFVKDEYVNRVSSVLRKMSLSRWLTLVDKEVLWDLVR
LGRYKIKTTFPKIPLMGCSKGWAGPWEGNGHVEARCTCGCVITGEIYDGEYSTFFCSHYL
RKTVPVGVMGSTPVVPTYQLGCADWITVTASSAEVRRAVKSPCFAGDLPVSWRPAMVYRG
GQTIQLDGVRLQALEDAAVSLLPHDDCSCRDEVPI-ATESEPESAKRVVRIKSCCCDRST
LKXLPLSXSVGEAPLTDTG-DIELEETQTSYSYVWSGQPLGGRVIPPPITRPVGTHLTCD
TTKVYATDPDRAAERAEKVTIWRGQRKYDKEYYVVDEALKKARKSPGWTYEQAISKVRRR
AAAGWGSKVTASTLDK--GWPHVKMLDKIAFHKEVPFTFVTKXEVFFSKT-TRKPPRFIV
XPPLDFRIAEKMILGDPGIVAKAVLGSAYLFQYTPNQRVKALVAAWEGKKHPAAITVDAT
CFDSSIDEHDMQVEAAIFAAASDDPVRVHALCRYYVEGPMVSPDGVMLGHRACRSSGVLT
TSSANSXTCYIKXXAAXXRAGVKEPXFXIAGDDCLIIYENDRLKAALADYGYRCDPVKHA
SLDTAECCSAYLAECVAGGKKRWWLSTDMRKPLARASSEYTDPIGSALGTILMYPWHPVV
RYVLIPHVLIMAYRSGSSPDELVMCQVQGNHYSFPLKLLPRVLVSLHGPWCIQVTTDSTK
TRMEXGAALRDLGMKSLAWHRRRAGNVRTRLLRGGKEWGHLARALLWHPGLKEHGFTMAT
PYEHSLALVAVML
>KC796089
IVLFVVLFLTPARHACPRLTNCCLSEIFACFDGGCLVAVGCTVCAECWDLFRPGVATRPG
RPGELVGRLGWAVRPLVLTAYVASVTGLGEPFSLALLAGASCLKDCDALELPWHLWVGVT
ACGPLVMAVVLMLFLEQRLVMAGLVVLSCQCHVCVCPYGKYWVPALCGFPVACPHTFACQ
WGSADAVPTSAVCSCVIDRRAWCGTCTRECWPETADLSFDNCGLGDRLTEHLWAHVVKDG
VNYTVSEMGGYWHAIACPQGVLPKLLPGRPVNACLLLEMSYGFYAPVFTRCVYVCPGYAY
DFPAGRLGFVRVKNGYQQILPHPKWLLADFLFVMIMLMKLSEARLVPLLTLALWWVEAAV
SPDIIAAPLVGWASEGLLALLNVLVYWANVGGARLAGLVACHLARGAFPLVLVVAASISR
GRASVLGLRVCVDMVWWCFAGLASWAFLTLGLVTHGGRLKLRWYAYWCRLYQGVRRRVMD
SSIGCLWLAAAFWPDEVVVVVVVIMAFGALDVLDYVLEVCVVTTVAARMARLFDAVAWLA
DRFARRGVYLFEHAGQVSRAAAARCREWGMALEPVMVRQDCEVVRDAARVLTCGSRVGGK
PVVARRGSEVLIGAIASLDDLPPGFVPTAPVVVHRAGKGFFSVVKTSMVGKDELGSVMVL
GTSTTRSMGTCVSGLMYTTFHGSNARTLAGPVGRVNPRWWSPGDDVCVYPLPNGATCLEP
CKCTHSVWCIRNDGALCHGTLATVELDLPAEVADFRGSSGSPILCDQGHAVGMMVAVLHK
GARVTGVRFTKPWETLPHEAKPPVPGRSYKEAPLFLPTGSGKSTKVPNEYAKAGHKVLVL
NPSIATTRAMGPYMEKLTGKHPSVYCGHDDTAYSRTTDSNLTYCTYGRFLANPRKYLRGM
DVVICDECHVTDPTAILGMGRARLLAKECKVRLLLFATATPPGSPMTPHDSIKEEALGTG
DLTFYGHKLPLARYSVGRHIIFCHSKAECNKLQVAFAVSGCNSTVYYRGGEHDGDVVVCA
TDALSTGYTGNFDTVTDCGLVVEEVVEVTLDPTITISLRTVPAPAELRMQRRGRCGRGKA
GTYYHAIVGSAPAGTVRSGAAWAAVEAGVVWYNMEPDLTADLLRAFDQCPYTGAVTANIG
EAVSFFSGLTPMRFPEVVWAKQKNHSWPLLVGCQRHMCKDADCGPPADGPEWRGLKGSGP
VPLLCRWGGTPEKTAPHHWVDDLQARLGAEGYSPCYAGPVLLVGLAVAGGAVLAHWTGSL
VVVTAWQVNGNGNPLAEAKVMEAVEACGWGPMAAVAPPPAALSATWDSIFAHGRTLLVTF
AAAYGAKRNPPLGVGASFLMGMASSASTVRLAAALLVGTAGTMVGNASVGLSMAGAYYAG
SSVSSSWLAVILGVVAGWEGAVNAASLTFDLLTGRATAQDAWYILTCLSSPGAAVAGVAL
GLLLDWVNRLLTLLPRSSVIPDGYFVQTEYQARVSEILRKLSLTRWTELVKATLIWDFLH
IGRYKVKCLLPQCPLVSCGPGWRGPWIGAGHLETRCGCGCVITGDVEDGEYSSWWCSHYL
RGSVPVGVAGSRPRIPVYQVGIKDWVIVTATTAEVRRAVREPMYVDGAPVSWQPPMTYRA
GQSIMLEGERLDALEEAAVMLQPHDDCSCRDDIPQEPSDSESVGAKRSVHFRSCCTSRSA
FKTFPMEVSVADATLCTVGTDIYVEEVTVSYSYVWSGAPLGGRHQPPPITRPIGTHLTMD
TTGVYVTDPDRAAERAEKVTIWREPRKYDETYQVASEALNKARKSHGWTYEEAVAKVRPK
ASTGHGCKITVKDLETQKGRDAVTMLGKIRRGEEVPFTFMTKREVFFSPKGTRKPPRFIV
YPPLDFRVAEKMILGDPGVVAKAILGPAYAFQYTPNQKVRRLVDVWHRKRSPRAITVDAS
CFDSTITEEDIAFEAKLFAAASDDPDMVMKLSEYYAAGPMVSPDGVTVGYRRCRSSGVLT
TSSGNSITCWIKVKAACIRAGLQEPTFMIAGDDCLIIYEDDALKEALASYGYRCNPQMHA
SLDTAETCSSYLAECTAGNQHHWFMSMDMRKPLARAAAEYSDPIASALGTVLLCPWHPIS
RYVLLPHLLILAFRGGGNPDDLIACEVAGNTYRFPLSILPRVLVSLHGPDCLRVLTDSTK
TRMEAGKALRELGMKSLPYYRKRAGTVRTRLLRGGTGWGKLARALLWHPGLKEHHFRLLT
PYDHCSLMICALF
>KC796085
IVLFVVFFLTPARHACPRLTNCCLSEIFACFDGGCLVAVGCTVCAECWDLFRPGVATRPG
RPGELVGRLGWAVRPLVLTAYVASVTGLGEPFSLALLAGASCLKDCDALELPWHLWVGVT
ACGPLVMAVVLMLFLEQRLVMAGLVVLSCQCHVCVCPFGKYWVPALCGFPVVCPHTFACQ
WGSADAVPTSAVCSCLIDRRAWCGTCTRECWPETADLSFDNCGLGDRLTEHLWAHVVKDG
VNYTVSEMGGYWHAIACPQGVLPKLLPGRPVNACLLLEMSYGFYAPVFTRCVYVCPGYAY
DFPAGRLGFVRVKNGYQQILPHPKWLLADFLFVMIMLMKLSEARLVPLLTLALWWVEAAV
SPDIIAAPLVGWASEGLLALLNVLVYWANVGGARLAGLVACHLARGAFPLVLVVAASISR
GRASVLGLRVCVDMVWWCFAGLASWAFLTLGLVTHGGRLKLRWYSYWCRLYQGVRRRVMD
SSIGCLWLAAAFWPDEVVVVVVVIMAFGALDVLDYVLEVCVVTTVAARMARLFDAVAWLA
DRFARRGIYLFEHAGQVSRAAAARCREWGMALEPVMVRQDCEVVRDAARVLTCGSRVGGK
PVVARRGSEVLIGAIASLDDLPPGFVPTAPVVVHRAGKGFFSVVKTSMVGKDELGSVMVL
GTSTTRSMGTCVSGLMYTTFHGSNARTLAGPVGRVNPRWWSPGDDVCVYPLPNGATCLEP
CKCSHSVWCIRNDGALCHGTLATVELDLPAEVADFRGSSGSPILCDQGHAVGMMVAVLHK
GARVTGVRFTKPWETLPHEAKPPVPGRSYKEAPLFLPTGSGKSTKVPNEYAKAGHKVLVL
NPSIATTRAMGPYMEQLTGKHPSVYCGHDDTAYSRTTDSNLTYCTYGRFLANPRKYLRGM
DVVICDECHVTDPTAILGMGRARLLAKECKVRLLLFATATPPGSPMTPHDSIKEEALGTG
DLTFYGHKLPLARYSVGRHIIFCHSKAECNKLQVAFAVSGCNSTVYYRGGEHDGDVVVCA
TDALSTGYTGNFDTVTDCGLVVEEVVEVTLDPTITISLRTVPAPAELRMQRRGRCGRGKA
GTYYHAIVGSAPAGTVRSGAAWAAVEAGVVWYNMEPDLTADLLRAFDQCPYTGAVTANIG
EAVSFFSGLTPMRFPEVVWAKQKNHSWPLLVGCQRHMCKDADCGPPADGPEWRGLKGSGP
VPLLCRWGGTPEKTAPHHWVDDLQARLGAEGYSPCYAGPVLLVGLAVAGGAVLAHWTGSL
VVVTAWQVNGNGNPLAEAKVMEAVEACGWGPMAAVAPPPTALSATWDSIFAHGRTLLVTF
AAAYGAKRNPPLGVGASFLMGMASNASTVRLAAALLVGTAGTMVGNASVGLSMAGAYYAG
SSVSSSWLAVILGVVAGWEGAVNAASLTFDLLTGRATAQDAWYILTCLSSPGAAVAGVAL
GLLLDWVNRLLTLLPRSSVIPDGYFVQTEYQARVSEILRKLSLTRWTELVKATLIWDFLH
IGRYKVKCLLPQCPLVSCGPGWRGPWIGAGHLETRCGCGCVITGDVEDGEYSSWWCSHYL
RGSVPVGVAGSRPRIPVYQVGIKDWVIVTATTAEVRRAVREPMYVDGAPVSWQPPMTYRA
GQSIMLEGERLDALEEAAVMLQPHDDCSCRDDIPQEPSDNESVGAKRSVHFRSCCTSRSA
FKTFPMEVSVADATLCTVGTDIYVEEVTVSYSYVWSGAPLGGRHQPPPITRPIGTHLTMD
TTGVYVTDPDRAAERAEKVTIWREPRKYDETYQVASEALNKARKSHGWTYEEAVAKVRPK
ASTGHGCKITVKDLETQKGRDAVTMLGKIRRGEEVPFTFMTKREVFFSPKGTRKPPRFIV
YPPLDFRVAEKMILGDPGVVAKAILGPAYAFQYTPNQKVRRLVDVWHRKRSPRAITVDAS
CFDSTITEEDIAFEAKLFAAASDDPDMVMKLSEYYAAGPMVSPDGVTVGYRRCRSSGVLT
TSSGNSITCWIKVKAACIRAGLQEPTFMIAGDDCLIIYEDDALKEALASYGYRCNPQMHA
SLDTAETCSSYLAECTAGNQHHWFMSMDMRKPLARAAAEYSDPIASALGTVLLCPWHPIS
RYVLLPHLLILAFRGGGNPDDLIACEVAGNTYRFPLSILPRVLVSLHGPDCLRVLTDSTK
TRMEAGKALRELGMKSLPYYRKRAGTVRTRLLRGGTGWGKLARALLWHPGLKEHHFRLLT
PYDHCSLMICALF
>KC796082
IVLLCVLFLAPAKHACRFLSNCCSDEILACFPGGCLVAVGCTICSGCWDLFRPGVATRPG
AAGELVGQLGWAVRPLVTGAYVASVLGLGEPFSAALLAGHTCVMRCDLLELPWHLWVGVT
ACGPVVLGVVVLLALEQRLVMALMVVLSCNCTICDCAFGKYWLPGFCHFPVLCPASVACR
WGSAESVPTSALCHCIIDRRGWCGSCVRDCWPDTASLTFEFCGIGDRLTEHLVAHSVKGG
INYTVSEIGGYWHAIAYPSAALPRFLPGRPVNACILIYGAFGFYAPVFTKCVYVCPGYAY
DFPGGRAGMIRVIAGHQQVLPHPKWLLTDFLFVMIMLMKLSEARLVPLATLAVWWAEAAV
SPDVIAAPLVGWAAEGVLALLNVLVYWSNVGGARLAALVAGHLARGALPLVLVVAASISR
SRCSVLGLRVCFELVWWCLAGVVSWAFLTGGLLTHLGRWKLSVYAGWCRFYQGLRRRIAD
SPVGTLWLAAAFWPGPVVDVVVVIMSLGLVDVLDYALEVCLVTTANARVARALEAMVWFV
SRLERRGVTLFAHMGQVTRTSAAKLRDWGFALEPVAVTRDCEIVRDAARTLSCGCLVGGR
PVVARRGDEVLIGAVASVEELPPGFVPTAPVVVHARGKGFLQVVKTSMTGKDENGAIVVL
GTSTTRSMGTCVSGLMYTTYHGSTARTLAGPVGRVNPRWWSTSDDVCVYPLPNGAGCLEP
CKCQQSVWCIRNDGALCHGTLGTVELDLPAEVADFRGSSGSPILCDQGHAVGMMVSVLHK
GNRVTGVRFTKPWETLPQEARPPVPGKTYKEAPLFLPTGSGKSTKVPNEYAKAGHKVLVL
NPSIATTRAMGPYMEKLTGKHPSVYCGHDDTAYSRTTDSNLTYCTYGRFLANPRKYLRGK
DVVICDECHVTDPIAILGMGRARLLARECKVKLLLFATATPPGSPMTPHDSIREETLGAG
EVVFYGHKLPVKRYSTGRHIIFCHSKAECNKLDAALSAAGCNSMTYYRGGENDGDICVCA
TDALSTGYTGNFDTVTDCGLVVEEVVEVTLDPTITISLRTVPAPAELRMQRRGRCGRGKA
GVYYHALVGSAPAGTVRSGALWSAVEAGIVWYNMEPDLTADLLRAYDQCPYTGAVSANIG
EAVSFFAGLVPMRFPEVAWAKQKNHSWPLLVGCQRHMCKDADCGPPAEGPEWRGLKGTGA
VPLLCRWGAVPDKVAPHHWVDDLQARLGAEGYSPCYAGPILLIGLAVAGGAVLAHWTGSL
VVVTSWTVNGGGNPLAEAKILEAVEACGWGPMAAVPPPQAAFSSIWDKIFTNGRSLLVAF
AAAYGARKNPPLGVGASFLMGMASTAQPVRLAAALLVGTAGTMVGTPNTGISMASAYFAG
SSMSTSCLAVIISVIGGWEGAVNAASLTFDLLTGKATTQDAWYVLACLGSPGAAVAGVAL
GLLLAWVNRLLTLLPRSSVIPDDYFVKTEYVEKVSQVLRKLSMTRWSALVASSLIWDFLR
LGRLKIKTIIPSVPLASCEAGWKGPWVGEGHLEARCACGCVVTGDVAGGEYSSWFCGHFL
RGSVPVSVMGSHPKPPVYQVGVKDWIVLLASSSEVRRAVRPVMYCDGAPVSWPPAMVYRK
GQAITVDGERLEALEEAAVILAPHDDCSCREEIPILPSDSEESGTRRTVAIKSCCTSRSC
FKSFPMEVSVGEATLCTVGTNIIVEEVTVSYSYVWSGAPLGGRHVPPPMTRPIGTHLTCD
TTKVYVTDPDRAAERAEKVTLWREPRKYDDTYQVVAEALKAAKKSHGWTYEEAVQKVRSK
ASTGYGCSITVKDLQTPRGRAAVEMMSKIERGEEVPFTFMTKREVFFASQGKRKPPRFIV
YPPLDFRVAEKMILGDPGKVAKAVLGPAYGFQYTPNQKVRRLVDVWQHKQHPRAITVDAS
CFDSTITEEDINLEAKIFAAASDRPELVMKLSEYYAAGPMVSPTGVPVGYRRCRSSGVLT
TSSGNSITCYLKVKAACIRAGIKEPTFMICGDDCLIIYEDDALKSALNDYGYRCDPQMHA
SLDTAETCSSYLAECTAGDKRHWFMSCDMRKPLARAASEYSDPIASALGTVLLYPWHPIS
RYVLLPHLLIYAFRGGGTVDELIACEVQGNTYRFPLKLLPQVLVSLHGPDCLRVLTDSTK
TRMESGKALRELGMRSLAYYRKRAGTVRTRLLRGGPGWGKLARALLWHPGLKEHHFRLTT
PYDHQGILACALI
>KC796081
-WLLLFVFLLPASHKCRFLTNCCSDEISACFSGGCLVALGCTVCDGCWDLFRPGVATRPG
APGEVVEQLGWAIRPLTTAAYVAGVFGLGEPYSAAVLIGVTCNMTCDLTSLPWYLWRGLM
TCGFLMLAVVLLLVLEQRLVMALAVVLGCQCHVCVCPYGKYWVPSLCHLPYECPDAVGCR
WGSVELVPTSAVCSCVIDRRAHCGDCVRDCWESTGDKTFEVCGIGPRVTSHLWAHSVGGG
VNYTVVEMGGYWHALACPASPLPRFLPGRPVNGCLSLLSSWGFYIPVFSECVRVCPGFAF
NAPSGRLGFIRVSGAVQDVIPHARWLLTDFLFTLLLLMKLSGSRLVPLVTVALWWVEAAV
SADVLAAPLVGWAAEGLLAVMNVLVYWQNVGGARLAALVAGHLARGAFPLVLVVAASISR
ARCSVLGLRLCITIFWWACAGVASWALLTAGLVTPMGKIKLNWYAGWASFYQGIRRRVAD
SIIGTVWLVAAFWPGPVVDVVVVIMVFGVLDVIDFALETAIITTANARAARVLDALCWVV
RRLEARGVYLFAHAGQVTRKAATWLREFGYALEPVMVSRDCEIVRDARRVLSCGASVKGK
PVVARRGDEVLIGCLGSVEELPPGFVPTAPVVVQRTGKGFFGVIKTAMTGKDVEGSVVVL
GTATTRSMGTCVSGVMYTTYHGSNARALAGPVGPVNPRWWSPGDDVAVYPLPAGATCLEP
CKCSTSVWCLRNDGALCHGTLGTVELDLPAEVGDFRGSSGSPVLCDEGHAVGMLVAVLHR
GNRVTGVRYSRPWETLPQEARPPVPGRSFREAPLFLPTGSGKSTRVPNEYAKAGHKVLVL
NPSIATTRAMGPYMEKLTGKHPSVYCGHDATAYSRTTDSNLTYCTYGRFLANPRRYLKGM
DVVICDECHVTDPIAILGMGRARSLARECRVRLLLFATATPPGVPMTPHDSIREEALGTG
DVVFYGHKLPLARYTTGRHIIFCHSKLECNRLAAALSASGCQAVTYYRGGESEGDVCVCA
TDALSTGYTGNFDTVTDCGLVVEEHVEVTLDPTITISLRTVPAPAELRMQRRGRCGRGKA
GVYYHAITGTAPAGTVRSGALWSAVEAGIVWYNMEPDMTADLLRVYDQCPYTGAVTCSIG
EAVNFFAGLTPMRYPQVAWAKQKNLQWPLLVGVQRAMCQEAGCGPPAEGPEWRGIAGDGP
VPLLCRWGAVPDKIAPHHWVDDLQARLGAEGYTPCYAGPILLVGLAVAGGAILAHWTGCL
VVVTTWQINGGGNPLADAKVIEAVASCGWGPMAAVAPAAAAFKTVWENVFVSGRSVMVAL
AAAYGARKNPPIAAGASFLLGLGASAQPVKLAAALLLGSAGTMIGDPSVGLSMATAYFAG
GSMTASWVSVILAVIGGWEGAVNAASLVFDLLAGRAEPKDAWCLLACLASPGAAVAGVAL
GLLLEWVNRLLTLLPRSSVIPDDYFVKTEYVDRVSQILRRLSISRWSSLVVKAMIWDFMR
LGRLRVKTLLPALPLVGCEAGWRGPWKGEGHLEARCTCGCVVTGEIVDGRYSTVLCANYL
RGAIPVGVMGSQPDLPTYQVGPKGWLVLWRTNTEIRRAVRPVMYHGKTAVSWKPEMVYHG
DMSVVVDGERLEALEEAAVSLMPHSDCSCEGDIPTLDADSEVSGAKKVIHVRSCCDSRSA
TKAFPFGVSVAEATLCTVGTDIYVEEVTVSYSYVWSGAPLGGRHVPPPMTRPIGTHLTCD
TTKVYVTDPDRAAERAEKVTLWRPQRNYDKYYQVVAEAKAKAKQSCGWSYEDAVAKVRKN
AGLGYGSTVTVAALKTPKGREKVNMIQKIRRGDEVPFTFTCKREVFFTTT-TRKPPRFIV
HPPLDFRVAEKMILGDPGKVAKAILGKSYAFQYTPNQKVKHLVETWSRKQHPRCITVDAS
VFDSTITEEDMRVEADIFASASDQPELVRQLCEYYIAGPMVSPDGVPIGYRRCRASGVLT
TSSGNSITAYLKVKAACTRVGLKDAELLIAGDDCLIIYEDDPLKEALGDYGYRCNPQAHA
SLDTAETCSAYLAECNAGGERRWWMSTDMRKPLARAASEYSDPIASALGTILLYPWHPIT
RYVLIPHVLIMCFRGGGTPDELVACQVSGNTYRFPLRLLPSILVSLHGPACLRVTTDSTK
TRMEAGKALRDLGMKTLPYYRKRAGTVRTRLLRGGQGWGRLARSLLWHPGLKEHGFKFLT
PYDHDLALGISFV
>KC796075
-WWLLLVFLLPASHKCRFLTNCCSDEISACFSGGCLVALGCTVCDGCWDLFRPGVATRPG
APGEVVEQLGWAIRPLTTAAYVAGVFGLGEPYSAAVLIGVTCNMTCDLTSLPWYLWRGLM
TCGFLMLAVVLLLVLEQRLVMALAVVLGCQCHVCVCPYGKYWVPGLCHLPYECPDAVGCR
WGSVELIPTSAVCSCVIDRRAHCGDCVRDCWESTGDKTFEVCGIGPRVTSHLWAHSVGGG
VNYTVVEMGGYWHALACPASPLPRFLPGRPVNGCLSLLSSWGFYIPVFSECVRVCPGFAF
NAPSGRLGFIRVSGAVQDVIPHVRWLLTDFLFTLLLLMKLSGSRLVPLVTVALWWVEAAV
SADVLAAPLVGWAAEGLLAVLNVLVYWQNVGGARLAALVAGHLARGAFPLVLVVAASISR
SRCSVLGLRLCITIFWWACAGVASWALLTAGLVTPMGKIKLNWYAGWASFYQGIRRRVAD
SIIGTVWLVAAFWPGPVVDVVVVIMVFGVLDVIDFALETAIITTANARAARVLDALCWVV
RRLEARGVYLFAHAGQVTRKAAAWLREFGYALEPVMVSRDCEIVRDARRVLSCGATVKGK
PVVARRGEEVLIGCLGSVEELPPGFVPTAPVVVQRTGKGFFGVIKTAMTGKDVEGSVVVL
GTATTRSMGTCVSGVMYTTYHGSNARALAGPVGPVNPRWWSPGDDVAVYPLPAGATSLEP
CKCSTSVWCLRNDGALCHGTLGTVELDLPAEVGDFRGSSGSPVLCDEGHAVGMLVAVLHR
GNRVTGVRYSRPWETLPQEARPPVPGRSFREAPLFLPTGSGKSTRVPNEYAKAGHKVLVL
NPSIATTRAMGPYMEKLTGKHPSVYCGHDATAYSRTTDSNLTYCTYGRFLANPRRYLKGM
DVVICDECHVTDPIAILGMGRARSLARECRVRLLLFATATPPGVPMTPHDSIREEALGTG
DVVFYGHKLPLARYTTGRHIIFCHSKLECNRLAAALSASGCQAVTYYRGGESEGDVCVCA
TDALSTGYTGNFDTVTDCGLVVEEHVEVTLDPTITISLRTVPAPAELRMQRRGRCGRGKA
GVYYHAITGTAPAGTVRSGALWSAVEAGIVWYNMEPDMTADLLRVYDQCPYTGAVTCSIG
EAVNFFAGLTPMRYPQVAWAKQKNLQWPLLVGVQRAMCQEAGCGPPAEGPEWRGITGDGP
VPLLCRWGAVPDKIAPHHWVDDLQARLGAEGYTPCYAGPILLVGLAVAGGAILAHWTGCL
VVVTTWQINGGGNPLADAKVIEAVASCGWGPMAAVAPAAAAFKTVWENVFVSGRSVMVAL
AAAYGARKNPPIAAGASFLLGLGASAQPVKLAAALLLGSAGTMIGDPSVGLSMATAYFAG
GSMTASWVSVILAVIGGWEGAVNAASLVFDLLAGRAEPKDAWCLLACLASPGAAVAGVAL
GLLLEWVNRLLTLLPRSSVIPDDYFVKTEYVDRVSQILRRLSISRWSSLVVKAMIWDFMR
LGRLRVKTLLPALPLVGCEAGWRGPWKGEGHLEARCTCGCVVTGEIVDGRYSTVLCANYL
RGAIPVGVMGSQPDLPTYQVGPKGWLVLWRTNTEIRRAVRPVMYHGKTAVSWKPEMVYHG
DMSVVVDGERLEALEEAAVSLMPHSDCSCEGDIPTLDADSEVSGAKKVIHVRSCCDSRSA
TKAFPFGVSVAEATLCTVGTDIYVEEITVSYSYVWSGAPLGGRHVPPPMTRPIGTHLTCD
TTKVYVTDPDRAAERAEKVTLWRPQRNYDKFYQVVAEAKAKAKQSCGWSYEDAVAKVRKN
AGLGYGSTVTVAALKTPKGREKVNMIQKIRRGDEVPFTFTCKREVFFTTT-TRKPPRFIV
HPPLDFRVAEKMILGDPGKVAKAILGKSYAFQYTPNQKVKHLVETWSRKQHPRCITVDAS
VFDSTITEEDMRVEADIFASASDQPELVRQLCEYYIAGPMVSPDGVPIGYRRCRASGVLT
TSSGNSITAYLKVKAACTRVGLKDAELLIAGDDCLIIYEDDPLKEALGDYGYRCNPQAHA
SLDTAETCSAYLAECNAGGERRWWMSTDMRKPLARAASEYSDPIASALGTILLYPWHPIT
RYVLIPHVLIMCFRGGGTPDELVACQVSGNTYRFPLRLLPSILVSLHGPACLRVTTDSTK
TRMEAGKALRDLGMKTLPYYRKRAGTVRTRLLRGGQGWGRLARSLLWHPGLKEHGFKFLT
PYDHDLALGISFV
>KC796086
LWWIFVLVLTPASHACLYLSNCCNDEISACFPGGCLVAIGCTVCSDCWDLYSPGVATRPG
APGELVGQLGWAVRPLVTAAYAAGVLGLGEPFSLGLLVGTTCVRSCDALELPWYFWQGIL
SCGFVVMAIVVLLVLEQRLVMAILVVLGCQCHVCSCPFGQFWVPHLCHMPYHCPEKLGCR
WGSVELVPGSAVCSCVLDRREFCKDCVRDCWETTADLTFEACGIGGRVTSTLWAHTVTGG
VNYTVVELGGYWHAIACPYTLLPRRMPGRPVNACLTAFSAWGFYEPVFRECVPVCRGYAY
DAPAGRAGFIRVRGQWQQTMSHPKWLLTDFLAVLVLLMKLSEARLVPLVVIVLWWVDAAV
SPDIVAAPLLGWAADGLLAFLNVMVYWHNIGGARLAALVAGHLARGALPLVVLIAASISR
HKCSVLGLRICFTVIWWAIAGVVSWGALTLGLVTYGGRAKLRWYAVWCRLYQGLRRRVAD
SPIGVLWMAAAAYPTTVVDVVVILILCGLLDCVDYVLETAIVTTVNARAAVVLDALVWFV
DRLERRGVRLFAHMGHVTRTTAARLRELGMALEPVSVRIDCEIVRDTARTLSCGDSVRGK
CVVARRGDEVLIGALGGVDQLPPGFVPAAPVVVRSRGKGFFSVVKTSMTGKDEQGSVVVL
GTATTRSMGTCVAGVMYTTYHGSNARAMAGPVGPVNPRWWSPGDDVAVYPLPNGATCLEP
CKCQTSCWVIRNDGALCHGTLSTVELDLPAEVSDFRGSSGSPVLCDEGHAIGMLVAVLHR
GNRVTGVRFTKPWETLPQEAKPPVPGRSYKEAPLFLPTGSGKSTRVPNEYAKAGHKVLVL
NPSIATTRAMGPYMEKLAGKHPSVYCGHDATAYSRTTDSNLTYCTYGRFLANPRRYLKGM
DVVICDECHVTDPVAVLGMGKARMLARECRVRLLLFATATPPGVPMTPHESIREEALGVG
EVTFYGHKLPISRYTTGRHIFFCHSKLECNRLAAALTGAGCQAVTYYRGGENDGDVCVAA
TDALSTGYTGNFDTVTDCGLVVEEVVEVTLDPTITVSLRTVPAPAELRMQRRGRCGRGKA
GTYYHAISGSAPAGTIRSGVLWSAVEAGLVWYNMEPDVTADVLKVFDQCPYTGAVTASIG
EAVNFFAGLSQFKNPHVSWAKSKNHQWPLLVGVQRMMCQEAEAAGPAEGPEWRGLQGKNP
VPLLCRWGAVPDKLAPHHIVDDLQARLGAEGYSPCYAGPILLVGLAVAGGAILAHWTGNL
VVVTSWKVNGGGNPLADARVVEAVESCGWGAVSSVAPTVVAFTTVWDNVFASGKNIMVAL
AAAYGARRNPPIAVGASFLLGLQASSLHVRLAAALLLGSAGTMLGDPATGLSMAGAYFAG
GSMTASWVNVIVAVIGGWEGAVNAASLVFDLLAGKAEPKDCWCILSCLASPGASVAGVAL
GLLLEWVNRLLTLLPRSSVIPDDYFVKTEYVDRVSGILRKLSLTRWFTLVQKSMIYDFVR
TGRAKVKTILPALPLVSCEAGWTGGWVGTGHLEARCSCGCVVTGEIIDGKYSSILCANYL
LGGVPVGVMGSVPDVGTYQIGPKGWLVVVATNEAVRRAVRPVMYVDNRAVHWRPQMVYRA
GQMVAVDGERLNALEEAAASLLPHDQCDHPDPIP---SDSESDGAKKVVHFRCCCDSRSA
SKAFPLGVSVKEATMCTVGTDIHVDEVTVSYSYVWSGAPLGGRHVPPPMTRPIGTHLTCD
TTKVYVTDPDRAAERAAKVTLWRPKRNYDKTYQVVDEAKAVAGKSHGWSYDEAIARVRPK
AGLGYGSTVSVPALKTPAGREAVNTINKIRNGIEVPFTFTCKREVFFTNT-TRKPPRFIC
HPPLDFRVAEKMILGDPGVVAKAILGKAYAFQYTPNQKVKRLVEMWQEKQHPRCITVDAS
CFDSTITEEDMRVECDIFSLASDQPDLVRALSEYYIAGPMVTPDGVPIGYRRCRASGVLT
TSSGNSITCYLKVKAACLRVGLQQPEFLIAGDDCLIVYEDDVLKEALGDYGYRCEPKAHA
SLDTAETCSAYLAECNAGGERRWWMSCDMRKPLARAAFEYSDPIASALGTILLYPWHPIT
RYVLIPHVLIMAFRGGGTPDELVACQVAGNTYRFPLKLLPQILVSLHGPACLRVTTDSTK
TRMEAGSALRDLGMKTLPYYRKRAGTVRTRLLRGGQGWGRLARALLWHPGLKEHGFKFLT
PYDHDFVLGVSLV
>AF023425
LVLLLKTFLQPASHACHYLTNCCSSEITACFDGGCLVSVGCTVCDGCWDLYRPGVATRPG
HGGELFGALMSTSSPAVVAAYVAGITGLGEPFSAAALLAVTCLMDCDVMTLPWRLWVGLV
GMSFALMVVVVLLLLEQRVVMVLIVLAGCRCHVCVCPFGQYWLPALCALPVRCPESVMCV
WGSAEQLPGSALCHCVVDRXAWCGNCTRDCWEKTGNLSFEACGLGSRLTAELWAHVVDGG
TNYTVSDIGGYWHAIACPNSALPKLIPGRPVNXCLRLNTAWGXFAPIFTECVRVCEGYAF
DFPGSKTGFIRSRAGFQQIMPHPRWLLXDYLFILLVLMKLAEARLVPLVAVALYWVEAAV
GPEFVSAPLLVWAWEFILMAANIWAYWSXHLGVKLAGLVAAHLXKGALPLVLLVAAXVTR
HRHSVLGFEVCVSL-WWALAAVVSWCLLTLGLTTHGGRRKLEFYSYWCRFHQAVRMRLLC
SKVGRVWVAAGIFPREVVRCSAALTLAALLDSIDYLLETLILTAAQARAARLLDSLTAFV
RRLERRGVTLFQHCGQVSXGAAAILXDLGVALEPVSVTRDCYIVRDAAXTLACGQRVEGL
PVVARRGDEVLVGVFPSVRALPPGFVPTAPVVVMQRGLGFFSVVKTSMLGRDEEGSIXVL
GTSTTRSMGTCVNGVMYTTFHGSNARTLAGPVGXVNCRWWSPSDDVAVYPLPSGASCLEP
CKCGQSVWCIRXDGALCHGRLSLVELDLPTEISDFRGSSGSPILCDEGHVVGMMVSVLHR
GVKVTGVRYVKPWETLPKDSQPPVPGKTFTEAPLYLPTGSGKSTRIPLEYTKAGHKVLVL
NPSIATVRAMGPYMEKLSGQHPSIYCGHDTTAYSRTTGSPLTYCTYGRFMANPRRYLRGA
DIVICDECHVTDPTSVLGMGRARLLARECGVRLLLFATATPPGAPLAQHESIKEVPLGVG
EVAFYGHKLPVERYRTGRHLLFCHSKVECNRLHAALSTAGCNAVVYYRGNEQAGDVCVCA
TDALSTGYTGGFSTVTDCGLMVEEVVEVTLDPTITISVRTTPAPAELRAQRRGRCGRGSQ
GTYYYAMTASAPAGTLRSGPLWAAVEAGVAWYNLEPDMTADILRAYDACPYTAAITASVG
EAINFFSGLVPMRYPQVAWAKSHQHNWPLLVGVQRTMCQEANVAGPGDGPEWAGLAGTGP
IPLLCRWGAPPPSVAPHHWVDDLQARLGAEGYSPCYAGPILLVGLALAGGAVLAHWTGSL
VVVTSWRVNGNGNPLADGKCAEAVQTCGWGPMAACPPGGGAFAQAWDAIFTNGRSLLVGL
VAGYGARRNPPLGVAAAFLMGMSAGHQHVRLAAALLLGVGGTMLGTPSVGLAMSGAYFAG
GSITSSWLSAIVAVLGGWEGAXNAASLTFDFLTGRAELKDMWFLVSCXASPGASVAGVAL
GLLLDWVNRILTLLPRGSVLPDGFFVKSEFTERVSTILRKMSLSRWMTLVERSMLWDLVR
FGRYRLKGMVPRVPLVGCTPGWGGSWVGEGHIEARCACGCIITADVEEGKYSSRLCSNYL
KGTVPVSAAGSEPEVPLYQIGVAEWVVVGASSVELRRAIRPPMFVGGVGVSWQPPLVYRA
GQSVRFDDVRLDALEEAAVSLLPHDDCSC--EVPIGMSDSEPEGAKRLVTVRSCCADRSA
TRAFALSLPIAAVLLQNAG-DLIVSESSVSYSYIWSGAPLNGRHQPAPMTRPIGTHITAD
TTKVYVTDPNQAGERAAKVTIWRGSRVYDAHYRVVSEVLQQAKKSPGWTYDEAIAKVHSR
AAAGFGSKVTVGNMTTPAARAEVNMLAKIKTKQEVPFTLVTKREVFFQKT-TRKPPRFIC
FPPLDFRIAEKMILGDPGLVAKGILGKSYLFQYTPNQRVKLMVDLWRQKKHPRAITVDAT
CFDSSIDERDMAVETEVFAAASPNPDLVRALGSYYAEGPMVSPKGVPLGVRKCRSSGVLT
TSSANSITCYIKVKAAARAVGLVDPDFLIAGDDCVIIYEDDALRVALGNYGYDCKPKTHA
SLDTAESCSSYLAECNVGTERVWWLSTDMRKPLARAASEYSDPVSSALGTILMYPWHPIV
RWVLLPHILIMAFRGGGTPDDLVVCEVQGNHXSFPLRVLPEVLVSLHGPRCLRVTADSTK
TKMEAGAALRDLGMHTLAFYRKRAGNVRTRLLRGGKGWGRLARALLWHPGLKEHGFKMAT
PYEHHCAFLTALL
>KF234501
LWLFSVFLLSPASHACAYLTNCCASDVYMCLEGGCIVALGCTICTDCWPLYRAGVAVRPG
YPGAIVGSLGWAYPPMATAAYVAGVTGFGEVYSLALMIGLRCDVDCNLWKLPFDFWRGML
GLTPLLGFLAVLLGLEQRFVMLFLLVTQCNCVHCQCPNGDYWVPSNCGWPLTCPHSVVCQ
WGSRSLVPESALCQCLIDRRPSCGTCVRDCWPDTGRLSFARCGTGPRLTGTLEAFAANRS
TKYAVTVIDESLHLVKCPVSGTYGFFPGEPVNACVVLGGAGGFYEPVFRPCYRVCPGYAW
VSGAGPDGFITVRGDEQAVVPPPRWLLLDFVFVLLFLMKLAEAKLVPLILLAVWWAEAAL
HHGFFAAPIAAWCLRMVLGTLNLAIYMRWLGPTRLMALACWKLAKGAFPLVLLLVAGATR
GRTSVLGLQFCFDFLGWAAALVVSWAIFVTSTMSVGGWHKARLYGGWCRVYQLIRYYVAA
SPGGTCWLGAQLFPEECGLVVLVVMFCGLLDGTDWAIEILLTSRPQGRMARLLNSLIRLA
EALARRGIFLYDHMGQVTRRARDQLLEWEAFLEPVSFTRDAEIIRDAARVLTCGASVAGK
PVVARRGDEVLIGTLLSLGELPPGFVPTAPVVIRRCGKSFLGVVKASLTGRDMPGNVMVL
GTATNRSMGTCLGGLMYTAFHGAGARTLSSPSGPLNPRWWSPSDDVTVYPLPDAAVSLEP
CTCNCSAWVIRNDGSLCHGTLAKVELDVAMEVGDFRGSSGSPILCDEGHAIGMLISVLHL
GGRVTAARYTKPWNQVPSDAKPKVPTRGFREAPLFMPTGTGKTTKIPYEYTKLGHKVLVL
NPSVATVKSLGGYMEKLTGKHPSVYCGHDTTAYTRTTDSPLTYATYGRFLANPRSMLRGV
SVVICDECHSHDPTVLLGIGRVRELAKEAGANLVLYATATPPGAPMVSHPSIIEAKLDVG
EIPFYGHGLPLERYRTGRHLIFCHSKAECDRLAGNLAARGVKAVSYYRGKDVEGDLVVVA
TDALSTGYSGNFDTVTDCGLVVEEVVEVTLDPTITISLRTVPASAELRMQRRGRTGRGRT
GRYYHAGVGSAPSGVVRTGPVWSAIEAAVTWYGLEPDLAASLLRLYDDCPYTAAVAADIG
EASVFFAGLTPLRHPDVSWAKTRGTNWPLLVGVQRTMCREVLAPGPSDDPEWAGLKGPNP
TPLLLRWGGAPERISGHHIVDDLVRRLGAEGFQRCDAGPILLVGLAVAGGMIYAHYTGSL
VVVTDWEVKGGGHPLNDAKVIEAVEQVDWSLMNMTGGKAAAMAGGWAAIVGHCQSVIAAA
VAAYGAVRNPPLAAGACFLMGTGVCGNHVKLASSLLLGAVGTALGTPLVGLTMAGSFLGG
ATVAPSLTTILLGAVGGWEGVVSAASATFDFMNGRLALEDLWYLIPVLTSPGAGLAGVAL
GLVLNWINRLLTALPRSSVIPDGFFHEADYVEKVSLLLRRMSLTRFVGLVERGYVWDLMR
LLRRRLKAYCPALPLWHCGEGWCGEWLTDGHVEARCLCGCVVTGDVVNNLYSTKTCRHYW
MGTIPVNMLGYIPLVDTVPVGTSGWLILRRASSQVMAAATEAYYVDGTPCSWAPALVYGP
GQSVEIDGERLYALEQAAKVLEPHDDCSTPSLLPATPESSLESEATRKLAVRECCCERYI
TRYFSLSLTVADVRVADLGNVLHFKETACSYSYVWYGAPLGGRPTKPPVTRPVGSLLAAD
ASATYVTSPDHVGRRIDKVTFWRKPRVCDSFLVEIERARQRACDSHGYDYEEAIKTVRPH
AAMGWGSNVSVSKLATPEGKNAVYRLNDIVAQKEIPFTLTMKKEVFFKDRAEPKAPRLIC
FPPLDFRVCEKLILGDPGRVAKAVLGPAYAFQYTPNQRVKTLVEMWKRKRTPCSITVDAT
CFDSSITEEDVELETELYALASNKPELVKALGKYYAAGPMVNPEGIPVGERRCRSSGVLT
TAASNSISCFIKVSAACARIGLRDVEMLVAGDDCIIICERPELEMALRSYGYNTEPKFHV
SLDTANFCSTWLAECNADGSRHYFLTTDMRKALARMSSEYSDPIASALGYTLLYPWHPII
RWVVLPHLLNVAFRGGGKPDDPVWCQVHGNYYKFPLSLLPRIIVSLHGPAALRVTADTTK
TKMEAGQTLAAFKLPGLATHRRKAGALRTRMLRAGGGWAELARGLLWHPGLRLKGFPLGE
PYYGVPFLIVAIF
>KF234499
LWLFSVFLLSPASHACAYLTNCCASDVYMCLEGGCIVALGCTICTDCWPLYRAGVAVRPG
YPGAIVGSLGWAYPPMATAAYVAGVTGFGEVYSLALMIGLRCDVDCNLWKLPFDFWRGML
GLTPLLGFLAVLLGLEQRFVMLFLLVTQCNCVHCQCPNGDYWVPSNCGWPLTCPHSVVCQ
WGSRSLVPESALCQCLIDRRPSCGTCVRDCWPDTGRLSFARCGTGPRLTGTLEAFAANRS
TKYAVTVIDESLHLVKCPVSGTYGFFPGEPVNACVVLGGAGGFYEPVFRPCYRVCPGYAW
VSGAGPDGFITVRGDEQAVVPPPRWLLLDFVFVLLFLMKLAEAKLVPLILLAVWWAEAAL
HHGFFAAPIAAWCLRMVLGTLNLAIYMRWLGPTRLMALACWKLAKGAFPLVLLLVAGATR
GRTSVLGLQFCFDFLGWAVALVVSWAIFVTSTMSVGGWHKARLYGGWCRVYQLIRYYVAA
SPGGTCWLGAQLFPEECGLVVLVVMFCGLLDGTDWAIEILLTSRPQGRMARLLNSLIRLA
EALARRGIFLYDHMGQVTRRARDQLLEWEAFLEPVSFTRDAEIIRDAARVLTCGASVAGK
PVVARRGDEVLIGTLLSLGELPPGFVPTAPVVIRRCGKSFLGVVKASLTGRDMPGNVMVL
GTATNRSMGTCLGGLMYTAFHGAGARTLSSPSGPLNPRWWSPSDDVTVYPLPDAAVSLEP
CTCNCSAWVIRNDGSLCHGTLAKVELDVAMEVGDFRGSSGSPILCDEGHAIGMLISVLHL
GGRVTAARYTKPWNQVPSDAKPKVPTRGFREAPLFMPTGTGKTTKIPYEYTKLGHKVLVL
NPSVATVKSLGGYMEKLTGKHPSVYCGHDTTAYTRTTDSPLTYATYGRFLANPRSMLRGV
SVVICDECHSHDPTVLLGIGRVRELAKEAGANLVLYATATPPGAPMVSHPSIIEAKLDVG
EIPFYGHGLPLERYRTGRHLIFCHSKAECDRLAGNLAARGVKAVSYYRGKDVEGDLVVVA
TDALSTGYSGNFDTVTDCGLVVEEVVEVTLDPTITISLRTVPASAELRMQRRGRTGRGRT
GRYYHAGVGSAPSGVVRTGPVWSAIEAAVTWYGLEPDLAASLLRLYDDCPYTAAVAADIG
EASVFFAGLTPLRHPDVSWAKTRGTNWPLLVGVQRTMCREVLAPGPSDDPEWAGLKGPNP
TPLLLRWGGAPERISGHHIVDDLVRRLGAEGFQRCDAGPILLVGLAVAGGMIYAHYTGSL
VVVTDWEVKGGGHPLNDAKVIEAVEQVDWSLMNMTGGKAAAMAGGWAAIVGHCQSVIAAA
VAAYGAVRNPPLAAGACFLMGTGVCGNHVKLASSLLLGAVGTALGTPLVGLTMAGSFLGG
ATVAPSLTTILLGAVGGWEGVVSAASATFDFMNGRLALEDLWYLIPVLTSPGAGLAGVAL
GLVLNWINRLLTALPRSSVIPDGFFHEADYVEKVSLLLRRMSLTRFVGLVERGYVWDLMR
LLRRRLKAYCPALPLWHCGEGWCGEWLTDGHVEARCLCGCVVTGDVVNNLYSTKTCRHYW
MGTIPVNMLGYIPLVDTVPVGTSGWLILRRASSQVMAAATEAYYVDGTPCSWAPALVYGP
GQSVEIDGERLYALEQAAKVLEPHDDCSTPSLLPATPESSLESEATRKLAVRECCCERYI
TRYFSLSLTVADVRVADLGNVLHFKETACSYSYVWYGAPLGGRPTKPPVTRPVGSLLAAD
ASATYVTSPDHVGRRIDKVTFWRKPRVCDSFLVEIERARQRACDSHGYDYEEAIKTVRPH
AAMGWGSNVSVSKLATPEGKNAVYRLNDIVAQKEIPFTLTMKKEVFFKDRAEPKAPRLIC
FPPLDFRVCEKLILGDPGRVAKAVLGPAYAFQYTPNQRVKTLVEMWKRKRTPCSITVDAT
CFDSSITEEDVELETELYALASNKPELVKALGKYYAAGPMVNPEGIPVGERRCRSSGVLT
TAASNSISCFIKVSAACARIGLRDVEMLVAGDDCIIICERPELEMALRSYGYNTEPKFHV
SLDTANFCSTWLAECNADGSRHYFLTTDMRKALARMSSEYSDPIASALGYTLLYPWHPII
RWVVLPHLLNVAFRGGGKPDDPVWCQVHGNYYKFPLSLLPRIIVSLHGPAALRVTADTTK
TKMEAGQTLAAFKLPGLATHRRKAGALRTRMLRAGGGWAELARGLLWHPGLRLKGFPLGE
PYYGVPFLIVAIF
>KF234500
LWLFSVFLLSPASHACAYLTNCCASDVYMCLEGGCIVALGCTICTDCWPLYRAGVAVRPG
YPGAIVGSLGWAYPPMATAAYVAGVTGFGEVYSLALMIGLRCDVDCNLWKLPFDFWRGML
GLTPLLGFLAVLLGLEQRFVMLFLLVTQCNCVHCQCPNGDYWVPSNCGWPLTCPHSVVCQ
WGSRSLVPESALCQCLIDRRPSCGTCVRDCWPDTGRLSFARCGTGPRLTGTLEAFAANRS
TKYAVTVIDESLHLVKCPVSGTYGFFPGEPVNACVVLGGAGGFYEPVFRPCYRVCPGYAW
VSGAGPDGFITVRGDEQAVVPPPRWLLLDFVFVLLFLMKLAEAKLVPLILLAVWWAEAAI
HHGFFAAPIAAWCLRMVLGTLNLAIYMRWLGPTRLMALACWKLAKGAFPLVLLLVAGATR
GRTSVLGLQFCFDFLGWAVALVVSWAIFVTSTMSVGGWHKARLYGGWCRVYQLIRYYVAA
SPGGTCWLGAQLFPEECGLVVLVVMFCGLLDGTDWAIEILLTSRPQGRMARLLNSLIRLA
EALARRGIFLYDHMGQVTRRARDQLLEWEAFLEPVSFTRDAEIIRDAARVLTCGASVAGK
PVVARRGDEVLIGTLLSLGELPPGFVPTAPVVIRRCGKSFLGVVKASLTGRDMPGNVMVL
GTATNRSMGTCLGGLMYTAFHGAGARTLSSPSGPLNPRWWSPSDDVTVYPLPDAAVSLEP
CTCNCSAWVIRNDGSLCHGTLAKVELDVAMEVGDFRGSSGSPILCDEGHAIGMLISVLHL
GGRVTAARYTKPWNQVPSDAKPKVPTRGFREAPLFMPTGTGKTTKIPYEYTKLGHKVLVL
NPSVATVKSLGGYMEKLTGKHPSVYCGHDTTAYTRTTDSPLTYATYGRFLANPRSMLRGV
SVVICDECHSHDPTVLLGIGRVRELAKEAGANLVLYATATPPGAPMVSHPSIIEAKLDVG
EIPFYGHGLPLERYRTGRHLIFCHSKAECDRLAGNLAARGVKAVSYYRGKDVEGDLVVVA
TDALSTGYSGNFDTVTDCGLVVEEVVEVTLDPTITISLRTVPASAELRMQRRGRTGRGRT
GRYYHAGVGSAPSGVVRTGPVWSAIEAAVTWYGLEPDLAASLLRLYDDCPYTAAVAADIG
EASVFFAGLTPLRHPDVSWAKTRGTNWPLLVGVQRTMCREVLAPGPSDDPEWAGLKGPNP
TPLLLRWGGAPERISGHHIVDDLVRRLGAEGFQRCDAGPILLVGLAVAGGMIYAHYTGSL
VVVTDWEVKGGGHPLNDAKVIEAVEQVDWSLMNMTGGKAAAMAGGWAAIVGHCQSVIAAA
VAAYGAVRNPPLAAGACFLMGTGVCGNHVKLASSLLLGAVGTALGTPLVGLTMAGSFLGG
ATVAPSLTTILLGAVGGWEGVVSAASATFDFMNGRLALEDLWYLIPVLTSPGAGLAGVAL
GLVLNWINRLLTALPRSSVIPDGFFHEADYVEKVSLLLRRMSLTRFVGLVERGYVWDLMR
LLRRRLKAYCPALPLWHCGEGWCGEWLTDGHVEARCLCGCVVTGDVVNNLYSTKTCRHYW
MGTIPVNMLGYIPLVDTVPVGTSGWLILRRASSQVMAAATEAYYVDGTPCSWAPALVYGP
GQSVEIDGERLYALEQAAKVLEPHDDCSTPSLLPATPESSLESEATRKLAVRECCCERYI
TRYFSLSLTVADVRVADLGNVLHFKETACSYSYVWYGAPLGGRPTKPPVTRPVGSLLAAD
ASATYVTSPDHVGRRIDKVTFWRKPRVCDSFLVEIERARQRACDSHGYDYEEAIKTVRPH
AAMGWGSNVSVSKLATPEGKNAVYRLNDIVAQKEIPFTLTMKKEVFFKDRAEPKAPRLIC
FPPLDFRVCEKLILGDPGRVAKAVLGPAYAFQYTPNQRVKTLVEMWKRKRTPCSITVDAT
CFDSSITEEDVELETELYALASNKPELVKALGKYYAAGPMVNPEGIPVGERRCRSSGVLT
TAASNSISCFIKVSAACARIGLRDVEMLVAGDDCIIICERPELEMALRSYGYNTEPKFHV
SLDTANFCSTWLAECNADGSRHYFLTTDMRKALARMSSEYSDPIASALGYTLLYPWHPII
RWVVLPHLLNVAFRGGGKPDDPVWCQVHGNYYKFPLSLLPRIIVSLHGPAALRVTADTTK
TKMEAGQTLAAFKLPGLATHRRKAGALRTRMLRAGGGWAELARGLLWHPGLRLKGFPLGE
PYYGVPFLIVAIF
>KF234505
LWLFSVFLLSPASHACAYLTNCCASDVYMCLEGGCIVALGCTICTDCWPLYRAGVAVRPG
YPGAIVGSLGWAYPPMATAAYVAGVTGFGEVYSLALMIGLRCDVDCNLWKLPFDFWRGML
GLTPLLGFLAVLLGLEQRFVMLFLLVTQCNCVHCQCPNGDYWVPSNCGWPLTCPHSVVCQ
WGSRSLVPESALCQCLIDRRPSCGTCVRDCWPDTGKLSFARCGTGPRLTGTLEAFAANRS
TKYAVTVIDESLHLVKCPVSGTYGFFPGEPVNACVVLGGAGGFYEPVFRPCYRVCPGYAW
VSGAGPDGFITVRGDEQAVVPPPRWLLLDFVFVLLFLMKLAEAKLVPLILLAVWWAEAAL
HHGFFAAPIAAWCLRMVLGTLNLAIYMRWLGPTRLMALACWKLAKGAFPLVLLLVAGATR
GRTSVLGLQFCFDFLGWAVALVVSWAIFVTSTMSVGGWHKARLYGGWCRVYQLIRYYVAA
SPGGTCWLGAQLFPEECGLVVLVVMFCGLLDGTDWAIEILLTSRPQGRMARLLNSLIRLA
EALARRGIFLYDHMGQVTRRARDQLLEWEAFLEPVSFTRDAEIIRDAARVLTCGASVAGK
PVVARRGDEVLIGTLLSLGELPPGFVPTAPVVIRRCGKSFLGVVKASLTGRDMPGNVMVL
GTATNRSMGTCLGGLMYTAFHGAGARTLSSPSGPLNPRWWSPSDDVTVYPLPDAAVSLEP
CTCNCSAWVIRNDGSLCHGTLAKVELDVAMEVGDFRGSSGSPILCDEGHAIGMLISVLHL
GGRVTAARYTKPWNQVPSDAKPKVPTRGFREAPLFMPTGTGKTTKIPYEYTKLGHKVLVL
NPSVATVKSLGGYMEKLTGKHPSVYCGHDTTAYTRTTDSPLTYATYGRFLANPRSMLRGV
SVVICDECHSHDPTVLLGIGRVRELAKEAGANLVLYATATPPGAPMVSHPSIIEAKLDVG
EIPFYGHGLPLERYRTGRHLIFCHSKAECDRLAGNLAARGVKAVSYYRGKDVEGDLVVVA
TDALSTGYSGNFDTVTDCGLVVEEVVEVTLDPTITISLRTVPASAELRMQRRGRTGRGRT
GRYYHAGVGSAPSGVVRTGPVWSAIEAAVTWYGLEPDLAASLLRLYDDCPYTAAVAADIG
EASVFFAGLTPLRHPDVSWAKTRGTNWPLLVGVQRTMCREVLAPGPSDDPEWAGLKGPNP
TPLLLRWGGAPERISGHHIVDDLVRRLGAEGFQRCDAGPILLVGLAVAGGMIYAHYTGSL
VVVTDWEVKGGGHPLNDAKVIEAVEQVDWSLMNMTGGKAAAMAGGWAAIVGHCQSVIAAA
VAAYGAVRNPPLAAGACFLMGTGVCGNHVKLASSLLLGAVGTALGTPLVGLTMAGSFLGG
ATVAPSLTTILLGAVGGWEGVVSAASATFDFMNGRLALEDLWYLIPVLTSPGAGLAGVAL
GLVLNWINRLLTALPRSSVIPDGFFHEADYVEKVSLLLRRMSLTRFVGLVERGYVWDLMR
LLRRRLKAYCPALPLWHCGEGWCGEWLTDGHVEARCLCGCVVTGDVVNNLYSTKTCRHYW
MGTIPVNMLGYIPLVDTVPVGTSGWLILRRASSQVMAAATEAYYVDGTPCSWAPALVYGP
GQSVEIDGERLYALEQAAKVLEPHDDCSTPSLLPATPESSLESEATRKLAVRECCCERYI
TRYFSLSLTVADVRVADLGNVLHFKETACSYSYVWYGAPLGGRPTKPPVTRPVGSLLAAD
ASATYVTSPDHVGRRIDKVTFWRKPRVCDSFLVEIERARQRACDSHGYDYEEAIKTVRPH
AAMGWGSNVSVSKLATPEGKNAVYRLNDIVAQKEIPFTLTMKKEVFFKDRAEPKAPRLIC
FPPLDFRVCEKLILGDPGRVAKAVLGPAYAFQYTPNQRVKTLVEMWKRKRTPCSITVDAT
CFDSSITEEDVELETELYALASNKPELVKALGKYYAAGPMVNPEGIPVGERRCRSSGVLT
TAASNSISCFIKVSAACARIGLRDVEMLVAGDDCIIICERPELEMALRSYGYNTEPKFHV
SLDTANFCSTWLAECNADGSRHYFLTTDMRKALARMSSEYSDPIASALGYTLLYPWHPII
RWVVLPHLLNVAFRGGGKPDDPVWCQVHGNYYKFPLSLLPRIIVSLHGPAALRVTADTTK
TKMEAGQTLAAFKLPGLATHRRKAGALRTRMLRAGGGWAELARGLLWHPGLRLKGFPLGE
PYYGVPFLIVAIF
>KF234502
LWLFSVFLLSPASHACAYLTNCCASDVYMCLEGGCIVALGCTICTDCWPLYRAGVAVRPG
YPGAIVGSLGWAYPPMATAAYVAGVTGFGEVYSLALMIGLRCDVDCNLWKLPFDFWRGML
GLTPLLGFLAVLLGLEQRFVMLFLLVTQCNCVHCQCPNGDYWVPSNCGWPLTCPHSVVCQ
WGSRSLVPESALCQCLIDRRPSCGTCVRDCWPDTGKLSFARCGTGPRLTGTLEAFAANRS
TKYAVTVIDESLHLVKCPVSGTYGFFPGEPVNACVVLGGAGGFYEPVFRPCYRVCPGYAW
VSGAGPDGFITVKGDEQAVVPPPRWLLLDFMFVLLFLMKLAEAKLVPLILLAVWWAEAAL
HHGFFAAPIAAWCLRMVLGTLNLAIYMRWLGPTRLMALACWKLAKGAFPLVLLLVAGATR
GRTSVLGLQFCFDFLGWAVALVVSWAIFVTSTMSVGGWHKARLYGGWCRVYQLIRYYVAA
SPGGTCWLGAQLFPEECGLVVLVVMFCGLLDGTDWAIEILLTSRPQGRMARLLNSLIRLA
EALAKRGIFLYDHMGQVTRKARDQLLEWEAFLEPVSFTRDAEIIRDAARVLTCGASVAGK
PVVARRGDEVLIGTLLSLGELPPGFVPTAPVVIRRCGKSFLGVVKASLTGRDMPGNVMVL
GTATNRSMGTCLGGLMYTAFHGAGARTLSSPSGPLNPRWWSPSDDVTVYPLPDAAVSLEP
CTCNCSAWVIRNDGSLCHGTLAKVELDVAMEVGDFRGSSGSPILCDEGHAIGMLISVLHL
GGRVTAARYTKPWNQVPSDAKPKVPTRGFREAPLFMPTGTGKTTKIPYEYTKLGHKVLVL
NPSVATVKSLGGYMEKLTGKHPSVYCGHDTTAYTRTTDSPLTYATYGRFLANPRSMLRGV
SVVICDECHSHDPTVLLGIGRVRELAKEAGANLVLYATATPPGAPMVSHPSIIEAKLDVG
EIPFYGHGLPLERYRTGRHLIFCHSKAECDRLAGNLAARGVKAVSYYRGKDVEGDLVVVA
TDALSTGYSGNFDTVTDCGLVVEEVVEVTLDPTITISLRTVPASAELRMQRRGRTGRGRT
GRYYHAGVGSAPSGVVRTGPVWSAIEAAVTWYGLEPDLAASLLRLYDDCPYTAAVAADIG
EASVFFAGLTPLRHPDVSWAKTRGTNWPLLVGVQRTMCREVLAPGPSDDPEWAGLKGPNP
TPLLLRWGGAPERISGHHIVDDLVRRLGAEGFQRCDAGPILLVGLAVAGGMIYAHYTGSL
VVVTDWEVKGGGHPLNDAKVIEAVEQVDWSLMNMTGGKAAAMAGGWAAIVGHCQSVIAAA
VAAYGAVRNPPLAAGACFLMGTGVCGNHVKLASSLLLGAVGTALGTPLVGLTMAGSFLGG
ATVAPSLTTILLGAVGGWEGVVSAASATFDFMNGRLALEDLWYLIPVLTSPGAGLAGVAL
GLVLNWINRLLTALPRSSVIPDGFFHEADYVEKVSLLLRRMSLTRFVGLVERGYVWDLMR
LLRRRLKAYCPALPLWHCGEGWCGEWLTDGHVEARCLCGCVVTGDVVNNLYSTKTCRHYW
MGTIPVNMLGYIPLVDTVPVGTSGWLILRRASSQVMAAATEAYYVDGTPCSWAPALVYGP
GQSVEIDGERLYALEQAAKVLEPHDDCSTPSLLPATPESSLESEATRKLAVRECCCERYI
TRYFSLSLTVADVRVADLGNVLHFKETACSYSYVWYGAPLGGRPTKPPVTRPVGSLLAAD
ASATYVTSPDHVGRRIDKVTFWRKPRVCDSFLVEIERARQRACDSHGYDYEEAIKTVRPH
AAMGWGSNVSVSKLATPEGKNAVYRLNDIVAQKEIPFTLTMKKEVFFKDRAEPKAPRLIC
FPPLDFRVCEKLILGDPGRVAKAVLGPAYAFQYTPNQRVKTLVEMWKRKRTPCSITVDAT
CFDSSITEEDVELETELYALASNKPELVKALGKYYAAGPMVNPEGIPVGERRCRSSGVLT
TAASNSISCFIKVSAACARIGLRDVEMLVAGDDCIIICERPELEMALRSYGYNTEPKFHV
SLDTANFCSTWLAECNADGSRHYFLTTDMRKALARMSSEYSDPIASALGYTLLYPWHPII
RWVVLPHLLNVAFRGGGKPDDPVWCQVHGNYYKFPLSLLPRIIVSLHGPAALRVTADTTK
TKMEAGQTLAAFKLPGLATHRRKAGALRTRMLRAGGGWAELARGLLWHPGLRLKGFPLGE
PYYGVPFLIVAIF
>KF234508
LWLFSVFLLSPASHACAYLTNCCASDVYMCLEGGCIVALGCTICTDCWPLYRAGVAVRPG
YPGAIVGSLGWAYPPMATAAYVAGVTGFGEVYSLALMIGLRCDVDCNLWKLPFDFWRGML
GLTPLLGFLAVLLGLEQRFVMLFLLVTQCNCVHCQCPNGDYWVPSNCGWPLTCPHSVVCQ
WGSRSLVPESALCQCLIDRRPSCGTCVRDCWPDTGKLSFARCGTGPRLTGTLEAFAANRS
TKYAVTVIDESLHLVKCPVSGTYGFFPGEPVNACVVLGGAGGFYEPVFRPCYRVCPGYAW
VSGAGPDGFITVKGDEQAVVPPPRWLLLDFMFVLLFLMKLAEAKLVPLILLAVWWAEAAL
HHGFFAAPIAAWCLRMVLGTLNLAIYMRWLGPTRLMALACWKLAKGAFPLVLLLVAGATR
GRTSVLGLQFCFDFLGWAVALVVSWAIFVTSTMSVGGWHKARLYGGWCRVYQLIRYYVAA
SPGGTCWLGAQLFPEECGLVVLVVMFCGLLDGTDWAIEILLTSRPQGRMARLLNSLIRLA
EALAKRGIFLYDHMGQVTRKARDQLLEWEAFLEPVSFTRDAEIIRDAARVLTCGASVAGK
PVVARRGDEVLIGTLLSLGELPPGFVPTAPVVIRRCGKSFLGVVKASLTGRDMPGNVMVL
GTATNRSMGTCLGGLMYTAFHGAGARTLSSPSGPLNPRWWSPSDDVTVYPLPDAAVSLEP
CTCNCSAWVIRNDGSLCHGTLAKVELDVAMEVGDFRGSSGSPILCDEGHAIGMLISVLHL
GGRVTAARYTKPWNQVPSDAKPKVPTRGFREAPLFMPTGTGKTTKIPYEYTKLGHKVLVL
NPSVATVKSLGGYMEKLTGKHPSVYCGHDTTAYTRTTDSPLTYATYGRFLANPRSMLRGV
SVVICDECHSHDPTVLLGIGRVRELAKEAGANLVLYATATPPGAPMVSHPSIIEAKLDVG
EIPFYGHGLPLERYRTGRHLIFCHSKAECDRLAGNLAARGVKAVSYYRGKDVEGDLVVVA
TDALSTGYSGNFDTVTDCGLVVEEVVEVTLDPTITISLRTVPASAELRMQRRGRTGRGRT
GRYYHAGVGSAPSGVVRTGPVWSAIEAAVTWYGLEPDLAASLLRLYDDCPYTAAVAADIG
EASVFFAGLTPLRHPDVSWAKTRGTNWPLLVGVQRTMCREVLAPGPSDDPEWAGLKGPNP
TPLLLRWGGAPERISGHHIVDDLVRRLGAEGFQRCDAGPILLVGLAVAGGMIYAHYTGSL
VVVTDWEVKGGGHPLNDAKVIEAVEQVDWSLMNMTGGKAAAMAGGWAAIVGHCQSVIAAA
VAAYGAVRNPPLAAGACFLMGTGVCGNHVKLASSLLLGAVGTALGTPLVGLTMAGSFLGG
ATVAPSLTTILLGAVGGWEGVVSAASATFDFMNGRLALEDLWYLIPVLTSPGAGLAGVAL
GLVLNWINRLLTALPRSSVIPDGFFHEADYVEKVSLLLRRMSLTRFVGLVERGYVWDLMR
LLRRRLKAYCPALPLWHCGEGWCGEWLTDGHVEARCLCGCVVTGDVVNNLYSTKTCRHYW
MGTIPVNMLGYIPLVDTVPVGTSGWLILRRASSQVMAAATEAYYVDGTPCSWAPALVYGP
GQSVEIDGERLYALEQAAKVLEPHDDCSTPSLLPATPESSLESEATRKLAVRECCCERYI
TRYFSLSLTVADVRVADLGNVLHFKETACSYSYVWYGAPLGGRPTKPPVTRPVGSLLAAD
ASATYVTSPDHVGRRIDKVTFWRKPRVCDSFLVEIERARQRACDSHGYDYEEAIKTVRPH
AAMGWGSNVSVSKLATPEGKNAVYRLNDIVAQKEIPFTLTMKKEVFFKDRAEPKAPRLIC
FPPLDFRVCEKLILGDPGRVAKAVLGPAYAFQYTPNQRVKTLVEMWKRKRTPCSITVDAT
CFDSSITEEDVELETELYALASNKPELVKALGKYYAAGPMVNPEGIPVGERRCRSSGVLT
TAASNSISCFIKVSAACARIGLRDVEMLVAGDDCIIICERPELEMALRSYGYNTEPKFHV
SLDTANFCSTWLAECNADGSRHYFLTTDMRKALARMSSEYSDPIASALGYTLLYPWHPII
RWVVLPHLLNVAFRGGGKPDDPVWCQVHGNYYKFPLSLLPRIIVSLHGPAALRVTADTTK
TKMEAGQTLAAFKLPGLATHRRKAGALRTRMLRAGGGWAELARGLLWHPGLRLKGFPLGE
PYYGVPFLIVAIF
>KF234503
LWLFSVFLLSPASHACAYLTNCCASDVYMCLEGGCIVALGCTICTDCWPLYRAGVAVRPG
YPGAIVGSLGWAYPPMATAAYVAGVTGFGEVYSLALMIGLRCDVDCNLWKLPFDFWRGML
GLTPLLGFLAVLLGLEQRFVMLFLLVTQCNCVHCQCPNGDYWVPSNCGWPLTCPHSVVCQ
WGSRSLVPESALCQCLIDRRPSCGTCVRDCWPDTGKLSFARCGTGPRLTGTLEAFAANRS
TKYAVTVIDESLHLVKCPVSGTYGFFPGEPVNACVVLGGAGGFYEPVFRPCYRVCPGYAW
VSGAGPDGFITVKGDEQAVVPPPRWLLLDFVFVLLFLMKLAEAKLVPLILLAVWWAEAAL
HHGFFAAPIAAWCLRMVLGTLNLAIYMRWLGPTRLMALACWKLAKGAFPLVLLLVAGATR
GRTSVLGLQFCFDFLGWAVALVVSWAIFVTSTMSVGGWHKARLYGGWCRVYQLIRYYVAA
SPGGTCWLGAQLFPEECGLVVLVVMFCGLLDGTDWAIEILLTSRPQGRMARLLNSLIRLA
EALAKRGIFLYDHMGQVTRKARDQLLEWEAFLEPVSFTRDAEIIRDAARVLTCGASVAGK
PVVARRGDEVLIGTLLSLGELPPGFVPTAPVVIRRCGKSFLGVVKASLTGRDMPGNVMVL
GTATNRSMGTCLGGLMYTAFHGAGARTLSSPSGPLNPRWWSPSDDVTVYPLPDAAVSLEP
CTCNCSAWVIRNDGSLCHGTLAKVELDVAMEVGDFRGSSGSPILCDEGHAIGMLISVLHL
GGRVTAARYTKPWNQVPSDAKPKVPTRGFREAPLFMPTGTGKTTKIPYEYTKLGHKVLVL
NPSVATVKSLGGYMEKLTGKHPSVYCGHDTTAYTRTTDSPLTYATYGRFLANPRSMLRGV
SVVICDECHSHDPTVLLGIGRVRELAKEAGANLVLYATATPPGAPMVSHPSIIEAKLDVG
EIPFYGHGLPLERYRTGRHLIFCHSKAECDRLAGNLAARGVKAVSYYRGKDVEGDLVVVA
TDALSTGYSGNFDTVTDCGLVVEEVVEVTLDPTITISLRTVPASAELRMQRRGRTGRGRT
GRYYHAGVGSAPSGVVRTGPVWSAIEAAVTWYGLEPDLAASLLRLYDDCPYTAAVAADIG
EASVFFAGLTPLRHPDVSWAKTRGTNWPLLVGVQRTMCREVLAPGPSDDPEWAGLKGPNP
TPLLLRWGGAPERISGHHIVDDLVRRLGAEGFQRCDAGPILLVGLAVAGGMIYAHYTGSL
VVVTDWEVKGGGHPLNDAKVIEAVEQVDWSLMNMTGGKAAAMAGGWAAIVGHCQSVIAAA
VAAYGAVRNPPLAAGACFLMGTGVCGNHVKLASSLLLGAVGTALGTPLVGLTMAGSFLGG
ATVAPSLTTILLGAVGGWEGVVSAASATFDFMNGRLALEDLWYLIPVLTSPGAGLAGVAL
GLVLNWINRLLTALPRSSVIPDGFFHEADYVEKVSLLLRRMSLTRFVGLVERGYVWDLMR
LLRRRLKAYCPALPLWHCGEGWCGEWLTDGHVEARCLCGCVVTGDVVNNLYSTKTCRHYW
MGTIPVNMLGYIPLVDTVPVGTSGWLILRRASSQVMAAATEAYYVDGTPCSWAPALVYGP
GQSVEIDGERLYALEQAAKVLEPHDDCSTPSLLPATPESSLESEATRKLAVRECCCERYI
TRYFSLSLTVADVRVADLGNVLHFKETACSYSYVWYGAPLGGRPTKPPVTRPVGSLLAAD
ASATYVTSPDHVGRRIDKVTFWRKPRVCDSFLVEIERARQRACDSHGYDYEEAIKTVRPH
AAMGWGSNVSVSKLATPEGKNAVYRLNDIVAQKEIPFTLTMKKEVFFKDRAEPKAPRLIC
FPPLDFRVCEKLILGDPGRVAKAVLGPAYAFQYTPNQRVKTLVEMWKRKRTPCSITVDAT
CFDSSITEEDVELETELYALASNKPELVKALGKYYAAGPMVNPEGIPVGERRCRSSGVLT
TAASNSISCFIKVSAACARIGLRDVEMLVAGDDCIIICERPELEMALRSYGYNTEPKFHV
SLDTANFCSTWLAECNADGSRHYFLTTDMRKALARMSSEYSDPIASALGYTLLYPWHPII
RWVVLPHLLNVAFRGGGKPDDPVWCQVHGNYYKFPLSLLPRIIVSLHGPAALRVTADTTK
TKMEAGQTLAAFKLPGLATHRRKAGALRTRMLRAGGGWAELARGLLWHPGLRLKGFPLGE
PYYGVPFLIVAIF
>KF234506
LWLFSVFLLSPASHACAYLTNCCASDVYMCLEGGCIVALGCTICTDCWPLYRAGVAVRPG
YPGAIVGSLGWAYPPMATAAYVAGVTGFGEVYSLALMIGLRCDVDCNLWKLPFDFWRGML
GLTPLLGFLAVLLGLEQRFVMLFLLVTQCNCVHCQCPNGDYWVPSNCGWPLTCPHSVVCQ
WGSRSLVPESALCQCLIDRRPSCGTCVRDCWPDTGKLSFARCGTGPRLTGTLEAFAANRS
TKYAVTVIDESLHLVKCPVSGTYGFFPGEPVNACVVLGGAGGFYEPVFRPCYRVCPGYAW
VSGAGPDGFITVKGDEQAVVPPPRWLLLDFVFVLLFLMKLAEAKLVPLILLAVWWAEAAL
HHGFFAAPIAAWCLRMVLGTLNLAIYMRWLGPTRLMALACWKLAKGAFPLVLLLVAGATR
GRTSVLGLQFCFDFLGWAVALVVSWAIFVTSTMSVGGWHKARLYGGWCRVYQLIRYYVAA
SPGGTCWLGAQLFPEECGLVVLVVMFCGLLDGTDWAIEILLTSRPQGRMARLLNSLIRLA
EALAKRGIFLYDHMGQVTRKARDQLLEWEAFLEPVSFTRDAEIIRDAARVLTCGASVAGK
PVVARRGDEVLIGTLLSLGELPPGFVPTAPVVIRRCGKSFLGVVKASLTGRDMPGNVMVL
GTATNRSMGTCLGGLMYTAFHGAGARTLSSPSGPLNPRWWSPSDDVTVYPLPDAAVSLEP
CTCNCSAWVIRNDGSLCHGTLAKVELDVAMEVGDFRGSSGSPILCDEGHAIGMLISVLHL
GGRVTAARYTKPWNQVPSDAKPKVPTRGFREAPLFMPTGTGKTTKIPYEYTKLGHKVLVL
NPSVATVKSLGGYMEKLTGKHPSVYCGHDTTAYTRTTDSPLTYATYGRFLANPRSMLRGV
SVVICDECHSHDPTVLLGIGRVRELAKEAGANLVLYATATPPGAPMVSHPSIIEAKLDVG
EIPFYGHGLPLERYRTGRHLIFCHSKAECDRLAGNLAARGVKAVSYYRGKDVEGDLVVVA
TDALSTGYSGNFDTVTDCGLVVEEVVEVTLDPTITISLRTVPASAELRMQRRGRTGRGRT
GRYYHAGVGSAPSGVVRTGPVWSAIEAAVTWYGLEPDLAASLLRLYDDCPYTAAVAADIG
EASVFFAGLTPLRHPDVSWAKTRGTNWPLLVGVQRTMCREVLAPGPSDDPEWAGLKGPNP
TPLLLRWGGAPERISGHHIVDDLVRRLGAEGFQRCDAGPILLVGLAVAGGMIYAHYTGSL
VVVTDWEVKGGGHPLNDAKVIEAVEQVDWSLMNMTGGKAAAMAGGWAAIVGHCQSVIAAA
VAAYGAVRNPPLAAGACFLMGTGVCGNHVKLASSLLLGAVGTALGTPLVGLTMAGSFLGG
ATVAPSLTTILLGAVGGWEGVVSAASATFDFMNGRLALEDLWYLIPVLTSPGAGLAGVAL
GLVLNWINRLLTALPRSSVIPDGFFHEADYVEKVSLLLRRMSLTRFVGLVERGYVWDLMR
LLRRRLKAYCPALPLWHCGEGWCGEWLTDGHVEARCLCGCVVTGDVVNNLYSTKTCRHYW
MGTIPVNMLGYIPLVDTVPVGTSGWLILRRASSQVMAAATEAYYVDGTPCSWAPALVYGP
GQSVEIDGERLYALEQAAKVLEPHDDCSTPSLLPATPESSLESEATRKLAVRECCCERYI
TRYFSLSLTVADVRVADLGNVLHFKETACSYSYVWYGAPLGGRPTKPPVTRPVGSLLAAD
ASATYVTSPDHVGRRIDKVTFWRKPRVCDSFLVEIERARQRACDSHGYDYEEAIKTVRPH
AAMGWGSNVSVSKLATPEGKNAVYRLNDIVAQKEIPFTLTMKKEVFFKDRAEPKAPRLIC
FPPLDFRVCEKLILGDPGRVAKAVLGPAYAFQYTPNQRVKTLVEMWKRKRTPCSITVDAT
CFDSSITEEDVELETELYALASNKPELVKALGKYYAAGPMVNPEGIPVGERRCRSSGVLT
TAASNSISCFIKVSAACARIGLRDVEMLVAGDDCIIICERPELEMALRSYGYNTEPKFHV
SLDTANFCSTWLAECNADGSRHYFLTTDMRKALARMSSEYSDPIASALGYTLLYPWHPII
RWVVLPHLLNVAFRGGGKPDDPVWCQVHGNYYKFPLSLLPRIIVSLHGPAALRVTADTTK
TKMEAGQTLAAFKLPGLATHRRKAGALRTRMLRAGGGWAELARGLLWHPGLRLKGFPLGE
PYYGVPFLIVAIF
>KF234507
LWLFSVFLLSPASHACAYLTNCCASDVYMCLEGGCIVALGCTICTDCWPLYRAGVAVRPG
YPGAIVGSLGWAYPPMATAAYVAGVTGFGEVYSLALMIGLRCDVDCNLWKLPFDFWRGML
GLTPLLGFLAVLLGLEQRFVMLFLLVTQCNCVHCQCPNGDYWVPSNCGWPLTCPHSVVCQ
WGSRSLVPESALCQCLIDRRPSCGTCVRDCWPDTGKLSFARCGTGPRLTGTLEAFAANRS
TKYAVTVIDESLHLVKCPVSGTYGFFPGEPVNACVVLGGAGGFYEPVFRPCYRVCPGYAW
VSGAGPDGFITVKGDEQAVVPPPRWLLLDFMFVLLFLMKLAEAKLVPLILLAVWWAEAAL
HHGFFAAPIAAWCLRMVLGTLTLAIYMRWLGPTRLMALACWKLAKGAFPLVLLLVAGATR
GRTSVLGLQFCFDFIGWAVALVVSWAIFVTSTMSVGGWHKARLYGGWCRVYQLIRYYVAA
SPGGTCWLGAQLFPEECGLVVLVVMFCGLLDGTDWAIEILLTSRPQGRMARLLNSLIRLA
EALAKRGIFLYDHMGQVTRRARDQLLEWEAFLEPVSFTRDAEIIRDAARVLTCGASVAGK
PVVARRGDEVLIGTLLSLGELPPGFVPTAPVVIRRCGKSFLGVVKASLTGRDMPGNVMVL
GTATNRSMGTCLGGLMYTAFHGAGARTLSSPSGPLNPRWWSPSDDVTVYPLPDAAVSLEP
CTCNCSAWVIRNDGSLCHGTLAKVELDVAMEVGDFRGSSGSPILCDEGHAIGMLISVLHL
GGRVTAARYTKPWNQVPSDAKPKVPTRGFREAPLFMPTGTGKTTKIPYEYTKLGHKVLVL
NPSVATVKSLGGYMEKLTGKHPSVYCGHDTTAYTRTTDSPLTYATYGRFLANPRSMLRGV
SVVICDECHSHDPTVLLGIGRVRELAKEAGANLVLYATATPPGAPMVSHPSIIEAKLDVG
EIPFYGHGLPLERYRTGRHLIFCHSKAECDRLAGNLAARGVKAVSYYRGKDVEGDLVVVA
TDALSTGYSGNFDTVTDCGLVVEEVVEVTLDPTITISLRTVPASAELRMQRRGRTGRGRT
GRYYHAGVGSAPSGVVRTGPVWSAIEAAVTWYGLEPDLAASLLRLYDDCPYTAAVAADIG
EASVFFAGLTPLRHPDVSWAKTRGTNWPLLVGVQRTMCREVLAPGPSDDPEWAGLKGPNP
TPLLLRWGGAPERISGHHIVDDLVRRLGAEGFQRCDAGPILLVGLAVAGGMIYAHYTGSL
VVVTDWEVKGGGHPLNDAKVIEAVEQVDWSLMNMTGGKAAAMAGGWAAIVGHCQSVIAAA
VAAYGAVRNPPLAAGACFLMGTGVCGNHVKLASSLLLGAVGTALGTPLVGLTMAGSFLGG
ATVAPSLTTILLGAVGGWEGVVSAASATFDFMNGRLALEDLWYLIPVLTSPGAGLAGVAL
GLVLNWINRLLTALPRSSVIPDGFFHEADYVEKVSLLLRRMSLTRFVGLVERGYVWDLMR
LLRRRLKAYCPALPLWHCGEGWCGEWLTDGHVEARCLCGCVVTGDVVNNLYSTKTCRHYW
MGTIPVNMLGYIPLVDTVPVGTSGWLILRRASSQVMAAATEAYYVDGTPCSWAPALVYGP
GQSVEIDGERLYALEQAAKVLEPHDDCSTPSLLPATPESSLESEATRKLAVRECCCERYI
TRYFSLSLTVADVRVADLGNVLHFKETACSYSYVWYGAPLGGRPTKPPVTRPVGSLLAAD
ASATYVTSPDHVGRRIDKVTFWRKPRVCDSFLVEIERARQRACDSHGYDYEEAIKTVRPH
AAMGWGSNVSVSKLATPEGKNAVYRLNDIVAQKEIPFTLTMKKEVFFKDRAEPKAPRLIC
FPPLDFRVCEKLILGDPGRVAKAVLGPAYAFQYTPNQRVKTLVEMWKRKRTPCSITVDAT
CFDSSITEEDVELETELYALASNKPELVKALGKYYAAGPMVNPEGIPVGERRCRSSGVLT
TAASNSISCFIKVSAACARIGLRDVEMLVAGDDCIIICERPELEMALRSYGYNTEPKFHV
SLDTANFCSTWLAECNADGSRHYFLTTDMRKALARMSSEYSDPIASALGYTLLYPWHPII
RWVVLPHLLNVAFRGGGKPDDPVWCQVHGNYYKFPLSLLPRIIVSLHGPAALRVTADTTK
TKMEAGQTLAAFKLPGLATHRRKAGALRTRMLRAGGGWAELARGLLWHPGLRLKGFPLGE
PYYGVPFLIVAIF
>KF234504
LWLFSVFLLSPASHACAYLTNCCASDVYMCLEGGCIVALGCTICTDCWPLYRAGVAVRPG
YPGAIVGSLGWAYPPMATAAYVAGVTGFGEVYSLALMIGLRCDVDCNLWKLPFDFWRGML
GLTPLLGFLAVLLGLEQRFVMLFLLVTQCNCVHCQCPNGDYWVPSNCGWPLTCPHSVVCQ
WGSRSLVPESALCQCLIDRRPSCGTCVRDCWPDTGRLSFARCGTGPRLTGTLEAFAANRS
TKYAVTVIDESLHLVKCPVSGTYGFFPGEPVNACVVLGGAGGFYEPVFRPCYRVCPGYAW
VSGAGPDGFITVRGDEQAVVPPPRWLLLDFVFVLLFLMKLAEAKLVPLILLAVWWAEAAI
HHGFFAAPIAAWCLRMVLGTLNLAIYMRWLGPTRLMALACWKLAKGAFPLVLLLVAGATR
GRTSVLGLQFCFDFLGWAAALVVSWAIFVTSTMSVGGWHKARLYGGWCRVYQLIRYYVAA
SPGGTCWLGAQLFPEECGLVVLVVMFCGLLDGTDWAIEILLTSRPQGRMARLLNSLIRLT
EALARRGIFLYDHMGQVTRRARDQLLEWEAFLEPVSFTRDAEIIRDAARVLTCGASVAGK
PVVARRGDEVLIGTLLSLGELPPGFVPTAPVVIRRCGKSFLGVVKASLTGRDMPGNVMVL
GTATNRSMGTCLGGLMYTAFHGAGARTLSSPSGPLNPRWWSPSDDVTVYPLPDAAVSLEP
CTCNCSAWVIRNDGSLCHGTLAKVELDVAMEVGDFRGSSGSPILCDEGHAIGMLISVLHL
GGRVTAARYTKPWNQVPSDAKPKVPTRGFREAPLFMPTGTGKTTKIPYEYAKLGHKVLVL
NPSVATVKSLGGYMEKLTGKHPSVYCGHDTTAYTRTTDSPLTYATYGRFLANPRSMLRGV
SVVICDECHSHDPTVLLGIGRVRELAKEAGANLVLYATATPPGAPMVSHPSIIEAKLDVG
EIPFYGHGLPLERYRTGRHLIFCHSKAECDRLAGNLAARGVKAVSYYRGKDVEGDLVVVA
TDALSTGYSGNFDTVTDCGLVVEEVVEVTLDPTITISLRTVPASAELRMQRRGRTGRGRT
GRYYHAGVGSAPSGVVRTGPVWSAIEAAVTWYGLEPDLAASLLRLYDDCPYTAAVAADIG
EASVFFAGLTPLRHPDVSWAKTRGTNWPLLVGVQRTMCREVLAPGPSDDPEWAGLKGPNP
TPLLLRWGGAPERISGHHIVDDLVRRLGAEGFQRCDAGPILLVGLAVAGGMIYAHYTGSL
VVVTDWEVKGGGHPLNDAKVIEAVEQVDWSLMNMTGGKAAAMAGGWAAIVGHCQSVIAAA
VAAYGAVRNPPLAAGACFLMGTGVCGNHVKLASSLLLGAVGTALGTPLVGLTMAGSFLGG
ATVAPSLTTILLGAVGGWEGVVSAASATFDFMNGRLALEDLWYLIPVLTSPGAGLAGVAL
GLVLNWINRLLTALPRSSVIPDGFFHEADYVEKVSLLLRRMSLTRFVGLVERGYVWDLMR
LLRRRLKAYCPALPLWHCGEGWCGEWLTDGHVEARCLCGCVVTGDVVNNLYSTKTCRHYW
MGTIPVNMLGYIPLVDTVPVGTSGWLILRRASSQVMAAATEAYYVDGTPCSWAPALVYGP
GQSVEIDGERLYALEQAAKVLEPHDDCSTPSLLPATPESSLESEATRKLAVRECCCERYI
TRYFSLSLTVADVRVADLGNVLHFKETACSYSYVWYGAPLGGRPTKPPVTRPVGSLLAAD
ASATYVTSPDHVGRRIDKVTFWRKPRVCDSFLVEIERARQRACDSHGYDYEEAIKTVRPH
AAMGWGSNVSVSKLATPEGKNAVYRLNDIVAQKEIPFTLTMKKEVFFKDRAEPKAPRLIC
FPPLDFRVCEKLILGDPGRVAKAVLGPAYAFQYTPNQRVKTLVEMWKRKRTPCSITVDAT
CFDSSITEEDVELETELYALASNKPELVKALGKYYAAGPMVNPEGIPVGERRCRSSGVLT
TAASNSISCFIKVSAACARIGLRDVEMLVAGDDCIIICERPELEMALRSYGYNTEPKFHV
SLDTANFCSTWLAECNADGSRHYFLTTDMRKALARMSSEYSDPIASALGYTLLYPWHPII
RWVVLPHLLNVAFRGGGKPDDPVWCQVHGNYYKFPLSLLPRIIVSLHGPAALRVTADTTK
TKMEAGQTLAAFKLPGLATHRRKAGALRTRMLRAGGGWAELARGLLWHPGLRLKGFPLGE
PYYGVPFLIVAIF
>KF234530
WLLLLVVLLSPASHACAYLTNCCGADVYMCLEGGCIVALGCTICTTCWPLYRAGVAIRPG
YPGELVGALGWAYPPVAAAAYVAGVTGLGEVYSLALMVGLRCDVDCNLWKLPYDFWRGVL
GLTPVLAFVAVLLGLEQRFVMLILLVTSCRCVHCACPNGDYWSPSQCVWPLACPASAVCQ
WGSRSLVPESALCQCIIDRRPSCGDCVRDCWPDTGRTPFHKCGTGPRMTGTLEAVVINRS
TQYAVTVIKETVHLIKCPQHGTYGYFPGEPVNVCVFLGGAGGFYEPVFRACYRVCPGYAW
VSGAGPDGFITVRGDEQAVVPPPRWLLLDFAFVLLFLMKLAEAKLVPLFLLAVWWAEAAL
HHGFFAAPLAAWSLRMVLGLLNLAIYMKWMGPTRLMALACWKLAKGAFPIVLLLAVGFSR
GRSSVLGYQFCFDALGWAVAAVVSWAIVTLSTMSMGGWHKARLYRTWCKVYQGVRHLVAA
SPGGALWMATTIWPDECFQVTLIIMICGTFDFIDWTLEIVLVTRPSARLARLLNSLIRLV
ECMANRNRYLYDHMGALTRKARDQLIEWEAALEPVSFTRDAEIIRDAARVLACGASVAGK
PVVARRGDEVLIGTLLSLGELPPGFVPTAPVVIRRCGKSFLGVTKSCLTGRDMPGNVMVL
GTSTNRSMGTCLGGLMYTAFHGAGARTLASPAGPLNPRWWSPSDDVTVYPLPDSATSLEP
CSCNTSAWVIRNDGSLCHGTMGKVELDVAMEVSDFRGSSGSPVLCDEGHAVGMLISVLHK
GGRVTAARYTKPWNQVPSDAKPRVPARGYREAPLFMPTGTGKSTKVPYEYSRMGHKVLIL
NPSVATVKAMGPYMEKLTGKHPSVYCGHDTTSYTRTTDSPLTYSTYGRFMANPRQMLRGV
SVVICDECHSHDPTVLLGIGRVRELARDAGVCLVLFATATPPGAPMQSHPSIFEERLGVG
EVPFYGHGIPLERLRTGRHLIFCHSKAECDRLAGTLAARGVKAVSYYRGKDVDGDLVVCA
TDALSTGYSGNFDSVTDCGLVVEEVVEVTLDPTITISLRTVPASAELRMQRRGRTGRGRS
GRYYHAGVGSAPSGVVRSGPVWAAIETAVVWYGLEPDLAASLLRLYDDCPYTAAVAADIG
EAAVFMAGITPLRHPDVSWAKTRGCNWPLLVGVQRTMCREVLAPGPSDDPEWAGLKGPNA
VPLLLRWGNVPEAISGHHIVDDLVRRLGAEGFARCDAGPILLVGLAVAGGMIYAHYTGSL
VVVTDWEVKGGGHPLNDSKIIEAVENVDWSIMTMTGGKAAAMAGGWAAIVGHCQSVIAAA
VAAYGAVKNPPLAAAACFLMGTGVCGNHVKLASGLLLGAVGTALGTPVVGLTMGGAFMAG
ATVAPSLTVVLLGAIGGWEGVVNAASVVFDFMNGRLALEDLWYLLPVLTSPGAGLAGLAL
GLVLNWINRLLTALPRSSVIPDNFFHEADYIEKVSCLLRRMSLSRWVSLVETGYAWDLMR
LFRRRLAAICPALPLWHCGEGWTGEWLTDGHVEARCLCGTVVTGDVVNGVYSHRTCRHYW
MGTIPVNMLGYMPLVDTVPVGTSGWLILRRASSQVLAAATNAYYVDGIPCNWAPALVYGP
GQSVEIDGERLYSLEKAAKILEPHDECSTPSLPPVTPESSLESEATRKLQVRECCAERYI
TRYFSLSLTVSDVRVADLGNVLTFKETSCSYSYVWYGAPLGGRPTKPPVTRPVGSLLATD
ATCTYVTSPDHVGRRIDKVTFYRKPRVHDQYLVQIERARNCAQDSHGYDYEEAIKTVRPH
AAMGWGSKVSVSKLPTPEGKNAVYRLNDIVTQQDIPFTLTMKKEVFFQDRKEPKAPRLIC
FPPLDFRVCEKLILGDPGVVARAVLGPAYAFQYTPNQRVKMLVEMWRRKRNPCCITVDAT
CFDSSITEEDVELETELYALASNKPDLVRALGRYYASGPMVTPDGVPVGQRCCRSSGVLT
TAASNSITCFIKVSAACERIGLQGVEMLVAGDDCLIICERPDLEMALRSYGYNTEPEFHA
SLDTASFCSARLAECNADGSRHYFLTTDFRKALARMSSEYSDPIASALGYILLYPWHPII
RWVVLPHVLTFAFRGGGKPEDPVWCQVHGNYYKFPLNLLPRIIVSLHGPAALRVTADTTK
TKMEAGQTLAAFKLPGLATHRRKAGALRTRMLKAGGGWAELARGLLWHPGLRLKGFPLGE
PYYGAPLLIVAIF
>KF234529
WFLLLIVLLSPASHACFFLTNCCSSDVYLCLEGGCIVALGCTICTDCWPLYRAGVAIRPG
YPGELLGALGYAYPPVAAAAYVAGVTGFGEVYSIVLMVGLHCNVECNLWKLPFDFWRGLL
SLNPVMVFVAILLGLEQRFVMLVLLVTRCDCGHCRCPNGDYWIPSNCQWPLACPASAICQ
WGSRKLVPESALCQCMIDRRPSCGTCVRDCWPDTGRTPFSRCGTGPRLTGHLEAVVANRS
TKYAVTVIKDSLHLVKCPSTGTYGFFPGEPVNACIYLGSLAGFYEPVVRRCYRVCPGFAW
VSGAGPDGFITVRGDQQAVVPPPRWLLLDFVFVLLFLMKLAEAKLVPLFLLAVWWAEAAL
HHCYFAAPIAAWCLYLVLGLLNLIIYMRWLGPTRLMCLVVWKLAKGAFPILILICVGLGR
GRTSVLGYQFCFDAFGWALSAIISWGVLMLSTMSAGGWHKARFYRSWCRVYQGIRHLVAA
SPIGVLWFAATIWPDECFQVMLVLMACGLVDLTDWTLEIFLVSRPNRRLARVLNSLIRFV
ECCANRGRFLYDHMGHLTRRARDQLLEWEAAIEPVSFTKDAEIIRDAARVLACGASVAGK
PVVARRGDEVLIGTLLSLGELPPGFVPTAPVVIRRAGKNFLGVTKACLSGRDMPGNVMVL
GTSTNRSMGTCLGGLMYTAFHGAGSRTLASPSGALNPRWWSASDDVTVYPVPDGATSLEP
CTCENSAWVIRNDGSLCHGILGKVELDVAMEVADFRGSSGSPILCDEGHAIGMLISVLHR
GGRVTAARYTRPWNQVPHEAKPRVPAKGFREAPLFMPTGGGKTTKVPMEYAKMGHKVLVL
NPSVATVRSLGPYMEKLTGRHPSVYCGHDTTAFSRTTDSPLTYSTYGRFMANPRQMLRGM
SVVICDECHSTDPTVLLGIGRVRELAKEAGVCLVLYATATPPGAPMTAHPSIIEEKLGLG
EIPFYGHGIPLERHRTGRHLIFCHSKAECDRLAGNLAARGINAVSYYRGKDVDGDITVCA
TDALSTGYSGNFDTVTDCGLVVEEVVEVTLDPTITISLRTVPASAELRMQRRGRTGRGRT
GRYYHCGVGSIPSGVVRTGPVWSAMETAVVWYGLEPDLASSLLRLYDDCPYTAAVAADIG
EASVFMAGITPLRHPDVSWAKTRGCNWPLLVGVQRTMCREVLAPGPSDDPEWAGLKGPNA
VPLLLRWGSAPERICGHHIVDDLVRRLGAEGFARCDAGPILLVGLAVAGGMIYAHYTGSL
VVVADWEVKGGGYPLNDAKIIEAVENCDWSLMTMTGGKAAAMAGGWAALVGHCQSVIAAA
VAAYGAVRNPPLAAAACFLMGTGVCGNHVKLACSLLVGAVGTALGTPVVGLTMAGALIGG
ATVAPSLTTILLGAVGGWEGVVSAASATFDFMNGKLTLEDLWYVIPVLTSPGAGLAGVAL
GLVLNWINRLLTALPRSSVIPDNFFHEADYADRVSLLLRRMSLARTVGLVERGYAWDLMR
LLRRRLKAYCPALPLWHCGEGWSGEWLTDGHVEARCLCGCVVTGDVINSVYSTRSCRHYW
MGTVPVNMLGYIPLLDTVPVGTTGWLIVRRASAQVLAAATEAYYVDGVPCSWAPALVYGP
GQSIELDGERLYAVEQAAKLLEPHEGEDTPSLPPVTPSDSLESDATKKLQVRSCCCERYI
TRYFSLNLTVADVRVADLGNVLTFKETACSYSYLWFGAPLGGKPTKPPITRPVGSVLATD
ATCAYVTNPDNVGQRIDKVTFWRKPRVHDEYLVQIERARARASDSAGYDYEEAIKTVRPH
AAMGWGSKVSVAKLSTPAGKDAVYRLNDIVAQKDVPFTLTIKKEVFFKEGRE-KAPRLIC
FPPLDFRVCEKLILGDPGRVARAVLGSAYAFQYTPNQRVKAMVDMWQRKRTPCSITVDAT
CFDSSITEEDVALETELYALASPKPDLVRALGTYYAKGPMVNPDGVPVGERHCRSSGVLT
TAASNSITSFIKVAAACERIGLKGVEMLVAGDDVLIICERPELEMALRSYGYNTKPQFHA
SLDTAQFCSTRLAECNANGERHYFLTTDLRKGLARMSSEYSDPIASAIGYILLYPWHPII
RWVVLPHVLTFAFRGGGKPDDPVWCQVHGNYYKFPLSLLPRIIVSLHGPAALRVTADTTR
TKMESGQTLAAFKLPGLAAHRRKAGALRTRMLRAGGGWAELARGLLWHPGLRLKGFPLGE
PYYGAPLLIVALF
>KF234526
WFLLLIVLLSPASHACFFLTNCCSSDVYLCLEGGCIVALGCTICTDCWPLYRAGVAIRPG
YPGELLGALGYAYPPVAAAAYVAGVTGFGEVYSIVLMVGLHCNVECNLWKLPFDFWRGLL
SLNPVMVFVAILLGLEQRFVMLVLLVTRCDCGHCRCPNGDYWIPSNCQWPLACPASAICQ
WGSRKLVPESALCQCMIDRRPSCGTCVRDCWPDTGRTPFSRCGTGPRLTGHLEAVVANRS
TKYAVTVIKDSLHLVKCPSTGTYGFFPGEPVNACIYLGSLAGFYEPVVRRCYRVCPGFAW
VSGAGPDGFITVRGDQQAVVPPPRWLLLDFVFVLLFLMKLAEAKLVPLFLLAVWWAEAAL
HHCYFAAPIAAWCLYLVLGLLNLIIYMRWLGPTRLMCLVVWKLAKGAFPILILICVGLGR
GRTSVLGYQFCFDALGWALSAIISWGVLMLSTMSAGGWHKARFYRSWCRVYQGIRHLVAA
SPIGVLWFAATIWPDECFQVMLVLMACGLVDLTDWTLEIFLVSRPNRRLARVLNSLIRFV
ECCASRGRFLYDHMGHLTRRARDQLLEWEAAIEPVSFTKDAEIIRDAARVLACGASVAGK
PVVARRGDEVLIGTLLSLGELPPGFVPTAPVVIRRAGKNFLGVTKACLSGRDMPGNVMVL
GTSTNRSMGTCLGGLMYTAFHGAGSRTLASPSGALNPRWWSASDDVTVYPVPDGATSLEP
CTCENSAWVIRNDGSLCHGILGKVELDVAMEVADFRGSSGSPILCDEGHAIGMLISVLHR
GGRVTAARYTRPWNQVPHEAKPRVPAKGFREAPLFMPTGGGKTTKVPMEYAKMGHKVLVL
NPSVATVRSLGPYMEKLTGRHPSVYCGHDTTAFSRTTDSPLTYSTYGRFMANPRQMLRGM
SVVICDECHSTDPTVLLGIGRVRELAKEAGVCLVLYATATPPGAPMTAHPSIIEEKLGLG
EIPFYGHGIPLERHRTGRHLIFCHSKAECDRLAGNLAARGINAVSYYRGKDVDGDITVCA
TDALSTGYSGNFDTVTDCGLVVEEVVEVTLDPTITISLRTVPASAELRMQRRGRTGRGRT
GRYYHCGVGSIPSGVVRTGPVWSAVETAVVWYGLEPDLASSLLRLYDDCPYTAAVAADIS
EASVFMAGITPLRHPDVSWAKTRGCNWPLLVGVQRTMCREVLAPGPSDDPEWAGLKGPNA
VPLLLRWGSAPERICGHHIVDDLVRRLGAEGFARCDAGPILLVGLAVAGGMIYAHYTGSL
VVVADWEVKGGGYPLNDAKIIEAVENCDWSLMTMTGGKAAAMAGGWAALVGHCQSVIAAA
VAAYGAVRNPPLAAAACFLMGTGVCGNHVKLACSLLVGAVGTALGTPVVGLTMAGALIGG
ATVAPSLTTILLGAVGGWEGVVSAASATFDFMNGKLTLEDLWYVIPVLTSPGAGLAGVAL
GLVLNWINRLLTALPRSSVIPDNFFHEADYADRVSLLLRRMSLARTVGLVERGYAWDLMR
LLRRRLKAYCPALPLWHCGEGWSGEWLTDGHVEARCLCGCVVTGDVINSVYSTRSCRHYW
MGTVPVNMLGYIPLLDTVPVGTTGWLIVRRASAQVLAAATEAYYVDGVPCSWAPALVYGP
GQSIELDGERLYAVEQAAKLLEPHEGEDTPSLPPVTPSDSLESDATKKLQVRSCCCERYI
TRYFSLNLTVADVRVADLGNVLTFKETACSYSYLWFGAPLGGKPTKPPITRPVGSVLATD
ATCAYVTNPDNVGQRIDKVTFWRKPRVHDEYLVQIERARARASDSAGYDYEEAIKTVRPH
AAMGWGSKVSVAKLSTPAGKDAVYRLNDIVAQKEVPFTLTIKKEVFFKEGRE-KPPRLIC
FPPLDFRVCEKLILGDPGRVARAVLGSAYAFQYTPNQRVKAMVDMWQRKRTPCSITVDAT
CFDSSITEEDVALETELYALASPKPDLVRALGTYYAKGPMVNPDGVPVGERHCRSSGVLT
TAASNSITSFIKVAAACERIGLKGVEMLVAGDDVLIICERPELEMALRSYGYNTKPQFHA
SLDTAQFCSTRLAECNANGERHYFLTTDLRKGLARMSSEYSDPIASAIGYVLLYPWHPII
RWVVLPHILTFAFRGGGKPDDPVWCQVHGNYYKFPLSLLPRIIVSLHGPAALRVTADTTR
TKMESGQTLAAFKLPGLAAHRRKAGALRTRMLRAGGGWAELARGLLWHPGLRLKGFPLGE
PYYGAPLLIVALF
>KF234525
WFLLLIVLLSPASHACFFLTNCCSSDVYLCLEGGCIVALGCTICTDCWPLYRAGVAIRPG
YPGELLGALGYAYPPVAAAAYVAGVTGFGEVYSIVLMVGLHCNVECNLWKLPFDFWRGLL
SLNPVMVFVAILLGLEQRFVMLVLLVTRCDCGHCRCPNGDYWIPSNCQWPLACPASAICQ
WGSRKLVPESALCQCMIDRRPSCGTCVRDCWPDTGRTPFSRCGTGPRLTGHLEAVVANRS
TKYAVTVIKDSLHLVKCPSTGTYGFFPGEPVNACIYLGSLAGFYEPVVRRCYRVCPGFAW
VSGAGPDGFITVRGDQQAVVPPPRWLLLDFVFVLLFLMKLAEAKLVPLFLLAVWWAEAAL
HHCYFAAPIAAWCLYLVLGLLNLIIYMRWLGPTRLMCLVVWKLAKGAFPILILICVGLGR
GRTSVLGYQFCFDALGWALSAIISWGVLMLSTMSAGGWHKARFYRSWCRVYQGIRHLVAA
SPIGVLWFAATIWPDECFQVMLVLMACGLVDLTDWTLEIFLVSRPNRRLARVLNSLIRFV
ECCASRGRFLYDHMGHLTRRARDQLLEWEAAIEPVSFTKDAEIIRDAARVLACGASVAGK
PVVARRGDEVLIGTLLSLGELPPGFVPTAPVVIRRAGKNFLGVTKACLSGRDMPGNVMVL
GTSTNRSMGTCLGGLMYTAFHGAGSRTLASPSGALNPRWWSASDDVTVYPVPDGATSLEP
CTCENSAWVIRNDGSLCHGILGKVELDVAMEVADFRGSSGSPILCDEGHAIGMLISVLHR
GGRVTAARYTRPWNQVPHEAKPRVPAKGFREAPLFMPTGGGKTTKVPMEYAKMGHKVLVL
NPSVATVRSLGPYMEKLTGRHPSVYCGHDTTAFSRTTDSPLTYSTYGRFMANPRQMLRGM
SVVICDECHSTDPTVLLGIGRVRELAKEAGVCLVLYATATPPGAPMTAHPSIIEEKLGLG
EIPFYGHGIPLERHRTGRHLIFCHSKAECDRLAGNLAARGINAVSYYRGKDVDGDITVCA
TDALSTGYSGNFDTVTDCGLVVEEVVEVTLDPTITISLRTVPASAELRMQRRGRTGRGRT
GRYYHCGVGSIPSGVVRTGPVWSAMETAVVWYGLEPDLASSLLRLYDDCPYTAAVAADIG
EASVFMAGITPLRHPDVSWAKTRGCNWPLLVGVQRTMCREVLAPGPSDDPEWAGLKGPNA
VPLLLRWGSAPERICGHHIVDDLVRRLGAEGFARCDAGPILLVGLAVAGGMIYAHYTGSL
VVVADWEVKGGGYPLNDAKIIEAVENCDWSLMTMTGGKAAAMAGGWAALVGHCQSVIAAV
VAAYGAVRNPPLAAAACFLMGTGVCGNHVKLACSLLVGAVGTALGTPVVGLTMAGALIGG
ATVAPSLTTILLGAVGGWEGVVSAASATFDFMNGKLTLEDLWYVIPVLTSPGAGLAGVAL
GLVLNWINRLLTALPRSSVIPDNFFHEADYADRVSLLLRRMSLARTVGLVERGYAWDLMR
LLRRRLKAYCPALPLWHCGEGWSGEWLTDGHVEARCLCGCVVTGDVINSVYSTRSCRHYW
MGTVPVNMLGYIPLLDTVPVGTTGWLIVRRASAQVLAAATEAYYVDGVPCSWAPALVYGP
GQSIELDGERLYAVEQAAKLLEPHEGEDTPSLPPVTPSDSLESDATKKLQVRSCCCERYI
TRYFSLNLTVADVRVADLGNVLTFKETACSYSYLWFGAPLGGKPTKPPITRPVGSVLATD
ATCAYVTNPDNVGQRIDKVTFWRKPRVHDEYLVQIERARARASDSAGYDYEEAIKTVRPH
AAMGWGSKVSVAKLSTPAGKDAVYRLNDIVAQKEVPFTLTIKKEVFFKEGRE-KPPRLIC
FPPLDFRVCEKLILGDPGRVARAVLGSAYAFQYTPNQRVKAMVDMWQRKRTPCSITVDAT
CFDSSITEEDVALETELYALASPKPDLVRALGTYYAKGPMVNPDGVPVGERHCRSSGVLT
TAASNSITSFIKVAAACERIGLKGVEMLVAGDDVLIICERPELEMALRSYGYNTKPQFHA
SLDTAQFCSTRLAECNANGERHYFLTTDLRKGLARMSSEYSDPIASAIGYVLLYPWHPII
RWVVLPHILTFAFRGGGKPDDPVWCQVHGNYYKFPLSLLPRIIVSLHGPAALRVTADTTR
TKMESGQTLAAFKLPGLAAHRRKAGALRTRMLRAGGGWAELARGLLWHPGLRLKGFPLGE
PYYGAPLLIVALF
>KF234528
WFLLLIVLLSPASHACFFLTNCCSSDVYLCLEGGCIVALGCTICTDCWPLYRAGVAIRPG
YPGELLGALGYAYPPVAAAAYVAGVTGFGEVYSIVLMVGLHCNVECNLWKLPFDFWRGLL
SLNPVMVFVAILLGLEQRFVMLVLLVTRCDCGHCRCPNGDYWIPSNCQWPLACPASAICQ
WGSRKLVPESALCQCMIDRRPSCGTCVRDCWPDTGRTPFSRCGTGPRLTGHLEAVVANRS
TKYAVTVIKDSLHLVKCPGTGTYGFFPGEPVNACIYLGSLAGFYEPVVRRCYRVCPGFAW
VSGAGPDGFITVRGDQQAVVPPPRWLLLDFVFVLLFLMKLAEAKLVPLFLLAVWWAEAAL
HHCYFAAPIAAWCLYLVLGLLNLIIYMRWLGPTRLMCLVVWKLAKGAFPILILICVGLGR
GRTSVLGYQFCFDALGWALSAIISWGVLMLSTMSAGGWHKARFYRSWCRVYQGIRHLVAA
SPIGVLWFAATIWPDECFQVMLVLMACGLVDLTDWTLEIFLVSRPNRRLARVLNSLIRFV
ECCAKRGRFLYDHMGHLTRRARDQLLEWEAAIEPVSFTKDAEIIRDAARVLACGASVAGK
PVVARRGDEVLIGTLLSLGELPPGFVPTAPVVIRRAGKNFLGVTKACLSGRDMPGNVMVL
GTSTNRSMGTCLGGLMYTAFHGAGSRTLASPSGALNPRWWSASDDVTVYPVPDGATSLEP
CTCENSAWVIRNDGSLCHGILGKVELDVAMEVADFRGSSGSPILCDEGHAIGMLISVLHR
GGRVTAARYTRPWNQVPHEAKPRVPAKGFREAPLFMPTGGGKTTKVPMEYAKMGHKVLIL
NPSVATVRSLGPYMEKLTGRHPSVYCGHDTTAFSRTTDSPLTYSTYGRFMANPRQMLRGM
SVVICDECHSTDPTVLLGIGRVRELAKEAGVCLVLYATATPPGAPMTAHPSIIEEKLGLG
EIPFYGHGIPLERHRTGRHLIFCHSKAECDRLAGNLAARGINAVSYYRGKDVDGDITVCA
TDALSTGYSGNFDTVTDCGLVVEEVVEVTLDPTITISLRTVPASAELRMQRRGRTGRGRT
GRYYHCGVGSIPSGVVRTGPVWSAMETAVVWYGLEPDLASSLLRLYDDCPYTAAVAADIS
EASVFMAGITPLRHPDVSWAKTRGCNWPLLVGVQRTMCREVLAPGPSDDPEWAGLKGPNA
VPLLLRWGSAPERICGHHIVDDLVRRLGAEGFARCDAGPILLVGLAVAGGMIYAHYTGSL
VVVADWEVKGGGYPLNDAKIIEAVENCDWSLMTMTGGKAAAMAGGWAALVGHCQSVIAAA
VAAYGAVRNPPLAAAACFLMGTGVCGNHVKLACSLLVGAVGTALGTPVVGLTMAGALIGG
ATVAPSLTTILLGAVGGWEGVVSAASATFDFMNGKLTLEDLWYVIPVLTSPGAGLAGVAL
GLVLNWINRLLTALPRSSVIPDNFFHEADYADRVSLLLRRMSLARTVGLVERGYAWDLMR
LLRRRLKAYCPALPLWHCGEGWSGEWLTDGHVEARCLCGCVVTGDVINSVYSTRSCRHYW
MGTVPVNMLGYIPLLDTVPVGTTGWLIVRRASAQVLAAATEAYYVDGVPCSWAPALVYGP
GQSIELDGERLYAVEQAAKLLEPHEGEDTPSLPPVTPSDSLESDATKKLQVRSCCCERYI
TRYFSLNLTVADVRVADLGNVLTFKETACSYSYLWFGAPLGGKPTKPPITRPVGSVLATD
ATCAYVTNPDNVGQRIDKVTFWRKPRVHDEYLVQIERARARASDSAGYDYEEAIKTVRPH
AAMGWGSKVSVAKLSTPAGKDAVYRLNDIVAQKDVPFTLTIKKEVFFKEGRE-KPPRLIC
FPPLDFRVCEKLILGDPGRVARAVLGSAYAFQYTPNQRVKAMVDMWQRKRTPCSITVDAT
CFDSSITEEDVALETELYALASPKPDLVRALGTYYAKGPMVNPDGVPVGERHCRSSGVLT
TAASNSITSFIKVAAACERIGLKGVEMLVAGDDVLIICERPELEMALRSYGYNTKPQFHA
SLDTAQFCSTRLAECNANGERHYFLTTDLRKGLARMSSEYSDPIASAIGYVLLYPWHPII
RWVVLPHILTFAFRGGGKPDDPVWCQVHGNYYKFPLSLLPRIIVSLHGPAALRVTADTTR
TKMESGQTLAAFKLPGLAAHRRKAGALRTRMLRAGGGWAELARGLLWHPGLRLKGFPLGE
PYYGAPLLIVALF
>KF234527
WFLLLIVLLSPASHACFFLTNCCSSDVYLCLEGGCIVALGCTICTDCWPLYRAGVAIRPG
YPGELLGALGYAYPPVAAAAYVAGVTGFGEVYSIVLMVGLHCNVECNLWKLPFDFWRGLL
SLNPVMVFVAILLGLEQRFVMLVLLVTRCDCGHCRCPNGDYWIPSNCQWPLACPASAICQ
WGSRKLVPESALCQCMIDRRPSCGTCVRDCWPDTGRTPFSRCGTGPRLTGHLEAVVANRS
TKYAVTVIKESLHLVKCPSTGTYGFFPGEPVNACIYLGSLAGFYEPVVRRCYRVCPGFAW
VSGAGPDGFITVRGDQQAVVPPPRWLLLDFVFVLLFLMKLAEAKLVPLFLLAVWWAEAAL
HHCYFAAPIAAWCLYLVLGLLNLIIYMRWLGPTRLMCLVVWKLAKGAFPILILICVGLGR
GRTSVLGYQFCFDALGWALSAIISWGVLMLSTMSAGGWHKARFYRSWCRVYQGIRHLVAA
SPIGVLWFAATIWPNECFQVMLVLMACGLVDLTDWTLEIFLVSRPNRRLARVLNSLIRFV
ECCANRGRFLYDHMGHLTRRARDQLLEWEAAIEPVSFTRDAEIIRDASRVLACGASVAGK
PVVARRGDEVLIGTLLSLGELPPGFVPTAPVVIRRAGKNFLGVTKACLSGRDMPGNVMVL
GTSTNRSMGTCLGGLMYTAFHGAGSRTLASPSGALNPRWWSASDDVTVYPVPDGATSLEP
CTCENSAWVIRNDGSLCHGILGKVELDVAMEVADFRGSSGSPILCDEGHAIGMLISVLHR
GGRVTAARYTRPWNQVPHEAKPRVPAKGFREAPLFMPTGGGKTTKVPMEYAKMGHKVLVL
NPSVATVRSLGPYMEKLTGRHPSVYCGHDTTAFSRTTDSPLTYSTYGRFMANPRQMLRGM
SVVICDECHSTDPTVLLGIGRVRELAKEAGVCLVLYATATPPGAPMTAHPSIIEEKLGLG
EIPFYGHGIPLERHRTGRHLIFCHSKAECDRLAGNLAARGINAVSYYRGKDVDGDITVCA
TDALSTGYSGNFDTVTDCGLVVEEVVEVTLDPTITISLRTVPASAELRMQRRGRTGRGRT
GRYYHCGVGSIPSGVVRTGPVWSAMETAVVWYGLEPDLASSLLRLYDDCPYTAAVAADIS
EASVFMAGITPLRHPDVSWAKTRGCNWPLLVGVQRTMCREVLAPGPSDDPEWAGLKGPNA
VPLLLRWGSAPERICGHHIVDDLVRRLGAEGFARCDAGPILLVGLAVAGGMIYAHYTGSL
VVVADWEVKGGGYPLNDAKIIEAVENCDWSLMTMTGGKAAAMAGGWAALVGHCQSVIAAV
VAAYGAVRNPPLAAAACFLMGTGVCGNHVKLACSLLVGAVGTALGTPVVGLTMAGALIGG
ATVAPSLTTILLGAVGGWEGVVSAASATFDFMNGKLTLEDLWYVIPVLTSPGAGLAGVAL
GLVLNWINRLLTALPRSSVIPDNFFHEADYADRVSLLLRRMSLARTVGLVERGYAWDLMR
LLRRRLKAYCPALPLWHCGEGWSGEWLTDGHVEARCLCGCVVTGDVINSVYSTRSCRHYW
MGTVPVNMLGYIPLLDTVPVGTTGWLIVRRASAQVLAAATEAYYVDGVPCSWAPALVYGP
GQSIELDGERLYAVEQAAKLLEPHEGEDTPSLPPVTPSDSLESDATKKLQVRSCCCERYI
TRYFSLNLTVADVRVADLGNVLTFKETACSYSYLWFGAPLGGKPTKPPITRPVGSVLATD
ATCAYVTNPDNVGQRIDKVTFWRKPRVHDEYLVQIERARARASDSAGYDYEEAIKTVRPH
AAMGWGSKVSVAKLSTPAGKDAVYRLNDIVAQKDVPFTLTIKKEVFFKEGRE-KPPRLIC
FPPLDFRVCEKLILGDPGRVARAVLGSAYAFQYTPNQRVKAMVDMWQRKRTPCSITVDAT
CFDSSITEEDVALETELYALASPKPDLVRALGTYYAKGPMVNPDGVPVGERHCRSSGVLT
TAASNSITSFIKVAAACERIGLKGVEMLVAGDDVLIICERPELEMALRSYGYNTKPQFHA
SLDTAQFCSTRLAECNANGERHYFLTTDLRKGLARMSSEYSDPIASAIGYVLLYPWHPII
RWVVLPHILTFAFRGGGKPDDPVWCQVHGNYYKFPLSLLPRIIVSLHGPAALRVTADTTR
TKMESGQTLAAFKLPGLAAHRRKAGALRTRMLRAGGGWAELARGLLWHPGLRLKGFPLGE
PYYGAPLLIVTLF
>KP296858
WFLLFLVLLSPASHACGYLTNCCTSDVYVCLEGGCIVALGCTVCTDCWPLYRAGVAIRPG
YPGELMGALGWAYPPLAAAAYVAGVTGFGEVYSMALMVGLRCDIQCNLWKLPYDFWRGVL
ALNPVMVFVAILLGLEQRFVMLVLVIMRCDCGHCRCPNGDYWIPSNCQWPLACPQSVVCQ
WGSRAMVPYSALCQCIIDRRPSCGLCVRDCWPETGRTPFHKCGTGSRMTEDLEAVVVNRS
TTYAATLISGTVHLLKCPTPGLLGFFPGEPLNVCVYLGNLAGFFEPVFRRCYRVCKGYAW
ISGAGPEGFITVRGDQQAVIPPPRWLLLDFVFVLLFLMKLAEAKLVPLFLLAVWWAEAAL
HHGFFAAPIAAWCLYMVLGLINLAVYMRWMGPTRLMALACWKLAKGALPIVMLLCVAFTR
GRTSVLGYQFCIDSLGWAVASIVSWAVLVLSTMSVGGWHKVRLYRAWCRVYQGLRQLLVA
SPVGALWMGVTWWPDECFQVMLVILICGSIDTFDWALEILLVSRPDARLARLLNALIAFV
ERCCSRGRYLYDHMGHLTRRARDQLLEWEAAIEPVSFTRDAEIIRDASRILACGASVAGK
PVVARRGDEVIIGTLLSLGELPPGFVPCAPVVIRRAGKGFLGVTKACLSGRDMPGNVMLL
GTSTNRSMGTCLGGLMYTAYHGAGARTLASPSGPLNPRWWSPSDDVTVYPLPDSATSLEP
CSCNSSAWVIRNDGSLCHGIMGKVELDVAMEVADFRGSSGSPILCDEGHAIGMLISVLHR
GGRVTAARFTKPWNQVPSEAKPPVPARGFREAPLFLPTGSGKTTRIPHEYAKMGHKVLIL
NPSIATVRSLGDYMEKLTGKSPSVYCGHDTTAYSRTTDSPLTYCTYGRFMANPRR-LRGM
SVVICDECHSQDPTVLLGIGRVRELAKDNGVNLVLYATATPPGAPMTAHSAIIEEKLSVG
EIPFYGHGLPLERYRNGRHLIFCHSKAECDRLAGNLSARGVKAVSYYRGKDVDGDITVCA
TDALSTGYSGNFDSVTDCGLVVEEVVEVTLDPTITISLRTVPASAELRMQRRGRTGRGRS
GRYYHCGVGSAPSGVVRSGPVWSAMETAIAWYGLEPDLAATLLRLFDDCPYTAAIAADIG
EASVFLAGLTPLRHPDVSWAKIRGCNWPLLVGVQRTMCREVLAPGPSDDPEWAGLKGPNA
VPLLLRWGSVPERICGHHIVDDLVRRLGAEGFTRCDAGPILLVGLAVAGGMIYAHYTGSL
VVVADWEVKGGGCPFNDAKLIEAVEQCDWSLMTMTGGKAASMAGGWAAIVGHCQSVIAAA
VAAYGAVRNPPLAAAACFLMGTGICGNHVKLASSLLLGAVGTALGTPLVGLTMAGSFMGG
ATVAPSLTTILLGAVGGWEGVVAAASATFDFMNGKLALEDLWYLIPVLTSPGAGLAGVAL
GLVLNWINRLLTALPRSSVIPDNFFHEADYADKVSALLRRMSIGRTVGLVERGYAWDLMR
LLRRRLRTYCPALPLWHCGEGWSGEWLTDGHVEGRCLCGCVVTGDVINGVYSTRTCRHYW
MGTVPVNMLGYVPLLDTVPIGTSGWLILRRASSQVLAASTEAYYVDGIPCCWAPALVYGP
GQSIELDGERLYALEQAAKVLEPHDGEDTPSLPPVTPSSSLESDATKKLQVRSCCCERYI
TRYFSLNLTVADVRVADLGNVLTFKETSCSYSYLWFGAPLGGKPMKPPVTRPVGSVLATD
ATVAYVTSPDHVGQRIDKVTFWRGPRVHDSYYAQIERARLRAQDSAGYDYEEAIKTVRPH
AAMGWGSKVSVSKLSTPAGKDAVYRLNDIVAQKDIPFTLTIKKEVFFRDKKTLKPPRLIC
FPPLDFRVCEKLILGDPGRVARAVLGSAYAFQYTPNQRVKVMVDMWHRKRNPCAITVDAT
CFDSSITEEDVALETELYALASPKPELVRALGAYYARGPMVNPEGIPVGERHCRSSGVLT
TAASNSITCYLKVAAACERIGLKGVEMLVAGDDCLIICERPELQMALKSYGYNTEPEFHA
SLDTASFCSTRLAECNANGERHYFLTTDLRKAIARMSSEYSDPIASALGYILLYPWHPII
RWVVIPHVLNFAFRGGGKPDDPVWCQVHGNYYKFPLNLLPRIIVSLHGPAALRVTADTTR
TKMESGQTLAAFRLPGLAAHRRKAGALRTRMLKAGGGWAELARGLLWHPGLRLKGFPLGE
PYHGAPLLIVALF
>AF121950
VLLLLLVILAPATHACRFLTNCCAEDIGFCLEGGCLVALGCTVCTDCWPLYQAGLAVRPG
KAAQLVGELGSLYGPLSVSAYVAGILGLGEVYSGVLTVGLKCAVECDLWKVPFEFWRGVM
SLTPLLVWVAALLLLEQRIVMVFLLVTSCSCRLCDCPNGPVWVPAFCQWPLSCPQSVTCV
WGSVSLVPVSASCTCILDRRPSCGTCVRDCWPETGSFPFHRCGTGPRLTKDLEAVPVNRT
TSYTMTKIRDSLHLVKCPTTGTFGFFPGVPINNCMALGGAGGFYEPLVRRCNPVCPGYAW
LSSGRPDGFIHVQGHLQEVIPPPRWLLLDFVFVLLYLMKLAEARLVPLILLLLWWVDAAV
AGEVFAGPALSWCLGMILGLANLVLYFRWMGPQRLMFLVLWKLARGAFPLALLMGISATR
GRTSVLGAEFCFDVLGWVVASVVAWAIALLSSMSAGGWHKAVIYRTWCKGYQAVRQRVVR
SPLGEAWCLASIWPDAVMMVVVALVLFGLFDALDWALEELLVSRPSRRLARVVECCVRLV
SKMCARGAYLFDHMGSFSRAVKERLLEWDAALEPLSFTTDCRIIRDAARTLSCGQCVMGL
PVVARRGDEVLIGVFQDVNHLPPGFVPTAPVVIRRCGKGFLGVTKAALTGRDPPGNVMVL
GTATSRSMGTCLNGLLFTTFHGASSRTIATPVGALNPRWWSASDDVTVYPLPDGATSLTP
CTCQESCWVIRSDGALCHGLSKKVELDVAMEVSDFRGSSGSPVLCDKGHAVRMLVSVLHS
GGRVTAARFTRPWTQVPTDAKPPVPAKGFKEAPLFMPTGAGKSTRVPLEYGNMGHKVLIL
NPSVATVRAMGPYMERLAGKHPSIYCGHDTTAFTRITDSPLTYSTYGRFLANPRQMLRGV
SVVICDECHSHDSTVLLGIGRVRELARGCGVQLVLYATATPPGSPMTQHPSIIETKLDVG
EIPFYGHGIPLERMRTGRHLVFCHSKAECERLAGQFSARGVNAIAYYRGKDSDGDLVVCA
TDALSTGYTGNFDSVTDCGLVVEEVVEVTLDPTITISLRTVPASAELSMQRRGRTGRGRS
GRYYYAGVGKAPAGVVRSGPVWSAVEAGVTWYGMEPDLTANLLRLYDNCPYTAAVAADIG
EAAVFFSGLAPLRHPDVSWAKVRGVNWPFLVGVQRTMCRETLSPGPSDDPQWAGLKGPNP
VPLLLRWGNLPSKVAGHHIVDDLVRRLGAEGYVRCDAGPILMVGLAIAGGMIYASYTGSL
VVVTDWDVKGGGSPLSDANTTDAVADCDWSVMTLTGTRAVPFAGGWAAVVGHCHSVIAAA
VAAYGASRSPPLAAAASYLMGLGVGGNQTRLASALLLGAAGTALGTPVVGLTMAGAFMGS
ASVSPSLVTILLGAVGGWEGVVNAASLVFDFMAGKLSSEDLWYAIPVLTSPGAGLAGIAL
GLVLTWLNRLLTTLPRSSCIPDSYFQQADYCDKVSAVLRRLSLTRTVALVNRGYVWDLMR
QVRMRLRALCPSLPLWHCGEGWSGEWLLDGHVESRCLCGCVITGDVLNGQYSTKLCRHYW
MGTVPVNMLGYSPLLAVVPFGTSGWAVIRRTSAQILSAAVEPYYVDGIPVSWAPAMVYGP
GQSVTIDGERLQAIENAARILEPHEDCSTPSLIPRTPSETAEGDATRKLTVKSCCVEKSV
TRFFSLGLTVADVQVGCLGNELTFQETLASFSYIWSGVPLTATPAKPPVVRPVGSLLVAD
TTKVYVTNPDNVGRRVDKVTFWRAPRVHDKFLVSIERAKRAAQLSMGYTYEEAIRTVRPH
AAMGWGSKVSVKDLATPAGKMAVHRLQEILEGTPVPFTLTVKKEVFFKDRKEEKAPRLIV
FPPLDFRIAEKLILGDPGRVAKAVLGGAYAFQYTPNQRIREMLKLWESKKTPCAICVDAT
CFDSSITEEDVALETELYALASDHPEWVRALGKYYASGTMVTPEGVPVGERYCRSSGVLT
TSASNCLTCYIKVKAACERVGLKNVSLLIAGDDCLIICERPALGRALASYGYACEPSYHA
SLDTAPFCSTWLAECNADGKRHFFLTTDFRRPLARMSSEYSDPMASAIGYILLYPWHPIT
RWVIIPHVLTCAFRGGGTPSDPVWCQVHGNYYKFPLDKLPNIIVALHGPAALRVTADTTK
TKMEAGKVLSDLKLPGLAVHRKKAGALRTRMLRS-RGWAELARGLLWRPGLRLPGFPLSP
PYMGVALLIVALF
>D90600
VLLLLLVILAPATHACRFLTNCCAEDIGFCLEGGCLVALGCTVCTDCWPLYQAGLAVRPG
KAAQLVGELGSLYGPLSVSAYVAGILGLGEVYSGVLTVGLTCAVECELWKVPFDFWRGVM
SLTPLLVCVAALLLLEQRIVMVFLLVTSCSCRLCDCPNGPVWLPAFCQWPLSCPQSVTCV
WGSVSLVPVSASCTCILDRRPSCGTCVRDCWPETGSFPFHRCGTGPRLTKDLEAVPVNRT
TSYTMTKIRDSLHLVKCPTTGTFGFFPGVPLNNCMALGGAGGFYEPLVRRCNPVCPGYAW
LSSGRPDGFIHVQGHLQEVIPPPRWLLLDFVFVLLYLMKLAEARLVPLILLLLWWVHAAV
AGEVFVGPALSWCLGMILGLANLVLYFRWMGPQRLMFLVLWKLARGAFPLALLMGISATR
GRTSVLGAEFCFDVLGWVVASVVAWAIALLSSMSAGGWHKAVIYRTWCKGYQAIRQRVVR
SPLGEAWCLASIWPDAVMLVVVALVLFGLFDALDWALEELLVSRPSRRLARVVECCVRLV
SKMCARGAYLFDHMGSFSRAVKERLLEWDAALEPLSFTTDCRIIRDAARTLSCGQCVMGL
PVVARRGDEVLIGVFQDVNHLPPGFVPTAPVVIRRCGKGFLGVTKAALTGRDPPGNVMVL
GTATSRSMGTCLNGLLFTTFHGASSRTIATPVGALNPRWWSASDDVTVYPLPDGATSLTP
CTCQESCWVIRSDGALCHGLSKKVELDVAMEVSDFRGSSGSPVLCDEGHAVGMLVSVLHS
GGRVTAARFTRPWTQVPTDAKPPVPAKGFKEAPLFMPTGAGKSTRVPLEYGNMGHKVLIL
NPSVATVRAMGPYMERLAGKHPSIYCGHDTTAFTRITDSPLTYSTYGRFLANPRQMLRGV
SVVICDECHSHDSTVLLGIGRVRELARGCGVQLVLYATATPPGSPMTQHPSIIETKLDVG
EIPFYGHGIPLERMRTGRHLVFCHSKAECERLAGQFSARGVNAIAYYRGKDSDGDLVVCA
TDALSTGYTGNFDSVTDCGLVVEEVVEVTLDPTITISLRTVPASAELSMQRRGRTGRGRS
GRYYYAGVGKAPAGVVRSGPVWSAVEAGVTWYGMEPDLTANLLRLYDDCPYTAAVAADIG
EAAVFFSGLAPLRHPDVSWAKVRGVNWPLLVGVQRTMCRETLSPGPSDDPQWAGLKGPNP
VPLLLRWGNLPSKVAGHHIVDDLVRRLGAEGYVRCDAGPILMVGLAIAGGMIYASYTGSL
VVVTDWDVKGGGSPLSDAKTTDAVADCDWSVMTLTGTRAVPFAGGWAAVVGHCHSVIAAA
VAAYGASRSPPLAAAASYLMGLGVGGNQTRLASALLLGAAGTALGTPVVGLTMAGAFMGG
ASVSPSLVTILLGAVGGWEGVVNAASLVFDFMAGKLSSEDLWYAIPVLTSPGAGLAGIAL
GLVLTWLNRLLTTLPRSSCIPDSYFQQADYCDKVSAVLRRLSLTRTVALVNRGYVWDLMR
QVRMRLRALCPSLPLWHCGEGWSGEWLLDGHVESRCLCGCVITGDVLNGQYSTKLCRHYW
MGTVPVNMLGYSPLLAVVPFGTSGWAVIRRTSSQILSAAVEPYYVDGIPVSWAPAMVYGP
GQSVTIDGERLQAIENAARILEPHEDCSTPSLVPRTPSETAEGDATRKLTVKSCCVEKSV
TRFFSLGLTVADVQVGCLGNELTFQETLASFSYIWSGVPLTATPAKPPVVRPVGSLLVAD
TTKVYVTNPDNVGRRVDKVTFWRAPRVHDKFLVSIERAKRAAQLSMGYTYEEAIRTVRPH
AAMGWGSKVSVKDLATPAGKMAVHRLQEILEGTPVPFTLTVKKEVFFKDRKEEKAPRLIV
FPPLDFRIAEKLILGDPGRVAKAVLGGAYAFQYTPNQRVREMLKLWESKKTPCAICVDAT
CFDSSITEEDVALETELYALASDHPDWVRALGKYYASGTMVTPEGVPVGERYCRSSGVLT
TSASNCLTCYIKVKAACERVGLKNVSLLIAGDDCLIICERPALGRALASYGYACEPSYHA
SLDTAPFCSTWLAECNADGKRHFFLTTDFRRPLARMSSEYSDPMASAIGYILLYPWHPIT
RWVIIPHVLTCAFRGGGTPSDPVWCQVHGNYYKFPLDKLPNIIVALHGPAALRVTADTTK
TKMEAGKVLSDLKLPGLAVHRKKAGALRTRMLRS-RGWAELARGLLWHPGLRLPGFPLSP
PYMGVALLIVALF
>D87263
VLLLFLVILAPATHACGFLTNCCAEDIGFCLEGGCLVALGCTICTDCWPLYQAGLAVRPG
KAAQLVGELGSLYGPLSVSAYVAGILGLGEVYSGVLTVGLTCAVECELWKVPFDFWRGVM
SLTPLLVCVAALLLLEQRIVMVFLLVTSCSCRLCDCPNGPVWLPAVCQWPLSCPQSVTCV
WGSVSLVPVSASCTCILDRRPSCGTCVRDCWPETGSFPFHRCGAGPRLTRDLEAVPVNRT
TSYTMTKIRDSLHLVKCPTTGTFGFFPGTPLNNCMVLGGAGGFYEPLVRRCNPVCPGFAW
LSSGRPDGFIHVQGHLQEVIPPPRWLLLDFVFVLLYLMKLAEARLVPLILLLLWWAHAAV
AGEVFAGPALSWCLGMILGLANLVLYFRWMGPQRLMFLVLWKLARGAFPLALLMGISATR
GRTSVLGAEFCFDVLGWVVASVVAWAIALLSSMSAGGWHKAVIYRTWCKGYQALRQRVVR
SPLGEAWCLASIWPDAVMLVVVGLVLFGLFDALDWALEELLVSRPSRRLARVVECCVRLV
SKMCARGAYLFDHMGSFSRAVRERLLEWDAALEPLSFTTDCRIIRDAARTLSCGQCVMGL
PVVARRGDEVLIGVFQDVNHLPPGFVPTAPVVIRRCGKGFLGVTKAALTGRDPPGNVMVL
GTATSRSMGTCLNGLLFTTFHGASSRTIATPVGALNPRWWSASDDVTVYPLPDGANSLTP
CTCQESCWVIRSDGALCHGLSKKVELDVAMEVSDFRGSSGSPVLCDEGHAVGMLVSVLHS
GGRVTAARFTRPWTQVPTDAKPPVPAKGFKEAPLFMPTGAGKSTRVPLEYGNMGHKVLIL
NPSVATVRAMGPYMERLAGKYPSIYCGHDTTAFTRITDSPLTYSTYGRFLANPRQMLRGV
SVVICDECHSHDSTVLLGIGRVRELARGCGVQLVLYATATPPGSPMVQHPSIIETKLDVG
EIPFYGHGIPLERMRTGRHLVFCHSKAECERLAGQFSSRGVNAIAYYRGKDSDGDLVVCA
TDALSTGYTGNFDSVTDCGLVVEEVVEVTLDPTITISLRTVPASAELSMQRRGRTGRGRS
GRYYYAGVGKAPAGVVRSGPVWSAVEAGVTWYGMEPDLTANLLRLYDDCPYTAAIAADIG
EAAVFFSGLAPLRHPDVSWAKVRGVNWPLLVGVQRTMCRETLSPGPSDDPQWAGLKGPNP
VPLLLRWGSLPSRVAGHHIVDDLVRRLGAEGYVRCDAGPILMVGLAIAGGMIYASYTGSL
VVVTDWDVKGGGNPLADAKTTDAVANCDWSVMTLTGTRAVPFAGGWAAVVGHCHSVIAAA
VAAYGASRSPPLAAAASYLMGLGVGGNQARLASALLLGAAGTALGTPVVGLTMAGAFMGG
ASVSPSLVTVLLGAVGGWEGVVNAASLVFDFMAGKLSTEDLWYAIPVLTSPGAGLAGIAL
GLVLTWLNRLLTTLPRSSCIPDSYFQQADYCDKVSAMLRRLSLTRTVALVNRGYVWDLMR
QVRMRLRALCPSLPLWHCGEGWSGEWLLDGHVESRCLCGCVITGDVLNGQYSTKLCRHYW
MGTVPVNMLGYSPLLAVVPFGTSGWAVIRRTSCQILSAAVEPYYVDGIPVSWAPAMVYGP
GQSVTIDGERLQAIENAARILEPHEDCSTPSLIPRTPSDTAESDATRKLTVKSCCVEKSV
TRFFSLGLTVADVQVGCLGNELTFQETLASFSYIWSGVPLTATPAKPPVVRPVGSLLVAD
TTKVYVTNPDNVGRRVDKVTFWRAPRVHDKFLVSIERARRSAQLSMGYTYEEAIRTVRPH
AAMGWGSKVSVKDLATPAGKMAVHRLQEILEGTPVPFTLTVKKEVFFKDRKEEKAPRLIV
FPPLDFRIAEKLILGDPGRVAKAVLGGAYAFQYTPNQRVREMLKLWESKKTPCAICVDAT
CFDSSITEEDVALETELYALASDHPEWVRALGKYYASGTMVTPEGVPVGERYCRSSGVLT
TSASNCLTCYIKVKAACDRVGLKNVSLLIAGDDCLIICERPALGRALASYGYACEPSYHA
SLDTAPFCSTWLAECNADGKRHFFLTTDFRRPLARMSSEYSDPMASAIGYILLYPWHPIT
RWVIIPHVLTCAFRGGGTPSDPVWCQVHGNYYKFPLDKLPNIIVALHGPAALRVTADTTK
TKMEAGKVLADLKLPGLAVHRKKAGALRTRMLRS-RGWAELARGLLWHPGLRLPGFPLSP
PYMGVALLIVALF
>AY949771
VLLLLLVILAPATHACEFLTNCCAEDIGFCLEGGCLVALGCTVCTDCWPLYQAGLAVRPG
KAAQLVGELGSLYGPLSVSAYVAGILGLGEVYSGVLTIGLTCAVECELWKVPFDFWRGVM
SLTPLLVCVAALLLLEQRIVMVFLLVTSCSCKLCDCPNGPVWLPAFCQWPLSCPQSVTCV
WGSVSLVPVSASCTCILDRRPSCGTCVRDCWPETGSFPFHRCGAGPRLTRDLEAVPVNRT
TSYAMTKIRDSLHLVKCPTTGTFGFFPGVPLNNCMALGGAGGFYEPLVRRCNPVCPGFAW
LSSGRPDGFIHVQGHLQEVIPPPRWLLLDFVFVLLYLMKLAEARLVPLILLLLWWAHAAV
AGEVFAGPALSWCLGMILGLANLVLYFRWMGPQRLMFLVLWKLARGAFPLALLMGISAXR
GRTSVLGAEFCFDVLGWVVASVVAWAIALLSSMSAGGWHKAVIYRTWCKGYQAIRQRVIR
SPLGEAWCLASIWPDAVMLVVVALVLFGLFDALDWALEELLVSRPSRRLARVVECCVRLV
SKMCARGAYLFDHMGSFSRAVKERLLEWDAALEPLSFTTDCRIIRDAARTLSCGQCVMGL
PVVARRGDEVLIGVFQDVNHLPPAFVPTAPVVIRRCGKGFLGVTKAALTGRDPPGNVMVL
GTATSRSMGTCLNGLLFTTFHGASSRTIATPVGALNPRWWSASDDVTVYPLPDGATSLAP
CTCQESCWVIRSDGALCHGLSKKVELDVAMEVADFRGSSGSPVLCDEGHAVGMLVSVLHS
GGRVTAARFTRPWTQVPTDAKPPVPAKGFKEAPLFMPTGAGKSTRVPLEYGNMGHKVLIL
NPSVATVRAMGPYMERLAGKHPSIYCGHDTTAFTRITDSPLTYSTYGRFLANPRQMLRGV
SVVICDECHSHDSTVLLGIGRVRELARGCGVQLVLYATATPPGSPMTQHPSIIETKLDVG
EIPFYGHGIPLERMRTGRHLVFCHSKAECERLAGQFSARGVNAIAYYRGKDSDGDLVVCA
TDALSTGYTGNFDSVTDCGLVVEEVVEVTLDPTITISLRTVPASAELSMQRRGRTGRGRS
GRYYYAGVGKAPAGVVRSGPVWSAVEAGVTWYGMEPDLTANLLRLYDDCPYTAAVAADIG
EAAVFFSGLAPLRHPDVSWAKVRGVNWPLLVGVQRTMCRETLSPGPSDDPQWAGLKGPNP
VPLPLRWGNLPSKVAGHHIVDDLVRRLGAGGYVRCDAGPILMVGLAIAGGMIYASYTGSP
VVVTDWDVKGGGNPLSDAKTTDAVANCDWSXMTLTGTRAVPFAGGWAAVVGHCHSVIAAA
VAAYGASRSPPLAAAASYLMGLGVGGNQARLASALLLGAAGTALGTPVVGLTMAGAFMGG
ASVSPSLVTVLLGAVGGWEGVVNAASLVFDFMAGKLSTEDLWYAIPVLTSPGAGLAGIAL
GLVLTWLNRLLTTLPRSSCIPDSYFQQADYCDKVSAMLRRLSLTRTVALVNRGYVWDLMR
QIRMRLRALCPSLPLWHCGEGWSGEWLLDGHVESRCLCGCVITGDVLNGQYSTKLCRHYW
MGTVPVNMLGYSPLLAVVPFGTAGWAVVRRTSCQILSAAVEPYYVDGIPVSWAPAMVYGP
GQSVTIDGERLQAIENAARILEPHEDCSTPSLIPRTPSDSAEGDATRKLTVKSCCVEKSV
TRFFSLGLTVADVQVGCLGNELTFQETLASFSYIWSGVPLTATPAKPPVVRPVGSLLVAD
TTKVYVTNPDNVGRRVDKVTFWRAPRVHDKYLVSIEAARKAAQLSMGYTYEEAIRTVRPH
AAMGWGSKVSVKDLATPAGKMAVHRLQEILEGTPVPFTLTVKKEVFFKDRKEEKAPRLIV
FPPLDFRIAEKLILGDPGRVAKAVLGGAYAFQYTPNQRVREMLKLWESKKTPCAICVDAT
CFDSSITEEDVALETELYALASDHPEWVRALGKYYASGTMVTPEGVPVGERYCRSSGVLT
TSASNCLTCYIKVKAACQRVGLKNVSLLIAGDDCLIICERPALGRALASYGYACEPSYHA
SLDTAPFCSTWLAECNADGKRHFFLTTDFRRPLARMSSEYSDPMASAIGYILLYPWHPIT
RWVIIPHVLTCAFRGGGTPSDPVWCQVHGNYYKFPLDKLPNIIVALHGPAALRVTADTTK
TKMEAGKVLSDLKLPGLAVHRKKAGALRTRMLRS-RGWAELARGLLWHPGLRLPGFPLSP
PYMGVALLIVALF
>U94695
DLLLFLVILARNHNACRFLTNCCAEDVGFCLEGGCLVALGCTICTDCWPLYQAGLAVLPG
KAAQLVGELGSFYGPLSVSAYVAGILRLGEVYSGVLTVGLTCAVECELWKVPFDFWRGVM
SLTPLLVCVAALLLLEQRIVMVFLLVTSCSCRLCDCPNGPVWLPAVCQWPLSCPQSVTCV
WGSVSLVPVSASCTCILDLRPPCGTCVKDCWPETGSFPFHRCGAGPRLTKDLEIVPVNRT
ISYTMTKIRDSLHLVKCPTTGTFRFFPGTPLNNCMVLGGAGGFYEPLVRRCNPVCPGFAW
LSSGRPDGFIHVQGHLQEVIPPPRWLLLDFVFVLLYLMKLAEARLVPLILLLLWWAHAAV
AGEVFAGPALSWCLGMIPGLANLVLYFRWMGPQRLVFLVLWKLARGAFPLALLMGISATR
GRTSVLGAEFCFDVLGWVVDRVVAWAIALLSSMSAGGWHKAVIYRTWCKGYQALRQRVVR
SPLGEAWCLASICPDAVMLVVVGLVLFGLFDALDWALEELLVSRPSRRLARVVECCVRLV
SKMCARGAYLFDHMGSFSRAVKERLLEWDAALEPLSYTTDCRIIRDAARTLSCGQCVMGL
PVVARRGDEVLIGVFQDVNHLPPGFVPTAPVVIRRCGKGFLGVTKAALTGRDPPGNVMVV
GTATSRSMGTCLNDLLFTTFHGASSRTIATPVGALNPRWWSASDDVTVYPLSDGANSLTP
CTCQESCWVIRSDGALCHGLSKKVELDVAMEVSDFRGSSGSPVLCDEGHAVGMLVSVLHS
GGRVTAARFTRPWTQVPTDAKPPVPAKGFKEAPLFMPTGAGKSTRVPLEYGNMGHKVLIL
NPSVATVRAMGPYMERLAGKHPSIYCGHDTTAFARVTDSPLTYSTYGRFLANPRQMLRGV
SVVICDECHSHDSTVFLGIRRVRELALGCGVQLVLYATATPPGSPMVQHPSIIETKLDVG
EIPFYGHGIPLERMRTGRHLVFCHSKAECERLAGQFSSRGVNAIAYYRGKDSDGDLVVCA
TDALSTGYTGNFDSVTDCGLVVEEVVEVTLDPTITISLRTVPASAELSMQRRGRTGRGRS
GRYYYAGVGKAPAGVVRSGPVWSAVEAGVTWYGMEPDLTANLLRLYDDCPYTAAIAADIG
EAAVFFSGLAPLRHPDVSWAKVRGVNWPLLVGVQRTMCRETLSPGPSDDPQWAGLKGPNP
VPLLLRWDNLPSKVAGHHIVDDLVRRLGAEGYVRCDAGPILMVGLAIAGGMIYASYTGSL
VVVTDWDVKGGGNPLSDAKTTDAVANCDWSVMTLTGTRAVPFAGGWAAVVGHCHSVIAAA
VAAYGASRSPPLAAAASYLMGLGVGGNQARLASALLLGAAGTALGTPVVGLTMAGAFMGG
ASVSPSLVTVLLGAVGGWEGVVNAASLVFDFMAGKLSTDDLWYAIPVLTSPGAGLAGIAL
GLVLTWLNRLLTTLPRSSCIPDSYFQQADYCDKVSAMLRRLSLTRTVALVNRGYVWDLMR
QVRMRVRALCPSLPLWHCGEGWSGEWLLDGHVESRCLCGCVITGDVLNGQYSTKLCRHYW
MGTVPVNMLGYSPLLAVVPFGTSGWAVIRRTSCQILSAAVEPYYVDGIPVSWAPAMVYGP
GQSVTIDGERLQAIENAARILEPHEDCSTPSLVPRTPSDTAESDATRKLTVKSCCVEKSV
TRFFSLGLTVADVQVGCLGNELTFQETLASFSYIWSGVPLTATPAKPPVVRPVGSLLVAD
TTKVYVTNPDNVGRRVDKVTFWRAPRIHDKFLVSIERARKAAQLSMGYTYEEAIRTVRPH
AAMGWGSKVSVKDLATPARKMAVHRLQEILEGTPVPFTLTVKKEVFFKDRKEEKAPRLIV
FPPLDFRIAEKLILGDPGRVAKAMLGGAYALQYTPNQRVREMLRLWESKKTPCAICVDAT
CFDSSITEEDVALETELYALASDHPEWVRALGKYYASGTMVTPEGVPVGERYCRSSGVLT
TSASNCLTCYIKVKAACERVGLKNVSLLIAGDDCLIICERPALGRALGSYGYACEPSYHA
SLDTAPFCSTWLAECNADGRRHFFLTTDFRRPLARMSSEYSDPMASAIGYILLYPWHPIT
RWVIIPHVLTCAFRGGGTPSDPVWCQVHGNYYKFPLDKLPNIIVALHGPAALRVTADTTK
TKMEAGKVLSDLKLPGLAVHRKKAGALRTRMLRS-RGWAELARGLLWHPGLRLPGFPLSP
PYMGVALLIVALF
>KP259281
VLLLFLVILAPATHACRFLTNCCAEDVGFCLEGGCLVALGCTICTDCWPLYQAGLAVRPG
KAAQLVGELGSLYGPLSVSAYVAGILGLGEVYSGVLAVGLTCAVECKLWKVPFDFWKGVM
SLTPLLVCVAALLLLEQRIVMVFLLVTSCSCRLCDCPNGPVWLPAFCQWPLSCPQSVTCV
WGSASLXPVSATCTCVLDRRPSCGTCVRDCWPETGSFPFHRCGTGPRLTKDLEAVPVNRT
TSYTMTKIRDTLHLVKCPTTGTFGFFPGVPLNNXXALGGAGGFYEPLVRRCNPVCPGYAW
LSSGRPDGFIHVQGHLQEVIPPPRWLLLDFVFVLLYLMKXAXXXXXXLXSXLXWWVDAAV
AGEVFAGPALSWCLGMILGLANLVLYFRWMGPQRLMFLVLWKLARGAFPLALLMGISATR
GRTSVLGAEFCFDVLGWVVASVVAWAIALLSSMSAGGWHKAXIYRTWCKGYQAIRQRVVR
SPLGEAWCLASIWPDAVMMVVVALVLFGXFDALDWALEEILVSRPSRRLARVVECCVRLV
SKMCARGAYLFDHMGSFSRAVKERLLEWDAALEPLSFTTDCRIIRDAARTLSCGQCVMGL
PVVARRGDEVLIGVFQDVNHLPPGFVPTAPVVIRRCGKGFLGVTKAALTGRDPPGNVMVL
GTATSRSMGTCLNGLLFTTFHGASSRTIATPVGALNPRWWSASDDVTVYPLPDGATSLTP
CTCQESCWVIRSDGALCHGLSKKVELDVAMEVSDFRGSSGSPVLCDEGHAVGMLVSVLHS
GGRVTAARFTRPWTQVPTDAKPPVPAKGFKEAPLFMPTGAGKSTRVPLEYGNMGHKVLIL
NPSVATVRAMGPYMERLAGKHPSIYCGHDTTAFTRITDSPLTYSTYGRFLANPRQMLRGV
SVVICDECHSHDSTVLLGIGRVRELARGCGVQLVLYATATPPGSPMTQHPSIIETKLDXG
EIXXXXXXXXXXXMXXXXXXXXXXXXXEXERLAGQFSARGVNAIAYYRGKDSDGDLVVCA
TDALSTGYTGNFDSVTDCGLVVEEVVEVTLDPTITISLRTVPASAELSMQRRGRTGRGRS
GRYYYAGVGKAPAGVVRSGPVWSAVEAGVTWYGMEPDLTANLLRLYDDCPYTAAVAADIG
EAAVFFAGLAPLRHPDVSWAKVRGVNWPLLVGVQRTMCRETLSPGPSDDPQWAGLKGPXP
VPLLLRWGNLPSKVAGHHIVDDLVRRLGAEGYVRCDAGPILMVGLAIAGGMIYASYTGSL
VVVTDWDVKGGGSPLSDAKTTDAVADCDWSVMTLTGTRAVPFAGGWAAVVGHCHSVIAAA
VAAYGASRSPPLAAAASYLMGLGVGGNQTRLASALLLGAAGTALGTPVVXLXXAGAFMGG
ASVSPSLVTILLGAVGGWEGVVXAXSLVFDFMAGKLSSEDLWYAIPVLTSPGAGLAGIAL
GLVLTWLNRLLTTLPRSSCIPDSYFQQADYCDKVSAVLRRLSLTRXVALVNRGYVWDLMR
QVRMRLRALCPSLPLWHCGEGWSGEWLLDGHVESRCLCGCVITGDVLNGQYSTKLCRHYW
MGTVPVNMLGYSPLLAVVPFGTSGWAVIRRTSAQILSAAVEPYYVDGIPVSWAPAMVYGP
GQSVTIDGERLQAIENAARILEPHEDCSTPSLIPRTPSETAEGDATRKLTVKSCCVEKSV
TRFFSLGLTVADVQVGCLGNELTFQETLASFSYIWSGVPLTATPAKPPVVRPVGSLLVAD
TTKVYVTNPDNVGRRVDKVTFWRAPRVHDKYLVSIERAKRAAQLSMGYTYEEAIRTVRPH
AAMGWGSKVSVKDLATPAGKMAVHRLQEILEGTPVPFTLTVKKEVFFKDRKEEKAPRLIV
FPPLDFRIAEKLILGDPGRVAKAVLGGAYAFQYTPNQRVREMLKLWEXXXXPXAICVDAT
CFDSSITEEDVALETELYALASDHPEWVRALGKYYASGTMVTPEGVPVGERYCRSSGVLT
TSASNCLTCYIKVKAACERVGLKNVSLLIAGDDCLIICERPALGRALASYGYACEPSYHA
SLDTAPFCSTWLAECNADGKRHFFLTTDFRRPLARMSSEYSDPMASAIGYILLYPWHPIT
RWVIIPHVLTCAFRGGGTPSDPVWCQVHGNYYKFPLDKLPNIIVALHGPAALRVTADTTK
TKMEAGKVLSDLKLPGLAVHRKKAGALRTRMLRS-RGWAELARGLLWHPGLRLPGFPLSP
PYMGVALLIVALF
>AB021287
VLLLLFVILAPATHACGFLTNCCAEDIGFCLEGGCLVALGCTVCTDCWPLYQAGLAVRPG
KAAQLVGELGGLFGPLSVSAYVAGILGLGEVYSGVLTVGLTCAVECDLWKVPFDFWRGVM
SLTPLLVCVAALLLLEQRVVMVFLLVTSCSCRLCDCPNGPVWLPALCQWPLSCPQSVTCV
WGSVSLVPTSTSCTCILDRRPSCGTCVRDSWPETGSIPIHRCGAVPRLTRDLEAVPANRT
TSYTMTKIRDSLHLVKCPTTGTFGFFPGVPLNNCMALGGAGGFYEPLVRRCNPVCPGFAW
LSSGRPDGFIHVQGHLQEVIPPPRWLLLDFVFVLLYLMKLAEARLVPLILLLLWWVDAAV
AGEVFAGPALSWCLGMILGLANLVLYFRWMGPQRLMFLVLWKLARGAFPLALLMGISATR
GRTSVLGAEFCFDVLGWVVASVVAWAIALLSSMSAGGWHKAVIYRTWCKGYQAIRQRVVR
SPLGEAWCLASIWPDAVMMVVVALVLFGLFDALDWALEELLVSRPSRRLARVVECCVRLV
SKMCARGAYLFDHMGSFSRAVKERLLEWDAALEPLSFTTDCRIIRDAARTLSCGQCVMGL
PVVARRGDEVLIGVFQDVNHLPPGFVPTAPVVIRRCGKGFLGVTKAALTGRDPPGNVMVL
GTATSRSMGTCLNGLLFTTFHGASSRTIATPVGALNPRWWSASDDVTVYPLPDGATSLTP
CTFQESCWVIRSDGALCHGLIKKVELEEAMEVSEFRGSSGSPVLCDEGHAVGMLVSVLHS
GGRVTAARFTRPWTQVPTDPKPPVPAKGFKEALLFIPTGPGKSIRVPFEYDNMGHKVLIL
NPSVATVRAMGPYMEKLAGKHPSVYCGHDTTAFTRITDSPLTYSTYGRFLANPRQMLRGV
SVVICDECHSHDSTVLLGICRVRELARGCGVQLVLYATATPPGSPMTQHPSIIETKLDVG
EIPFYGHGIPLERMRTGMHLVFCHSKAECERLAGQFSARGVNAIAYYRGKDSDGDLVVCA
TDALSTGYTGNFDSVTDCGLVVEEVVEVTLDPTITISLRTVPASAELSMQRRGRTGRGRS
GRYYYAGVGKAPAGVVRSGPVWSAVEAGVTWYGMEPDLTANLLRLYDDCPYTAAVAADIG
EAAVFFSGLAPLRHPDVSWAKVRGVNWPLLVGVQRTMCRETLSPGPSDDPQWAGLKGPNP
VPLLLRWGNLPSKVAGHHIVDDLVRRLGAEGYVRCDAGPILMVGLAIAGGMIYASYTGSL
VVVSDWDVKGGGNPLSDAKTTDAVANCDWSVMTLTGTRAVPFAGGWAAVVGHCHSVIAAA
VAAYGASRSPPLAAAASYLMGLGVGGNQARLASALLLGAAGTALGTPVVGLTMAGAFMGG
ASVSPSLVTVLLGAVGGWEGVVNAASLVFDFMSGKLSTEDLWYAIPVLTSPGAGLAGIAL
GLVLTWLNRLLTTLPRSSCIPDSYFQQADYCDKVSAMLRRLSLTRTVALVNRGYVWDLMR
QIRMRLRALCPSLPLWHCGEGWSGEWLLDGHVESRCLCGCVITGDVLNGQYSTKLCRHYW
MGTVPVNMLGYSPVLAVEPFGTSGWAVIRRTSCQILSAAVEPYYVDGIPVSWAPAMVYGP
GQSVTIDGERLQAIENAARILEPHEDCHTPSLIPRTPSDTAESDATRKLTVKSCCVEKSV
TRFFSLGLTVADVQVGCLGNELTFQETLASFSYIWSGVPLTATPAKPPVVRPVGSLLVAD
TTKVYVTNPDNVGRRVDKVTFWRAPRVHDKYLVSIERAKRAAQLSMGYTYEEAIRTVRPH
AAMGWGSKVSVKDLATPAGKMAVHRLQEILEGTPVPFTLTVKKEVFFKDRKEEKAPRLIV
FPPLDFRIAEKLILGDPGRVAKAVLGGAYAFQYTPNQRVKEMLKLWESKKTPCAICVDTT
CFDSSITEEDLALEAERYAMASDHPEWMRAVGKYYASGTMVTPEGVPVGERYCRSSGVLT
TSASNCLTCYIKVKAACERVGLKNVSLLIAGDDCLIICERPALGRALASYGYACEPSYHA
SLDTAPFCSTWLAECNADGKRHFFLTTDFRRPLARMSSEYSDPMASAIGYILLYPWHPIT
RWVIIPHVLTCAFRGGGTPSDPVWCQVHGNYYKFPLDKLPNIIVALHGPAALRVTADTTK
TKMEASKVLSDLKLPGLAVHRKKAGALRTRMLRS-RGWAELARGLLWHPGLRLPGFPLSP
PYMGVAMLIVALF
>KC815311
LLLCSCASLPTSSRACWAFSNCCNTDIFWCTPWLCWTLPGCAVCTACWTMVGSGVSIVPS
SVGQVRRSSMDFFGVLGWVGVMAEGTGLGEYYSAAIVAGIICNVSCSLYSLPHAIFSLIE
SMPWVFGSLLLFHLGCGRWVQVVLLVFSC---TCDCPFGVIR------IPAICPESWLCG
WGSWPPSPFSAICYCMLDRRPMCGDCFGGCFYRDGSRPFGVCGGGVRDGPHFAPLAI---
-GYGCGLVNGLLNCWSCELTGVWWPLPGEPTEVCIPPGPSWHTVDKVVGRTYPVCRDSAW
YPPDG--GLVVLVGDTQLT-PLLLKHFLGLYVALVVFMATAGARVVPTLLVLFGLADAAL
SRAVLASPVVGWAIRVILGVVCVALYMRVVGQARLAALVAYKLSRGLAGAALVVLLVCRG
PERGALGYQLCLPEVWWYAAAFFTFCCISISLLTRRGVFKLRVYARWCRLYCWLQLVVGH
TPAGDLWLAAGLWPAEVAVVSMIIVFAAVLDVFDALLERLLTASPSRPLVNLANTLHAFL
RARWHRGELLYDHAGQVAASLRERVVALDGCLEPLTLTEALQEVYDDTFALTCGRWCGGN
PVVARCGRSVLVGSAASVASLPPGYTLTAPLMVLRREMGFWKTLRISLTGRGDSGQVVLL
GTALSSSMACGVGGVLYATFHGTRGRALSTPHGPRNPYWTSPSEDVACYPLIPPLTSLTA
CDCATSRWVITKHGTLVHGLASRVRLDCPTRVSDLKGASGSPVLCDKGHAVGMLVGVLAK
SGLAETARFVKPWTHSPGDAAPSVPASGYKEVPYFAPTGSGKSTKFPAKLAQDGHNVLVL
NPSVVTTKAMGPYMKKLVGKTPNIFAGTGASAMQIKTGSKITYCTYGRFLVNPQGFLDQK
AVVVCDECHATDGTSILGIGVARALAEKAGVRLLVFATATPPGTQFTPHASITEETLDGG
DIPFYGVSLKASTYLKGRHVIFCHSKAECVRVAESLAGAGVKAVTYWRGTRHDADLTVVA
TDAISTGYTGNFATCTDCCSVVEETVDVDLNPTFTINLITKAADAALRMQRRGRCGRGAP
GTYYAVQKGAPPSGVCSTATAWAAAEAGFMWYGMPAADISRYLQTFQDCPYTSRLAGSPG
DAVRVMECLKPLMCAEVTQEALRETTWPMLTGIQKHVCYEADAAPPSDDIRWQGVNGTHA
TPLLYRLGQVDNAVTSHPLALKMAAALGDTSYHDTTIGPLLLAGAAVAAAAAIADSTGCL
VVTAVWEVGSGGSPLKAAKDAEVISSLDYSFLSTRAAGSP-AAVALEFLEVHITALLAGG
MAIASASSSPVFATLAALLSGASVTLPKVAWALTLAGSAAAGLCGGARAGLAVGAGFYVG
SHLAGSVVDTAINLAAGYEACVSTCAFVLDLFDGKATMAHFLPCLAGVLAPGAACAGVAF
ALILTWMNRLLSMLPRSSVLPDGFFAEKRSV-QLGEAVRRFSLVERRALCDAGWVGRLAC
VVRSFVSARLPPCPVVSCQPGYAGPWTGAGTAITTCPCGRSVTLTVPPGGHAQLGCRAWF
RLSFPINTTTSAPDLSSLMVGNGNIVAIVSTSLLVMRAACGPVESGGRLVSRLAA-RFVE
GQHIQYESALLEARRKAEYEAWLVSSAEGES-QGLLERSMVEEAKTVLKQLVKCCGQTSL
RRYFGASIPVSLLLLSEVGPTL--HEELCGPSYVWSGRAIADEPKRPPISRPLTAQLGAK
ADKVYITNPQDITKRIAKVTIDQTVAEVDQCFRAYNCAIAKAKTQPGWTYDEAVAKLRPG
SAKGHVAKVTVADMKSGAGRPFVEVINDLAAGTLEPFMLRPKAEVFPQTKETHKPPRLIV
YPSLEFRVAEKMILGDPSLVAKAVMGASYGFQYPPHKRAEVLVNMWNSKRVPTAYTVDGT
CFDSTVTPEDIAREGEIFAAASTNPELVRRLHELYAGSPMMDPSGNIVGYRRCRASGTLT
TSAGNSITCYLKVSAACRKAGLINPSYLIHGDDVVIVCEKTALGAALRSYGYECEPTRHA
DLTTAESCSSSLDTVRTVRGLKHVLRCDMRRGLGRTVAECGDPVGTAWGYTINYPTHPIV
MYVLLPLLLQTALNNGDGIHQPVTIDVRGNSVTLPLDTIGRAVRGLHGRDILAVTGHSAT
VLQETYDTLQFFGMRGLGHWRRSRRKVKLRLLRAGKAWAKLARELLWDPGDLAPPDLWQH
SWEGTLLFVL---
>KJ950934
LALCSVVRLLQSSRACRLFGNCCNTDIVWCTGWVCWTAPGCSVCTECWTSIGGGVSVRPA
TSAEAKREAMDLFGFVGWCGVLAEGLGLGEYYAAGLVAGLVCNVTCPVQAVPAAVWSLIE
AMPLLFGSYILFSLACGRWVQVVLLLVAC---ICDCPFGLVR------LNFSCPEFWTCG
WGSWPPSPFTAICYCILDRRPFCGDCLGGCFYEDGRRGFGVCGGGVRDGPWFLPLALRFG
GGVGCGVVSGLINCWLCNVDGLWYPLPGEPTDICVPWSPGWFASDLITGKLFPVCAHSAW
FPRDG--GFVVISEDTQVF-PRILRSFLGLLVALVVFMATAGARVVPALLMLSGFAEAAL
SRPVIGGPALGWALRAVLGCLCVLAYFRCVGRARLAALAAYKISRGLGGFLLLSFLLTRG
PDRGVLGAEICFPLAWWFCSISFSSALFLCALYTPLGRAKLRLYARWCRVYCWCEFGLSV
SPLGVLWLVAGVAPVPTTWAAVTVVACGTLDLIDWLFEVVLCSRPSSMLVAWANTCHAFL
RRRWLAGEVLYDHCGQIAADLRDRAVDLGYTLEPLALGEDLRAVHDDSFVLTCGRWYGGR
PVVARCGASVLIGQAQSVESLPPGYTLTAPFVTVRRDIGWLSILKVSMTGRSDQGQIASL
RTALGTSMGCGVSGVLYATFHGTKGRALATPQGPRSPFWTSPSEDVVCYPLQPPMTSLDP
CGCNSSRWVLTRAGSLVHGTAHRVHLDCPTPINKLKGASGTPVLCDCGHAVGMMVGVSGR
SGVGESVRFVVPWRVQPGDVKPTVPSKGYKEVPYIAPTGSGKSTKFPAKLAQDGHSVLVL
NPSVVTTKAMHGYMKQLTGKAPNTYAGTGRGAMQVKTGSKITYATYGRFLVNPQGFLQGK
DVVICDECHATDGTSVLGMGVVRSLAQAQGVKLLVFATATPPGTQFAAHKNITEVALGGG
DVPFYGLSLKSENYLKGRHLIFCXSKVECQRVAEELAQRGAHTVTYWRGKSQDADLVVVA
TDAISTGYTGNFATVTDCCSVVQEDVDVDLNPTFSIGVSVGPADAALRIQRRGRCGRGAP
GTYYYTVKGAPPSGVCGSSVSWAAAEAAFMWYGMLDADVTRYLECYQECPYTARLQGAPG
DAVRVLGCLRPYFCAEVTQEALRDTQWPMLTGIQRHVCLESGSAAPSDDVRWQGVNGTGS
TPLLYRLGTVTVPTTSHPLALKMAAALGDTSYHDVSLGPILLAGAAIAAACAVADATGVL
VLAGTWEVCGGGAPV-----ADALQSLDWTFLTTNEKVVH-GARVLGFLEQHLTALLAGG
LAVSSARSSPPFAALAGLVCGAAAAVPPVVWLLVCAATAASSMVGGPVAGAGVGAGVWLG
SMLGGSWVDMILGVAAGYEACVSCCALVLDLFDGRVTLANALPCLAGLLCPGSALAGVAM
ALILTWMNRLLSMLPKSNVLPDGFFAEKKDI-KLGDMVRSLSLVQRRAMCEATWVGRLGV
IVRMFAGRWLPRFPIYSCQAPYRGPWEGVGSAVTRCGCGRSVTLTVRPGGEASSFCSSSW
PKGFPINHTTKLPCVRTFLVGLGHVVYLQETSLLILSACVGPIEVAGKLVSTTTG-RFVP
GQSVIYNGLPFEARRAAELAEWTANMVAQYAVEPITE--RVEEAKTVMRNVVKCCGAESF
RKHFRRDIPVKVVELGDVGSVI--HEEPCGLSYVWSGVPIQDRSRQPPVSRPLTAHLRAR
ADKVYVTDPQNVHARIAKVTIEQRVAQEDRYFKAYNLALAKANLSPGYSYEEAVAKVRPG
SAKGHVAKLTVADLKTPRGKEEVLCLDGIRTGTVQHFMLRPKAEVFPQTRPTFKPPRLIV
YPSLEFRVAEKMILGDPAVVAKAVLGRAYGFQYAPHERARVLVDMWRSKKVPVAYTVDGT
CFDSTVTPEDIGREAEIFAKASPDPVLVRQLHTHYAGSPMVDPSGNIVGYRHCRASGTLT
TSAGNSITCYLKVSAACRKAGLTDPSFLIHGDDVLIVCEKKALGAALASYGYDCVPTRHA
DLTSAESCSACLDVCRTVRGVKHVLRCDMRRGLGRAMAEYGDPVGTSWGYTLNYPTHPVS
MYVLLPLLLQTALNNGGGVGQSVVVDVRGNSLELPLNRLGSAIRTLHGTDALAVTGHSAT
VLQXTGECLHFFGMRGLNHWRRVRRKVKVRLLRAGREWAALARELLWDPGDCVPEDLWQH
SWEGLGLFLLLL-
>KC796087
CWLLFFLASPLSSRACYLFSNCCNSDIVWCTRLACFTKAGCVVCTECWDSLGGGVSIFPR
GVATKRRQAMDFVGGIGWLGVVAESFGLGEVYSVGLVAGLVCNRTCSVTLLPEAVWGVLT
AMPPLFGGLLLFYLCRGWWVQAVLLFLSC---TCPCPYGVMR------LTIRCPEYWTCG
WGSWPPEPLTAICYCILDRRPFCGDCFGGCFHSTGRMGFGVCGGGYRDGPQFLPLGLRSV
DGYGCSVVHGLVSCYSCNLPGVWWPLPGGPTSLCIVSRPNNYFFDVVVGKAHAVCAHAAW
YPPGG--TAVVMVADEQVF-PNVLRTLLSVYVAALVLMLASGARLVPAALVVLGTAEAAL
HRVVFAAPAAAWAVRAILGLLCAVLYARVAGRGRIAALVAWKLSSGLIGVVLISLLIGRG
ADRGVVGSELCVPVWAWWVSAAVSFTLITFSFTSRAGMVKLRLYARWCRVYCAVQTAVGV
SPLGQLWVLCCLWPRECGWVALTLACAACFDLLDWLITYVLTVHPSTSLSVLADRAAAVL
ERRWRAGEVLYQHMGQVSSKLAERVRSLDGCLEPVTLREHLEAVEDDVLTLTCGRWFGGH
PVVARCGSSVLIGNLRDVTALPPGYQLTAPLVVTKPERSFFSTLKVAMTGRDEQGQIAIL
ATPTSRTMGTAVNGVMYTVFHGAHGRALSSPHGSRNPFWSSASDDVACYPLLAPMSSLTV
CTCGHSRWLVLPKGQLLHGIESHVNLDCPTPVSKIKGCSGGPVLCDKGHVVGMVVGALSR
AGVADRVRFVQPWEARPGAGVPTVPANGYKEVPYIAPTGSGKSTKFPSKLVQEGHRVLVL
NPSVVTTRAMFKYMKDSTGDAPNVYAGTGKGAISRETGSKLTYCTYGRFLVSPGRFLQRV
NVVICDECHAVDGTTILGIGAVRALAQDAGVRLVVFATATPPGTQLQPHPDITETPLDSG
DVPFYGLTLKSANYKAGRHVIFCHSKVECQRVAKELTSRGVNTVTYWRGKPADPDLTVVA
TDAISTGYTGNFASVTDCCSAVAEEVEVDLNPTFTISLFTGPADAALRMQRRGRTGRGSP
GTYRPVVTAAPPNGMTSSAAAWSAAETGYLWYGLDQPTVCKYLTAYQDCPYTCRTPGDPT
EGARVLAVLQPYFCVEATQEALKDTSWPLLTGIQRKLCREADSMPPSEDVRWTGINGTNM
VPLLYRLGHVHAKCCQAPLAQKMAAVLGDTSYQDTTLGPVLLAGAALAAAVAIAGACGNL
VIISTWEVCNGGAPI-----ADALRSVDWPFCTA-AASSH-GVHILDLIAANLSAMVAGG
VAICGARASPAFASLAALVAGAQVCTSNIIWGLTLAGGLAATLLGGAGAGFGVATSFFIG
SKLAGSWVETIVGCFAGYEACVNFCALTLDLLDGKLALETAAPCLVGLLAPGAAVAGIVM
AMLLPWMNRLLSMLPRTSVLPDGFFQEKDKV-KLADAVRSLSLVQKKVFLNTGWLGAIEQ
IVRCYVVAKVPAMPLVSCDKGWSGPWLGTGTGITTCACGHRVTVTVTSPKRASRACRHAW
QHTFPVNVTTRQPDIVTVPIGVSHYASIVSTTLLLLRACVGCVGAQGAQVTTDQE-GFVE
GQSISFDNEMREARRKAELESWLLDHCAVGADEPITSDPTVQDPKKVVVHMLRCCGEKSL
RRSLRADTPVALLVVGNTGLKL--HETQCAASYVWSGAPITQEPKQPPVTRAVTGALRAS
ADRVYVTNPEDIHKRIAKVTIEQKVAEKDRYFLAYNLALANASLSPGFSYEEAIAKVKPN
TAKGHVARITAADLKTEVGRKAVECLDDIRGGVAYPFMLRPKSEVFPQTRETFKPPRLIT
YPSLEFRVAEKMILGDPSLVAKAVMGPAYGFQYPPHERAEVLTKMWTSKKSPVAYTVDGV
CFDSTITPEDIDREANIFAAASDDPMAVRRLHDHYASGPLMDPSGKIVGVRNCRASGTLT
TSAGNSITCYLKVTAACRKAGIKNPSFLIHGDDCVIICEKEALGEALRSYGYECEPTIHA
DLSTAESCSASLDRVRTVRGLRPTLKPDMRRAIGRVIAEHGDSVGCAWGYIIQYPTHPIS
MYVLLPILLTIALNNGDSARQPVTIDVRGNQITLPLNRLGSAIRGLHGPDVLAITGHSAA
VIEESHQTLQFFRMRGLNHWRRQRRKVQLRMRRAGKEWADLARELLWDPGNSSPDELWTH
CWEGLALAGVALV
>KC796080
CWLLFFLASPLSSRACYLFSNCCNSDIVWCTRLACFTKAGCVVCTECWDSLGGGVSIFPR
GVATKRRQAMDFVGGIGWLGVVAESFGLGEVYSLGLVAGLVCNRTCSVTLLPEAVWGVLT
AMPPLFGGLLLFYLCRGWWVQAVLLFLSC---TCPCPYGVMR------LTIRCPEYWTCG
WGSWPPEPLTAICYCILDRRPFCGDCFGGCFHSTGRMGFGVCGGGYRDGPQFLPLGLRSV
DGYGCSVVHGLVSCYSCNLPGVWWPLPGGPTSLCIVSRPNNYFFDVVVGKAHAVCAHAAW
YPPGG--TAVVMVADEQVF-PNVLRTLLSVYVAALVLMLASGARLVPAALVVLGTAEAAL
HRVVFAAPAAAWAVRAILGLLCAVLYARVAGRGRIAALVAWKLSSGLIGVVLISLLIGRG
ADRGVVGSELCVPVWAWWVSAAVSFTLITFSFTSRAGMVKLRLYARWCRVYCAVQTAVGV
SPLGQLWVLCCLWPRECGWVALTLACAACFDLLDWLITYVLTVHPSTSLSVLADRAAAVL
ERRWRAGEVLYQHMGQVSSKLAERVRSLDGCLEPVTLREHLEAVEDDVLTLTCGRWFGGH
PVVARCGSSVLIGNLRDVTALPPGYQLTAPLVVTKPERSFFSTLKVAMTGRDEQGQIAIL
ATPTSRTMGTAVNGVMYTVFHGAHGRALSSPHGSRNPFWSSASDDVACYPLLAPMSSLTV
CTCGHSRWLVLPKGQLLHGIESHVNLDCPTPVSKIKGCSGGPVLCDKGHVVGMVVGALSR
AGVADRVRFVQPWEARPGAGVPTVPANGYKEVPYIAPTGSGKSTKFPSKLVQEGHRVLVL
NPSVVTTRAMFKYMKDSTGDAPNVYAGTGKGAISRETGSKLTYCTYGRFLVSPGRFLQRV
NVVICDECHAVDGTTILGIGAVRALAQDAGVRLVVFATATPPGTQLQPHPDITETPLDSG
DVPFYGLTLKSANYKAGRHVIFCHSKVECQRVAKELTSRGVNTVTYWRGKPADPDLTVVA
TDAISTGYTGNFASVTDCCSAVAEEVEVDLNPTFTISLFTGPADAALRMQRRGRTGRGSP
GTYRPVVTAAPPNGMTSSAAAWSAAETGYLWYGLDQPTVCKYLTAYQDCPYTCRTPGDPT
EGARVLAVLQPYFCVEATQEALKDTSWPLLTGIQRKLCREADSMPPSEDVRWTGINGTNM
VPLLYRLGHVHAKCCQAPLAQKMAAVLGDTSYQDTTLGPVLLAGAALAAAVAIAGACGNL
VIISTWEVCNGGAPI-----ADALRSVDWPFCTA-AASSH-GVHILDLIAANLSAMVAGG
VAICGARASPAFASLAALVAGAQVCTSNIIWGLTLAGGLAATLMGGAGAGFGVATSFFIG
SKLAGSWVETIVGCFAGYEACVNFCALTLDLLDGKLALENAAPCLVGLLAPGAAVAGIVM
AMLLPWMNRLLSMLPRTSVLPDGFFQEKDKV-KLADAVRSLSLVQKKVFLNTGWLGAIEQ
VVRCYVVAKVPAMPLVSCDKGWSGPWLGTGTGITTCACGHRVTVTVSSPKRASRACRHAW
QHTFPVNVTTRQPDIVTVPIGVSHYASIVSTTLLLLRACVGCVGAQGAQVTTDQE-GFVE
GQSISFDNEMREARRKAELESWLLDHCAVGADEPITSDPTVQDPKKVVVHMLKCCGEKSL
RRSLRADTPVALLVVGNTGLKL--HETQCAASYVWSGAPITQEPKQPPVTRAVTGALRAS
ADRVYVTNPEDIHKRIAKVTIEQKVAEKDRYFLAYNLALANASLSPGFTYEEAIAKVKPN
TAKGHVARITAADLKTEVGRKAVECLDDIRGGVAYPFMLRPKSEVFPQTRETFKPPRLIT
YPSLEFRVAEKMILGDPSLVAKAVMGPAYGFQYPPHERAEVLTKMWTSKKSPVAYTVDGV
CFDSTITPEDIDREANIFAAASDDPMAVRRLHDHYASGPLMDPSGKIVGVRNCRASGTLT
TSAGNSITCYLKVTAACRKAGIKNPSFLIHGDDCVIICEKEALGEALRSYGYECEPTIHA
DLSTAESCSASLDRVRTVRGLRPTLKPDMRRAIGRVIAEHGDSVGCAWGYIIQYPTHPIS
MYVLLPILLTIALNNGDSARQPVTIDVRGNQITLPLNRLGSAIRGLHGPDVLAITGHSAA
VIEESHQTLQFFRMRGLNHWRRQRRKVQLRMRRAGKEWADLARELLWDPGNSSPDELWTH
CWEGLALAGVALV
>KC796076
FYLLLCADPFISSRACTYFSNCCADDLVLCTSHVCWTKVGCVPCTECWSSLGGGVSMRPG
PSTQARRDAMNAIGAAGLAAYAAEAVGLGEVYSGVLVFGLICGKPCMASRIPNIIWTLIV
GMPFLFAVLLGYTVVRGHWVVTIILALNC---SCYCPFGQIK------IPIVCPEWWFCV
WGSWPPDPYSALCYCLLDRREACGDCYGGCYQLDRDRPFARCGGGYKDGPIFLPLAVRYD
NGVGCGDVGGVIHCWSCFVERGWLPQPGRPTDLCIGYTRNWYVADSLWAGTYPVCKHMAW
FPADG--SRVTMSGGRQVV-PESYLGFVGLFGVLLALMVASGARLIPLLLVIVAAAEAAL
HRGLIAAPAMAASFTTVLGCFCVLFYARTVGRVGLAPLVAYKLSRGLLGVTILVLLCARS
HDRGVLGLEICIPVTWWYLSSLICFLSVVLAFHSITGKIRLRLYARWCKIYCALRLLVGV
SPVGRAWLVCCLWPRECGTVGLLLVCAAAVDLADWALEAVLCVTPKEPIGRAADLAAALL
QRWWYKGWLLYEHMGQVSLNLRERVVAMGGCLEPVAIREELHAVYDDTMTLTCGRWYGGS
PVVARCGNAVLIGSAKSVSSLPPGYTLTAPLLVVRPRSGFFSILKTSLLGRGETGQVVVF
ETATGTSMGVATNGVLYATFHGTSGRPLAGPNGPRNPYWTSPSDDVACYPLLEGLSCLEA
CSCGHSRWMVRVDGQLVHGVQSHVVLDCPTPLDKIKGASGSPVLCDNGHAVGMLVGAISN
GGVVQRIRYVRPWKAIPGNPKPTVPTEGYKCVGYVAPTGSGKSTKLPMALAALGHRVLVL
NPSVVTTKSMYKYIKEVSGKSPNVFAGTGKGAMAIRTGSRITYVTYGRFLVNPEDWLANA
DVVICDECHAVDGTSILGIGAALSLAEAGGVKLTIMATATPPGTVITPHDSITEVPLDSG
DIPFYGLTIKSEQYKTGRHVIFCHSKAECTRVASELSRAGVNAVTFWRGADPDPNLTVVA
TDAISTGYTGNFATCTDCCSVVCEEVEVDLNPTFSLLLGVRAADAALRMQRRGRCGRGAP
GTYRPVISGAPPTGMTSSAAAWSAAEAGYVWYGRTEQQIVQWLEAYQSCAYTCRMPGDFA
EAVRALGVLKPFFDEEVAKLCLKDQSWPLLYGAQRRLCLTAESAPPSDDIKWAGIIGLNA
VPLLFRLGTVTAPCVSHILTKKLAEVLGDASYQDASMGPLLLAGVGIAAAVAIVGATGCL
SISSVWEVFSGGSPT-----VDALRSLDYPFLSTTGGTPVLGARILEILHAHMMAIAAGG
LAVVGSRSSPGLATIAALVAGVQTLAPHVIWLLAIAGGMAVSLASSPQLGAAAAGAFYIG
NKIGSSILNTIMNCVTGYEACVSTCALTLELMDGTANAMSWASALVAVVSPGAAVGGIAL
ALILAWMNRLLSCLPRNNVLPDGFFVDKKDPHALAKAVRSLSLTSRAAWCEAGWLNKLGA
IYAYWVVDHLPGIPYVSCSVAYKGKLKGTGSVSTKCACGHGIAWDCSVEGKTRWLCRCSA
TGGLPINTTTVRVDLSMFRLSASHSFKVLSSTCMILDAIAGPVAAGGAPVSPSLA-SFTA
GQSITYEGELIEARRKAEAEAWALDGCDSKWDEAVLDEITSEEGRTTTRTLVRCCGKESR
TKAMGINTPTCLLIVGTVEGVY--HETPCGLSYLWSGAPIVGEPKKHPVTRPLTAHLRAD
ATKVYVTDPQAIHQRIAKVTIEQVPAVEDGFLRAYNLALAKASLNPGFDYDTAVSKVRPN
SARGHVANITVADLKTPRGRKAVECLDGIRTGTEERFMLRPKSEVFPQTKSTYKPPRLIC
YPSLEFRVAEKMILGDPSVVAKAVMGEAYGFQHPPHKRAEVLYRMWKSKRQPMCYTLDGV
CFDSTITQEDIGRESEIFARASPDPGLVRRLHAYYAESPMVGPDGRIVGIRRCRASGTLT
TSAGNSITCYLKVTAACRKAGIQNPSFLIHGDDVVVICERSALGDALTSYGYVCEPVAHA
DLSTAESCSATVTMVRTVRGMQPTLTTDMRRGLGRVLAEVGDPVGTAWGYTINYPTNPIV
SCVLLPILLTTALNSGEGVNQLINVDIRGNTIQMPLSSLGKAIRGLHGPSILCVTGRAPS
DIQQAADVLQFFNMRGLGFWRRNRAKVRVRLMRAGRDWASLARELLWDPACSMPPELWEW
SWEGLGLFALSVV
>KC796093
FWL----ASLLAGRAC-LFSNCCTEDVHWCTDWVCWTKLGCVVCTACWTPFGSGVSMRPG
ASNQARRDTMNVFGAIGLTAYVAEAFGLGELYAAGLVMGLVCNVSCSVQVLPNAVWSMLT
AMPIVFAVLLGYTFLRGHIVIGILLFIQC---TCLCPFGVYK------IPLVCPQMWVCA
WGSWPPVPYSAICYCLLDRRDGCGDCWGGCYAADRDRPYERCGGGYLDGSQFVPLGIRWT
NGYGCGLINGVVHCWNCSIEHGWYPQPGKPTDLCIVPPTNWYMSDAMTAGVYPVCQGMAW
FPTDG--SRVIMSGARQVL-PDSRLGFVGLYAVLVCFMVLSGARIVPILLIIVGVVEAAL
HRGVIAAPAFAAATRCVLGVLCVIFYCRVVGRAGLAAIVAYKLSRGLLGVTALCLLLARD
PSRSVLGLEVCIPVAWWYVSGLFSCIIVTFSFLSPVGRIKLRLYARWCRVYCSVRLAVSV
SPCGRLWLGCCAWPYECGTISIILVAAGSIDIVDWALEALLCVSPREPLARAADLAAALL
QRWWWKGWVLYEHMGQVSDRLRERVEEMNGCLEPVVIRETLRAVCDDTLTLTCGQWFGKE
PVVARCGNMVLIGSAQSVRSLPPGYTLTAPLLVVRPKAGFFKVLKTSLLGRGGSGQVVVL
ETATGMSMGVATSGVLYTTFHGTSGRPLAGPTGPRNPFWSSPSDDVACYPLLEGLSCLDP
CSCGHSRWVIRVDGQLVHATQSHVVLDCPTPLDKIKGSSGSPVLCDKGHAVGMLVGAIAS
GGIVSKVRYVRPWTAVPGDATPTVPADGFKCVSYVAPTGSGKSTKLPLSLAALGHRVLVL
NPSVVTTKAMHKYIKKLSGKSPNTYAGTGKDSMSIKTGSKLTYMTYGRFLVDPETWLKSH
DVVICDECHAVDGTSILGIGCALTDAEASKVKLLILATATPPGTVITPHASITEQPLDSG
DIPFYGLTLKSENYKTGRHVIFCHSKAECTRVSGELAKAGVNSTTFWRGANPDPNLTVVA
TDAISTGYTGNFASCTDCCSVVGEEVEVDLNPTFTLMLTTKPADAALRMQRRGRTGRGTP
GVYRPVITGAPPTGMTSSAAAWSAAEAGYVWYGRTEQVISRYLEAYQASPYTCRMPGNPL
EAVRAIGVLRPFFDHEVASLALKDQSWPLLYGAQRSLCLRNDSAPPSDDIRWNGIRGENA
VPLLYRLGNVTADCTGHQFATEIAKALGDTTYVDVSAGPLLLAGVAVAAAVAVVGATGCL
TVSSVWEVHTGGSPC-----AEALRSLDFPFLTTTNGTPV-GERVLEILNVHLMALAAGG
LAIVGSRSSPALATVAALVAGVQTVLPHATWMLAIAGGIAVTLASNPTTGAAAAAAFFMG
TKIGSSILNTAVACVTGYEACINTAALTLELMDGTANAMSWAGALVGLMSPGAAVAGLAL
ALLLVWINRLLSSLPRSNTLPDGFFAEKADPKLLSKAVRSLSLGSKRAWCEAGWIGKLCD
VYNYWAADHLPKLPFVSCQLGYAGDVDGVGSVSSTCTCGAQLSWTVNHLQKKVWTCRNSI
LGRMPINTTTVKPDASTYLIGVSDHVRLIATNKAVKAAVRGVVAIDGAPVSSTSA-EFTA
GQSIVYNGVDFEARRKAEAEAWALDGCDPDADEPILKEVTKEQGEMRVITLQSCCGCESR
VKTVGTKTPVCLLVMGDLGPVL--HETKCGLSYLWSGAPIVGNPRKHPVTRPLTAHMGAD
ATKVYVTDPEAIHDRIAKVTIEQTDAETDRYLLAYNLALAKASSQPGYDYDTAVSKVRPG
SARGHVADITVADLKTPKGKKAVLCLAGIQDGTEERFMLRPKSEVFPKTRSTPKPPRLIC
YPSLEFRVAEKMILGDPAVVAKAVMGESYGFQHPPHKRAKVLYDMWRSKRQPVCYTVDGA
CFDSTITQADIRREAEVFARASTEPGLVRRLHAYYAESPMVGPDGRIVGIRRCRASGTLT
TSAGNSITCYIKVTAACRKAGIVNPSFLIHGDDVVIICERQELKAALASYGYACEPQQHA
DLSTAESCSATVTMVRTVRGMRPVLTTDMRRGLGRCLAEVGDPVGTAWGYIINYPTNPIV
AFVLLPLLLSLALNSGNGVHQLINVDIRGNTLQMPLSSLGRAIRGLHGPDILAVTGRSPC
DIEASASVLQFFGMRGLGHWRRNRQKVLTRLLRAGKDWATLGRELLWSPGSSAPDEMWEW
SWEGFCLLAVSFI
>KC796084
VWSLAQLASPLAGRACHVFGNCCNSDVYWCTDWLCWTKFGCRVCTPCWTTYGSGVSIRPQ
AERDMRRQAMDLFGLMGLGAYTAEALGMGELYSAGLIAGFVCNVSCSVSTVPSAIWSLVS
TMPLIFASLLGYAFLRGHWPICLVLILQC---TCTCPFGTVR------FPHICPEAWYCA
WGSW-PTHYSAICYCMLDRREVCGDCWAGCYSVDADRPFERCGGGYRDGALFEPLMINFS
NGYGCGSISGVLHCWNCSWKVGWRPQPGKPEPLCIEPPNNWYVTDSITTGVYPVCPGMAW
FPTDG--SRVVLYGQRQLI-PDMYLGFVGLVSVILALCIASGARIVPALLLLAAAAEAAL
HRGVIAAPALGAALTIVLGVLCVIMYCRVVGRAGLAAIVAYKLSRGLLGLAVLCMLFARG
PQRGVLGRELCVPLAWWYVSGCFSFFCISLSLLSPLGRIKLRVYARWCQLYCRVRLAVSV
SPFGRIWLFSCMWPRECGTICVGFVAAGSLDFVDWVLEVVLCSAPKVPLGHVADLAAALL
QRWWYKGWVLYEHMGQVSSRLKERVEAMKGCLEPVCVAQDLEAVYDDTLTLTCGKWFGGK
PVVARCGNMVLIGRASSVRSLPPGYTLTAPLLVVRPGSGFFKVLKTSLLGRGEHGQIAVL
ETATGSSMGVATSGVLYATFHGTSGRPVAGPTGPRNPYWTSPSDDVACYPLLEGLTCLEP
CSCGHSRWVLRVDGQLVHGVAAHVALDCPTPLSKLKGASGSPVLCDQGHVVGMMLGAISV
NGITHRVRFVRPWAAVPGNPTPTVPADGYKVVSYVAPTGSGKSTKLPLALSALGHRVLVL
NPSVVTTKAMYKYIKKLSGKSPNVYAGTGKGSMAISTGSRLTYMTYGRFLVDPDKWLNAA
DVVLCDECHAIDGTSILGIGCALTEAEKCKVKLLILATATPPGTVITPHSSITEEPLDSG
DVPFYGLTLKSEKYLRGRHVIFCHSKAECARVAGDLGRAGVNAVSYWRGADADPDLTVVA
TDAISTGYTGNFASCTDCCSVVSESVEADLNPTFTLTLGVAPCDAALRMQRRGRTGRGTP
GVYRPLVAGAPPNGMTSSSAAWAAAEAGYVWYGRDSTTIQNYLEAYQSSPYTCRMPGDPG
EAVRALGVLRPFFDHEVVSLCLKDQQWPLLYGAQRAVCLRAESQPPSDDIKWAGITGDNA
VPLLFRLGTVAAPCVSHPLTRKMAAVLGDTSYSDVSLGPLLLAGVAVAAAVAIVGATGCL
TVSSVWEVHTGGSPVEEQPDVAVIRSLDYPILTTTNGAP--GVRVLEILEAHLMAIAAGG
LAIVGSRSSPALATVAALVAGITTLAPGVVWLLSIAGGIAVSMASTPATGTACAAAFFIG
TKIASTFLDTIVGAVCGYEATVNVCALTLELMDGTANASSWLGAVVGLMAPGAAVAGIAL
ALILSWLNRLLSCLPRSNVLPDGFFAEKKDPHALSKAVRGLSLTSKKAWCEAGWCGTLAA
LYAWWAADHLPKVPYLSCSVGYDGDFDGEGSVSSVCNCGCKISVTQRISKKRNWTCVNSV
RRRLPVNTTTTQVDLTTFFVGLSHMITITETTLNLLDAVAGPVAVRGRPVSTTLA-AFTA
GQTVVWDGEQMEARRKAEAEAWALDACAPGADEDILKEGVTDEGNLITKILQRCCGKESR
TKTVGANTPASLLLMGDLGTTL--HEEKCGLSYLWSGAPILGEPKKAPVSRTLTSHLRAD
ATKVYVTDPNNIHQRIQKVTIDQKEAEVDSFLRAYNLALAKASTSPGYDYDTAVSKVRPN
SARGHVANITVADLKTDKGRRAVECLEGIQDGTEERFMLRPKSEVFPQTRSTHKPPRLIC
YPSLEFRVAEKMILGDPATVAKAVMGESYGFQHPPHRRAEVLHRMWKSMRQPVCYTLDGV
CFDSTITQADIGREGNIFAAASTEPNLVRRLHAYYAESPMIGPNGLVVGIRRCRASGTLT
TSAGNSITCYLKVTAACRKAGIINPKLLIHGDDVVLICEKQALGEALASYGYVCDPTRHA
DLSTAESCSATVTMVKTVRGMRPVLTTDMRRGLGRVLAEVGDPVGTAWGYTINYPTNPIV
SYVLLPVLLSIALNSGDGIHQLIQIDIRGNSIQMPLSSLGKAIRGLHGPDILCVTGRAPS
DISAAVDVLQFFSMRGLGHWRRFRRKVLVRLLRAGKDWATLGRELLWDPGSSAPDELWEW
SWEGIGFLALSLV
>KC796079
VWSLAQLASPLAGRACHVFSNCCNSDVYWCTDWLCWTKFGCRVCTPCWTTYGSGVSIRPQ
AERDMRRQAMDLFGLMGLGAYTAEALGMGELYSAGLIAGFVCNVSCSISTVPSAIWSLVS
TMPLIFASLLGYAFLRGHWPICLVLILQC---TCTCPFGVVR------FPHICPEAWYCA
WGSW-PTHYSAICYCMLDRREVCGDCWAGCYAVDGDRPFERCGGGYRDGAMFEPLMINFS
NGYGCGSIAGVLHCWNCSWKVGWLPQPGKPEPLCIDPPNNWYITDSITTGVYPVCPGMAW
FPTDG--SRVVLYGQRQLI-PDMYLGFVGLVSVILALCIASGARLVPALLLLAAAAEAAL
HRGVIAAPALGAALTVILGVLCVIMYCRVVGRAGLAAIVAYKLSRGLLGLAVLCMLFARG
PQRGVLGRELCLPLAWWYVSGCFSFFCISLSLLSPLGRIKLRIYARWCQLYCRVRLAVSV
SPFGRVWLFSCMWPRECGTICVGFVTAGSFDFVDWVLEVVLCSAPKVPLGHVADLAAALL
QRWWYKGWVLYEHMGQVSSRLKERVEAMKGCLEPVCVAQDLEAVYDDTLTLTCGKWFGGK
PVVARCGNMVLIGRASSVRSLPPGYTLTAPLLVVRPGSGFFKVLKTSLLGRGEHGQIAVL
ETATGSSMGVATSGVLYATFHGTSGRPVAGPTGPRNPYWTSPSDDVACYPLLEGLTCLEP
CSCGHSRWVLRVDGQLVHGVAAHVALDCPTPLSKLKGASGSPVLCDQGHVVGMMLGAISV
NGITHRVRFVRPWAAVPGNPTPTVPADGYKVVSYVAPTGSGKSTKLPLALTALGHRVLVL
NPSVVTTKAMYKYIKKLSGKSPNVYAGTGRGSMAISTGSRLTYMTYGRFLVDPDKWLNAA
DVVLCDECHAVDGTSILGIGCALTEAEKCKVKLLILATATPPGTVITPHSSITEEPLDSG
DVPFYGLTLKSEKYMRGRHVIFCHSKAECARVAGDLGRAGVNAVSYWRGADADPDLTVVA
TDAISTGYTGNFASCTDCCSVVSESVEADLNPTFTLTLGVAPCDAALRMQRRGRTGRGTP
GVYRPLVAGAPPNGMTSSSAAWAAAEAGYVWYGRDSTTIQNYLEAYQSSPYTCRMPGDPG
EAVRALGVLRPFFDHEVVSLCLKEQQWPLLYGAQRAVCLRAESQPPSDDIKWAGITGDNA
VPLLFRLGTVAAPCVSHPLTRKMAAVLGDTSYSDVSIGPLLLAGVAVAAAVAIVGATGCL
TVSSVWEVHTGGSPVEEQPDVAVIRSLDYPILTTTNGAP--GVRVLEILEAHLMAIAAGG
LAIVGSRSSPALATVAALVAGITTLAPGVVWLLSIAGGIAVSMASTPATGTACAAAFFIG
TKIASTFLDTIVGAVCGYEATVNVCALTLELMDGTANASSWLGAVVGLMAPGAAVAGIAL
ALILSWLNRLLSCLPRSNVLPDGFFAEKKDPHALSKAVRGLSLTSKKAWCEAGWCGTLAA
LYAWWAADHLPKVPYLSCSVGYDGDFDGEGSVSSVCNCGCKISVTQRISKKRNWTCVNSV
RRRLPVNTTTTQVDLTTFFVGLSHMITITETTLNLLDAVAGPVAVRGRPVSTTLA-AFTA
GQTVVWDGEQMEARRKAEAEAWALDACAPGADEDILKEGVTDEGNLITKILQRCCGKESR
TKTVGANTPASLLLMGDLGTTL--HEEKCGLSYLWSGAPILGEPKKAPVSRTLTSHLRAD
ATKVYVTDPNNIHQRIQKVTIDQKEAEVDSFLRAYNLALAKASTSPGYDYDTAVSKVRPN
SARGHVANITVADLKTEKGRRAVECLEGIHDGTEERFMLRPKSEVFPQTRSTHKPPRLIC
YPSLEFRVAEKMILGDPAVVAKAVMGESYGFQHPPHRRAEVLHRMWKSMRQPVCYTLDGV
CFDSTITQADIGREGNIFAAASTEPNLVRRLHSYYAESPMVGPNGLIVGIRRCRASGTLT
TSAGNSITCYLKVTAACRKAGIINPKLLIHGDDVVLICEKQALGEALASYGYVCDPTRHA
DLSTAESCSATVTMVKTVRGMRPVLTTDMRRGLGRVLAEVGDPVGTAWGYTINYPTNPIV
SYVLLPVLLSIALNSGDGIHQLIQIDIRGNSIQMPLSSLGKAIRGLHGPDILCVTGRAPS
DISAAVDVLQFFSMRGLGHWRRFRRKVLVRLLRAGKDWATLGRELLWDPGSSAPDELWEW
SWEGIGFLALSLV
