# Supplementary material for: Evolutionary and Phylogenetic Analysis of the Hepaciviruses and Pegiviruses
Source: Genome Biol Evol. 2015 Oct 21;7(11):2996–3008. doi: 10.1093/gbe/evv202 (PMC5635594; doi:10.1093/gbe/evv202)
Supplement: Supplementary Data [file evv202_Supplementary_Data.zip › DataS5.fasta]

>KC145265
DGVSVILCDECHSSDPTVLLGIGLVRSEAKKAGVNLVLFGTATPPGYATVPHKNITEAPVGTDGDIPFYGFYLKSTNYTTGRHLIFVHSKSEAERVASALTAKGVKAMFHYSGRDPTAIPTTGSLTVVATDALNTGYTGDFDTVT
>KF923496
------------------------------------------------------FTEIPLTAEGDIPFYGFKLPAAKYQKGRHLVFVHSKAEATRLATAXTAHGCRAIYHYSGRDTSQIPALGD---------------------
>KF923494
------------------------------------------------------FTEIPLTAEGDIPFYGFKLPAAKYQKGRHLVFVHSKAEATRLATAXTAHGCRAIYHYSGRDTSQIPALGD---------------------
>KF923493
------------------------------------------------------FTEIPLTAEGDIPFYGFKLPAAKYQKGRHLVFVHSKAEATRLATAXTAHGCRAIYHYSGRDTSQIPALGD---------------------
>KF923495
------------------------------------------------------VTEIPLTAEGDIPFYGFKLPAAKYQKGRHLVFVHSKAEATRLATAXTAHGCRAIYHYSGRDTSQIPALGD---------------------
>KF923492
------------------------------------------------------ITEIPLTAEGDIPFYGFKLPAAKYQKGRHLVFVHSKAEATRLATAFTAHGCRAIYHYSGRDTSQIPSLGD---------------------
>KF923491
------------------------------------------------------ITEIPLTAEGDIPFYGFKLPAAKYQKGRHLVFVHSKAEATRLATAFTAHGCRAIYHYSGRDTSQIPSLGD---------------------
>KF923490
------------------------------------------------------ITEIPLTAEGDIPFYGFKLPAAKYQKGRHLVFVHSKAEATRLATAFTAHGCRAIYHYSGRDTSQIPSLGD---------------------
>KF923489
------------------------------------------------------ITEIPLTAEGDIPFYGFKLPAAKYQKGRHLVFVHSKAEATRLATAFTAHGCRAIYHYSGRDTSQIPSLGD---------------------
>KF923488
------------------------------------------------------ITEIPLTAEGDIPFYGFKLPAAKYQKGRHLVFVHSKAEATRLATAFTAHGCRAIYHYSGRDTSQIPSLGD---------------------
>KF923487
------------------------------------------------------ITEIPLTAEGDIPFYGFKLPAAKYQKGRHLVFVHSKAEATRLATAFTAHGCRAIYHYSGRDTSQIPSLGD---------------------
>KF923486
------------------------------------------------------ITEIPLTAEGDIPFYGFKLPAAKYQKGRHLVFVHSKAEATRLATAFTAHGCRAIYHYSGRDTSQIPSLGD---------------------
>KF923485
------------------------------------------------------ITEIPLTAEGDIPFYGFKLPAAKYQKGRHLVFVHSKAEATRLATAFTAHGCRAIYHYSGRDTSQIPSLGD---------------------
>KC410872
KDADVVICDESHSEDATALLGIGSVIIHAKSCGVKLVLFATATPPGTQSTPHPRITEIPLTAEGDIPFYGFKLPAAKYQKGRHLVFVHSKAEATRLATAFTAHGCRAIYHYSGRDTSQIPALGDLVVVSTDALSTGYTGNFDTVT
>KC796073
AWADVVVCDEAHSLDATTVLGIGLIRQRAEKAGVKLLLYATATPAGAPVTAHPSIREVQLSGEGEIDFYGFRLTAKNYYKGRHLIFAHSKEQCRQLAQEFTRRGCRAMYYYRGCDPQAIPDEGDLVVVATDALMSGYTGNFDTVT
>KC796083
AWADVVICDEAHSTDSTTVLGIGLIRQRAEKAGVKLLLYATATPAGAPVTAHPNIREVQLTGEGEIDFYGHRLRAKHYYKGRHLIFCHSKDQCRLLAQDFTRRGCRAMYYYRGCDPTSIPDEGDLVVCATDALMSGYTGNFDTVT
>GU566734
KWADVVVCDEAHSMDSTTVLGIGLCRALAKGEGVKLVLYATATPAGAPVTAHPRIREIQLTGEGDLDFYGFRIPTKRYLKGRHLVFCHSKELCRMYAQEFTKAGCRAMYFYRGCDPGSIPDTGDLVVVATDALMTGYTGDFDTVT
>GU566735
KWADVVVCDEAHSMDSTTVLGIGLCRALAKGEGVKLVLYATATPAGAPVTAHPRIREIQLTGEGDLDFYGFRIPTKRYLKGRHLVFCHSKELCRMYAQEFTKAGCRAMYFYRGCDPGSIPDTGDLVVVATDALMTGYTGDFDTVT
>KC796088
SACDIVICDECHSTDPTSVLGMGMVRLHAQKAGVKLVIFATATPAGSAVSPHTRIRERQLTRVGDIDFYGYKIMAGDYKQGRHLIFCHSKVECERVALALTKGGVKAVYYYRGRDPSVIPEEGDIVVVATDALMSGYSGNFDTVT
>U84966
---------------------------------------------GAPMSPHDNIAMEMLGTEGEVVFYGHKLPLARYAVGRHLLFCHSKVECNRLANALTQLGVAAVTYYRGGENE-IP-AGDVCVCATDALSTGYTGNFDTVT
>U84965
---------------------------------------------GAPMSPHDNIAMEMLGTEGEVVFYGHKLPLARYAVGRHLLFCHSKVECNRLCNALTQLGVSAVTYYRGGENE-IP-AGDVCVCATDALSTGYTGNFDTVT
>AF023424
RGCDVVICDECHSTDPVSILGMGRARLLAKDCKVRLLLFATATPPGAPIAPHENIREEMLGVEGEVVFYGHKLPAARYMTGRHLLFCHSKVECNRLASALTSCGISAITYYRGGEQA-IP-EGDVCVCATDALSTGFTGNFDTVT
>KC796089
RGMDVVICDECHVTDPTAILGMGRARLLAKECKVRLLLFATATPPGSPMTPHDSIKEEALGTEGDLTFYGHKLPLARYSVGRHIIFCHSKAECNKLQVAFAVSGCNSTVYYRGGEHP-IP-DGDVVVCATDALSTGYTGNFDTVT
>KC796085
RGMDVVICDECHVTDPTAILGMGRARLLAKECKVRLLLFATATPPGSPMTPHDSIKEEALGTEGDLTFYGHKLPLARYSVGRHIIFCHSKAECNKLQVAFAVSGCNSTVYYRGGEHP-IP-DGDVVVCATDALSTGYTGNFDTVT
>KC796082
RGKDVVICDECHVTDPIAILGMGRARLLARECKVKLLLFATATPPGSPMTPHDSIREETLGAEGEVVFYGHKLPVKRYSTGRHIIFCHSKAECNKLDAALSAAGCNSMTYYRGGENP-IP-DGDICVCATDALSTGYTGNFDTVT
>KC796081
KGMDVVICDECHVTDPIAILGMGRARSLARECRVRLLLFATATPPGVPMTPHDSIREEALGTEGDVVFYGHKLPLARYTTGRHIIFCHSKLECNRLAAALSASGCQAVTYYRGGESE-IP-EGDVCVCATDALSTGYTGNFDTVT
>KC796075
KGMDVVICDECHVTDPIAILGMGRARSLARECRVRLLLFATATPPGVPMTPHDSIREEALGTEGDVVFYGHKLPLARYTTGRHIIFCHSKLECNRLAAALSASGCQAVTYYRGGESE-IP-EGDVCVCATDALSTGYTGNFDTVT
>KC796086
KGMDVVICDECHVTDPVAVLGMGKARMLARECRVRLLLFATATPPGVPMTPHESIREEALGVDGEVTFYGHKLPISRYTTGRHIFFCHSKLECNRLAAALTGAGCQAVTYYRGGENP-IP-DGDVCVAATDALSTGYTGNFDTVT
>U84960
---------------------------------------------GAPMAAHDNITEEPLDTEGEVTFYGHRLPVARYAVGRHLIFCHSKVECERTAAALAALGVSAVTYYRGRETD-IP-AGDVCVCATDALSTGYSGNFDTVT
>U84959
---------------------------------------------GAPMAAHDNITEEPLDTEGEVTFYGHRLPVARYAVGRHLIFCHSKVECERTAAALAALGVSAVTYYRGRETD-IP-AGDVCVCATDALSTGYSGNFDTVT
>U84957
---------------------------------------------GAPMAAHDNITEEPLDTEGEVTFYGHRLPVARYAVGRHLIFCHSKVECERTAAALAALGVSAVTYYRGRETD-IP-AGDVCVCATDALSTGYSGNFDTVT
>U84955
---------------------------------------------GAPMAAHDNITEEPLDTEGEVTFYGHRLPVARYAVGRHLIFCHSKVECERTAAALAALGVSAVTYYRGRETD-IP-AGDVCVCATDALSTGYSGNFDTVT
>U84954
---------------------------------------------GAPMAAHDNITEEPLDTEGEVTFYGHRLPVARYAVGRHLIFCHSKVECERTAAALAALGVSAVTYYRGRETD-IP-AGDVCVCATDALSTGYSGNFDTVT
>U84951
---------------------------------------------GAPMAAHDNITEEPLDTEGEVTFYGHRLPVARYAVGRHLIFCHSKVECERTAAALAALGVSAVTYYRGRETD-IP-AGDVCVCATDALSTGYSGNFDTVT
>U84950
---------------------------------------------GAPMAAHDNITEEPLDTEGEVTFYGHRLPVARYAVGRHLIFCHSKVECERTAAALAALGVSAVTYYRGRETD-IP-AGDVCVCATDALSTGYSGNFDTVT
>U84958
---------------------------------------------GAPMAAHDNITEEPLDTEGEVTFYGHRLPVARYAVGRHLIFCHSKVECERTAAALAALGVSAVTYYRGRETE-IP-AGDVCVCATDALSTGYSGNFDTVT
>U84956
---------------------------------------------GAPMAAHDNITEEPLDTEGEVTFYGHRLPVARYAVGRHLIFCHSKVECERTAAALAGLGVSAVTYYRGRETD-IP-AGDVCVCATDALSTGYSGNFDTVT
>U84953
---------------------------------------------GAPMAAHDNITEEPLDTEGEVTFYGHRLPVARYAVGRHLIFCHSKVECERTAAALAGLGVSAVTYYRGRETE-IP-AGDVCVCATDALSTGYSGNFDTVT
>U84949
---------------------------------------------GAPMAAHDNITEEPLDTEGEVTFYGHRLPVARYAVGRHLIFCHSKVECERTAAALAGLGVSAVTYYRGRETE-IP-AGDVCVCATDALSTGYSGNFDTVT
>U84952
---------------------------------------------GAPMAAHDNITEEPLDTEGEITFYGHRLPVARYATGRHLLFCHSKVECERTCAALSGLGVSAIVYYRGRETE-IP-AGDVCVCATDALSTGYSGNFDTVT
>U84948
---------------------------------------------GAPMAAHDNITEEPLDTEGEITFYGHRLPVARYATGRHLLFCHSKVECERTCAALSALGVSALTYYRGRETD-IP-AGDVCVCATDALSTGYSGNFDSVT
>U94421
RGHDVVICDECHSTDGVSVLGMGRARLLAKECRVRLLLFATATPPGAPMAAHDNITEEPLDTEGEITFYGHRLPVARYATGRHLLFCHSKVECERTCAALSALGVSAVTYYRGRETE-IP-AGDVCVCATDALSTGYSGNFDSVT
>U84946
---------------------------------------------GAPLAQHESIKEVPLGVDGEVAFYGHKLPVERYRTGRHLLFCHSKVECNRLHAALSTAGCNAVVYYRGNEQE-IP-AGDVCVCATDALSTGYTGGFATVT
>U84943
---------------------------------------------GAPLAQHESIKEVPLGVDGEVAFYGHKLPVERYRTGRHLLFCHSKVECNRLHAALSTAGCNAVVYYRGNEQE-IP-AGDVCVCATDALSTGYTGGFATVT
>AF023425
RGADIVICDECHVTDPTSVLGMGRARLLARECGVRLLLFATATPPGAPLAQHESIKEVPLGVDGEVAFYGHKLPVERYRTGRHLLFCHSKVECNRLHAALSTAGCNAVVYYRGNEQE-IP-AGDVCVCATDALSTGYTGGFSTVT
>U84945
---------------------------------------------GAPLAQHDSIKEVPLGVDGEVAFYGHKLPVERYRTGRHLLFCHSKVECNRLHAALSTAGCNAVVYYRGNEQE-IP-AGDVCVCATDALSTGYTGGFATVT
>U84944
---------------------------------------------GAPLASHESIKEVPLGVDGEVAFYGHKLPVERYRTGRHLLFCHSKVECNRLHAALSTAGCNAVVYYRGNEQE-IP-AGDVCVCATDALSTGYTGGFSTVT
>U84964
---------------------------------------------GAPMAKHESIHEEMLGSEGEVPFYGHFLPLSRYATGRHLLFCHSKVECTRLSSALASFGVNTVVYFRGKETD-IP-TGDVCVCATDALSTGYTGNFDTVT
>U84962
---------------------------------------------GAPMAKHESIHEEMLGSEGEVPFYGHFLPLSRYATGRHLLFCHSKVECTRLSSALASFGVNTVVYFRGKETD-IP-TGDVCVCATDALSTGYTGNFDTVT
>U84961
---------------------------------------------GAPMAKHESIHEEMLGSEGEVPFYGHFLPLSRYATGRHLLFCHSKVECTRLSSALASFGVNTVVYFRGKETD-IP-TGDVCVCATDALSTGYTGNFDTVT
>U84947
---------------------------------------------GAPMAKHESIHEEMLGSEGEVPFYGHFLPLKRYSTGRHLIFCHSKVECTRLSSSLASFGVNTVVYFRGKETD-IP-VGDVCVCATDALSTGYTGNFDTVT
>U84963
---------------------------------------------GAPMAKHESIHEEMLGSEGEVPYYGHFLPLSRYSTGRHLIFCHSKVECTRLSSSLASFGVNSVVYFRGKETE-IP-SGDVCVCATDALSTGYTGNFDTVT
>U22303
RGNDVVICDELHVTDPTSILGMGRARLLARECGVRLLLFATATPPVSPMAKHESIHEEMLGSEGEVPFYCQFLPLSRYATGRHLLFCHSKVXCTRLSSALASFGVNTVVYFRGKETD-IP-TGDVCVCATDALSTGYTGNFDTVT
>AF068913
RGVSVVICDECHSHDPTVLLGIGRVRELAKGCGVQLVLYATATPPXPPMTQHASIIEQRLDV-GEIPFYGHGIPLERMRTXRHLVXCHSKAECDRLAANFSAXRLNAVSYYRGKDSAVIV-DGDLVVSATDALSTGYSGNFDSV-
>KF234501
RGVSVVICDECHSHDPTVLLGIGRVRELAKEAGANLVLYATATPPGAPMVSHPSIIEAKLDV-GEIPFYGHGLPLERYRTGRHLIFCHSKAECDRLAGNLAARGVKAVSYYRGKDVSIIT-EGDLVVVATDALSTGYSGNFDTVT
>KF234513
RGVSVVICDECHSHDPTVLLGIGRVRELAKEAGANLVLYATATPPGAPMVSHPSIIEAKLDV-GEIPFYGHGLPLERYRTGRHLIFCHSKAECDRLAGNLAARGVKAVSYYRGKDVSIIT-EGDLVVVATDALSTGYSGNFDTVT
>KF234521
RGVSVVICDECHSHDPTVLLGIGRVRELAKEAGANLVLYATATPPGAPMVSHPSIIEAKLDV-GEIPFYGHGLPLERYRTGRHLIFCHSKAECDRLAGNLAARGVKAVSYYRGKDVSIIT-EGDLVVVATDALSTGYSGNFDTVT
>KF234523
RGVSVVICDECHSHDPTVLLGIGRVRELAKEAGANLVLYATATPPGAPMVSHPSIIEAKLDV-GEIPFYGHGLPLERYRTGRHLIFCHSKAECDRLAGNLAARGVKAVSYYRGKDVSIIT-EGDLVVVATDALSTGYSGNFDTVT
>KF234502
RGVSVVICDECHSHDPTVLLGIGRVRELAKEAGANLVLYATATPPGAPMVSHPSIIEAKLDV-GEIPFYGHGLPLERYRTGRHLIFCHSKAECDRLAGNLAARGVKAVSYYRGKDVSIIT-EGDLVVVATDALSTGYSGNFDTVT
>KF234503
RGVSVVICDECHSHDPTVLLGIGRVRELAKEAGANLVLYATATPPGAPMVSHPSIIEAKLDV-GEIPFYGHGLPLERYRTGRHLIFCHSKAECDRLAGNLAARGVKAVSYYRGKDVSIIT-EGDLVVVATDALSTGYSGNFDTVT
>KF234517
RGVSVVICDECHSHDPTVLLGIGRVRELAKEAGANLVLYATATPPGAPMVSHPSIIEAKLDV-GEIPFYGHGLPLERYRTGRHLIFCHSKAECDRLAGNLAARGVKAVSYYRGKDVSIIT-EGDLVVVATDALSTGYSGNFDTVT
>KF234519
RGVSVVICDECHSHDPTVLLGIGRVRELAKEAGANLVLYATATPPGAPMVSHPSIIEAKLDV-GEIPFYGHGLPLERYRTGRHLIFCHSKAECDRLAGNLAARGVKAVSYYRGKDVSIIT-EGDLVVVATDALSTGYSGNFDTVT
>KF234500
RGVSVVICDECHSHDPTVLLGIGRVRELAKEAGANLVLYATATPPGAPMVSHPSIIEAKLDV-GEIPFYGHGLPLERYRTGRHLIFCHSKAECDRLAGNLAARGVKAVSYYRGKDVSIIT-EGDLVVVATDALSTGYSGNFDTVT
>KF234499
RGVSVVICDECHSHDPTVLLGIGRVRELAKEAGANLVLYATATPPGAPMVSHPSIIEAKLDV-GEIPFYGHGLPLERYRTGRHLIFCHSKAECDRLAGNLAARGVKAVSYYRGKDVSIIT-EGDLVVVATDALSTGYSGNFDTVT
>KF234516
RGVSVVICDECHSHDPTVLLGIGRVRELAKEAGANLVLYATATPPGAPMVSHPSIIEAKLDV-GEIPFYGHGLPLERYRTGRHLIFCHSKAECDRLAGNLAARGVKAVSYYRGKDVSIIT-EGDLVVVATDALSTGYSGNFDTVT
>KF234511
RGVSVVICDECHSHDPTVLLGIGRVRELAKEAGANLVLYATATPPGAPMVSHPSIIEAKLDV-GEIPFYGHGLPLERYRTGRHLIFCHSKAECDRLAGNLAARGVKAVSYYRGKDVSIIT-EGDLVVVATDALSTGYSGNFDTVT
>KF234505
RGVSVVICDECHSHDPTVLLGIGRVRELAKEAGANLVLYATATPPGAPMVSHPSIIEAKLDV-GEIPFYGHGLPLERYRTGRHLIFCHSKAECDRLAGNLAARGVKAVSYYRGKDVSIIT-EGDLVVVATDALSTGYSGNFDTVT
>KF234512
RGVSVVICDECHSHDPTVLLGIGRVRELAKEAGANLVLYATATPPGAPMVSHPSIIEAKLDV-GEIPFYGHGLPLERYRTGRHLIFCHSKAECDRLAGNLAARGVKAVSYYRGKDVSIIT-EGDLVVVATDALSTGYSGNFDTVT
>KF234515
RGVSVVICDECHSHDPTVLLGIGRVRELAKEAGANLVLYATATPPGAPMVSHPSIIEAKLDV-GEIPFYGHGLPLERYRTGRHLIFCHSKAECDRLAGNLAARGVKAVSYYRGKDVSIIT-EGDLVVVATDALSTGYSGNFDTVT
>KF234510
RGVSVVICDECHSHDPTVLLGIGRVRELAKEAGANLVLYATATPPGAPMVSHPSIIEAKLDV-GEIPFYGHGLPLERYRTGRHLIFCHSKAECDRLAGNLAARGVKAVSYYRGKDVSIIT-EGDLVVVATDALSTGYSGNFDTVT
>KF234509
RGVSVVICDECHSHDPTVLLGIGRVRELAKEAGANLVLYATATPPGAPMVSHPSIIEAKLDV-GEIPFYGHGLPLERYRTGRHLIFCHSKAECDRLAGNLAARGVKAVSYYRGKDVSIIT-EGDLVVVATDALSTGYSGNFDTVT
>KF234524
RGVSVVICDECHSHDPTVLLGIGRVRELAKEAGANLVLYATATPPGAPMVSHPSIIEAKLDV-GEIPFYGHGLPLERYRTGRHLIFCHSKAECDRLAGNLAARGVKAVSYYRGKDVSIIT-EGDLVVVATDALSTGYSGNFDTVT
>KF234504
RGVSVVICDECHSHDPTVLLGIGRVRELAKEAGANLVLYATATPPGAPMVSHPSIIEAKLDV-GEIPFYGHGLPLERYRTGRHLIFCHSKAECDRLAGNLAARGVKAVSYYRGKDVSIIT-EGDLVVVATDALSTGYSGNFDTVT
>KF234520
RGVSVVICDECHSHDPTVLLGIGRVRELAKEAGANLVLYATATPPGAPMVSHPSIIEAKLDV-GEIPFYGHGLPLERYRTGRHLIFCHSKAECDRLAGNLAARGVKAVSYYRGKDVSIIT-EGDLVVVATDALSTGYSGNFDTVT
>KF234506
RGVSVVICDECHSHDPTVLLGIGRVRELAKEAGANLVLYATATPPGAPMVSHPSIIEAKLDV-GEIPFYGHGLPLERYRTGRHLIFCHSKAECDRLAGNLAARGVKAVSYYRGKDVSIIT-EGDLVVVATDALSTGYSGNFDTVT
>KF234518
RGVSVVICDECHSHDPTVLLGIGRVRELAKEAGANLVLYATATPPGAPMVSHPSIIEAKLDV-GEIPFYGHGLPLERYRTGRHLIFCHSKAECDRLAGNLAARGVKAVSYYRGKDVSIIT-EGDLVVVATDALSTGYSGNFDTVT
>KF234514
RGVSVVICDECHSHDPTVLLGIGRVRELAKEAGANLVLYATATPPGAPMVSHPSIIEAKLDV-GEIPFYGHGLPLERYRTGRHLIFCHSKAECDRLAGNLAARGVKAVSYYRGKDVSIIT-EGDLVVVATDALSTGYSGNFDTVT
>KF234508
RGVSVVICDECHSHDPTVLLGIGRVRELAKEAGANLVLYATATPPGAPMVSHPSIIEAKLDV-GEIPFYGHGLPLERYRTGRHLIFCHSKAECDRLAGNLAARGVKAVSYYRGKDVSIIT-EGDLVVVATDALSTGYSGNFDTVT
>KF234507
RGVSVVICDECHSHDPTVLLGIGRVRELAKEAGANLVLYATATPPGAPMVSHPSIIEAKLDV-GEIPFYGHGLPLERYRTGRHLIFCHSKAECDRLAGNLAARGVKAVSYYRGKDVSIIT-EGDLVVVATDALSTGYSGNFDTVT
>KF234522
RGVSVVICDECHSHDPTVLLGIGRVRELAKDAGANLVLYATATPPGAPMVSHPSIIEAKLDV-GEIPFYGHGLPLERYRTGRHLIFCHSKAECDRLAGNLAARGVKAVSYYRGKDVSIIT-EGDLVVVATDALSTGYSGNFDTVT
>KF234530
RGVSVVICDECHSHDPTVLLGIGRVRELARDAGVCLVLFATATPPGAPMQSHPSIFEERLGV-GEVPFYGHGIPLERLRTGRHLIFCHSKAECDRLAGTLAARGVKAVSYYRGKDVSCIV-DGDLVVCATDALSTGYSGNFDSVT
>KF234529
RGMSVVICDECHSTDPTVLLGIGRVRELAKEAGVCLVLYATATPPGAPMTAHPSIIEEKLGL-GEIPFYGHGIPLERHRTGRHLIFCHSKAECDRLAGNLAARGINAVSYYRGKDVSCIT-DGDITVCATDALSTGYSGNFDTVT
>KF234528
RGMSVVICDECHSTDPTVLLGIGRVRELAKEAGVCLVLYATATPPGAPMTAHPSIIEEKLGL-GEIPFYGHGIPLERHRTGRHLIFCHSKAECDRLAGNLAARGINAVSYYRGKDVSCIT-DGDITVCATDALSTGYSGNFDTVT
>KF234526
RGMSVVICDECHSTDPTVLLGIGRVRELAKEAGVCLVLYATATPPGAPMTAHPSIIEEKLGL-GEIPFYGHGIPLERHRTGRHLIFCHSKAECDRLAGNLAARGINAVSYYRGKDVSCIT-DGDITVCATDALSTGYSGNFDTVT
>KF234527
RGMSVVICDECHSTDPTVLLGIGRVRELAKEAGVCLVLYATATPPGAPMTAHPSIIEEKLGL-GEIPFYGHGIPLERHRTGRHLIFCHSKAECDRLAGNLAARGINAVSYYRGKDVSCIT-DGDITVCATDALSTGYSGNFDTVT
>KF234525
RGMSVVICDECHSTDPTVLLGIGRVRELAKEAGVCLVLYATATPPGAPMTAHPSIIEEKLGL-GEIPFYGHGIPLERHRTGRHLIFCHSKAECDRLAGNLAARGINAVSYYRGKDVSCIT-DGDITVCATDALSTGYSGNFDTVT
>KP296858
RGMSVVICDECHSQDPTVLLGIGRVRELAKDNGVNLVLYATATPPGAPMTAHSAIIEEKLSV-GEIPFYGHGLPLERYRNGRHLIFCHSKAECDRLAGNLSARGVKAVSYYRGKDVTCIG-DGDITVCATDALSTGYSGNFDSVT
>AF121950
RGVSVVICDECHSHDSTVLLGIGRVRELARGCGVQLVLYATATPPGSPMTQHPSIIETKLDV-GEIPFYGHGIPLERMRTGRHLVFCHSKAECERLAGQFSARGVNAIAYYRGKDSSIIK-DGDLVVCATDALSTGYTGNFDSVT
>D90600
RGVSVVICDECHSHDSTVLLGIGRVRELARGCGVQLVLYATATPPGSPMTQHPSIIETKLDV-GEIPFYGHGIPLERMRTGRHLVFCHSKAECERLAGQFSARGVNAIAYYRGKDSSIIK-DGDLVVCATDALSTGYTGNFDSVT
>AY949771
RGVSVVICDECHSHDSTVLLGIGRVRELARGCGVQLVLYATATPPGSPMTQHPSIIETKLDV-GEIPFYGHGIPLERMRTGRHLVFCHSKAECERLAGQFSARGVNAIAYYRGKDSSIIK-DGDLVVCATDALSTGYTGNFDSVT
>D87263
RGVSVVICDECHSHDSTVLLGIGRVRELARGCGVQLVLYATATPPGSPMVQHPSIIETKLDV-GEIPFYGHGIPLERMRTGRHLVFCHSKAECERLAGQFSSRGVNAIAYYRGKDSSIIK-DGDLVVCATDALSTGYTGNFDSVT
>AB021287
RGVSVVICDECHSHDSTVLLGICRVRELARGCGVQLVLYATATPPGSPMTQHPSIIETKLDV-GEIPFYGHGIPLERMRTGMHLVFCHSKAECERLAGQFSARGVNAIAYYRGKDSSIIK-DGDLVVCATDALSTGYTGNFDSVT
>U94695
RGVSVVICDECHSHDSTVFLGIRRVRELALGCGVQLVLYATATPPGSPMVQHPSIIETKLDV-GEIPFYGHGIPLERMRTGRHLVFCHSKAECERLAGQFSSRGVNAIAYYRGKDSSIIK-DGDLVVCATDALSTGYTGNFDSVT
>KP259281
RGVSVVICDECHSHDSTVLLGIGRVRELARGCGVQLVLYATATPPGSPMTQHPSIIETKLDX-GEIXXXXXXXXXXXMXXXXXXXXXXXXXEXERLAGQFSARGVNAIAYYRGKDSSIIK-DGDLVVCATDALSTGYTGNFDSVT
>KC815317
---------------------------------------------GTQLSPHANIEEVQLDGDGDIPFYGVTLQSDRYKVGRHVIFCHSKTECTRVANELAARGVNSVCYWRGRPQAVLTDDKDLTVVATD--------------
>KC815316
---------------------------------------------GTQLSPHANIEEVQLDGDGDIPFYGVTLQSDRYKVGRHVIFCHSKTECTRVANELASRGVNSVCYWRGRPQAVLTDDKDLTVVATD--------------
>KC815315
---------------------------------------------GTQLSPHANIEEVQLDGDGDIPFYGVTLQSDRYKVGRHVIFCHSKTECTRVANELASRGVNSVCYWRGRPQAVLTDDKDLTVVATD--------------
>KC815314
---------------------------------------------GTQLSPHANIEEVQLDGDGDIPFYGVTLQSDRYKVGRHVIFCHSKTECTRVANELASRGVNSVCYWRGRPQAVLTDDKDLTVVATD--------------
>KC815313
---------------------------------------------GTQLSPHANIEEVQLDGDGDIPFYGVTLQSDRYKVGRHVIFCHSKTECTRVANELASRGVNSVCYWRGRPQAVLTDDKDLTVVATD--------------
>KC796087
QRVNVVICDECHAVDGTTILGIGAVRALAQDAGVRLVVFATATPPGTQLQPHPDITETPLDSDGDVPFYGLTLKSANYKAGRHVIFCHSKVECQRVAKELTSRGVNTVTYWRGKPADTLTDDPDLTVVATDAISTGYTGNFASVT
>KC796080
QRVNVVICDECHAVDGTTILGIGAVRALAQDAGVRLVVFATATPPGTQLQPHPDITETPLDSDGDVPFYGLTLKSANYKAGRHVIFCHSKVECQRVAKELTSRGVNTVTYWRGKPADTLTDDPDLTVVATDAISTGYTGNFASVT
>KC815311
DQKAVVVCDECHATDGTSILGIGVARALAEKAGVRLLVFATATPPGTQFTPHASITEETLDGDGDIPFYGVSLKASTYLKGRHVIFCHSKAECVRVAESLAGAGVKAVTYWRGTRHDVLTDDADLTVVATDAISTGYTGNFATCT
>KC796076
ANADVVICDECHAVDGTSILGIGAALSLAEAGGVKLTIMATATPPGTVITPHDSITEVPLDSNGDIPFYGLTIKSEQYKTGRHVIFCHSKAECTRVASELSRAGVNAVTFWRGADPANLSDDPNLTVVATDAISTGYTGNFATCT
>KC796093
KSHDVVICDECHAVDGTSILGIGCALTDAEASKVKLLILATATPPGTVITPHASITEQPLDSTGDIPFYGLTLKSENYKTGRHVIFCHSKAECTRVSGELAKAGVNSTTFWRGANPANLSDDPNLTVVATDAISTGYTGNFASCT
>KC796084
NAADVVLCDECHAIDGTSILGIGCALTEAEKCKVKLLILATATPPGTVITPHSSITEEPLDSTGDVPFYGLTLKSEKYLRGRHVIFCHSKAECARVAGDLGRAGVNAVSYWRGADASVLTEDPDLTVVATDAISTGYTGNFASCT
>KC796079
NAADVVLCDECHAVDGTSILGIGCALTEAEKCKVKLLILATATPPGTVITPHSSITEEPLDSTGDVPFYGLTLKSEKYMRGRHVIFCHSKAECARVAGDLGRAGVNAVSYWRGADASVLTEDPDLTVVATDAISTGYTGNFASCT
>KJ950933
----------------------------------------------TQFAAHKNITEVALGGDGDVPFYGLSLKSENYLKGRHLIFCHSKVECQRVAEELAQRGAHTVTYWRGKSQDCLTPDADLVVVATDAIS-----------
>KJ950932
----------------------------------------------TQFAAHKNITEVALGGDGDVPFYGLSLKSENYLKGRHLIFCHSKVECQRVAEELAQRGAHTVTYWRGKSQDCLTPDADLVVVATDAIS-----------
>KJ950930
----------------------------------------------TQFAAHKNITEVALGGDGDVPFYGLSLKSENYLKGRHLIFCHSKVECQRVAEELAQRGAHTVTYWRGKSQDCLTPDADLVVVATDAIS-----------
>KJ950929
----------------------------------------------TQFAAHKNITEVALGGDGDVPFYGLSLKSENYLKGRHLIFCHSKVECQRVAEELAQRGAHTVTYWRGKSQDCLTPDADLVVVATDAIS-----------
>KJ950928
----------------------------------------------TQFAAHKNITEVALGGDGDVPFYGLSLKSENYLKGRHLIFCHSKVECQRVAEELAQRGAHTVTYWRGKSQDCLTPDADLVVVATDAIS-----------
>KJ950927
----------------------------------------------TQFAAHKNITEVALGGDGDVPFYGLSLKSENYLKGRHLIFCHSKVECQRVAEELAQRGAHTVTYWRGKSQDCLTPDADLVVVATDAIS-----------
>KJ950926
----------------------------------------------TQFAAHKNITEVALGGDGDVPFYGLSLKSENYLKGRHLIFCHSKVECQRVAEELAQRGAHTVTYWRGKSQDCLTPDADLVVVATDAIS-----------
>KJ950925
----------------------------------------------TQFAAHKNITEVALGGDGDVPFYGLSLKSENYLKGRHLIFCHSKVECQRVAEELAQRGAHTVTYWRGKSQDCLTPDADLVVVATDAIS-----------
>KJ950924
----------------------------------------------TQFAAHKNITEVALGGDGDVPFYGLSLKSENYLKGRHLIFCHSKVECQRVAEELAQRGAHTVTYWRGKSQDCLTPDADLVVVATDAIS-----------
>KJ950923
----------------------------------------------TQFAAHKNITEVALGGDGDVPFYGLSLKSENYLKGRHLIFCHSKVECQRVAEELAQRGAHTVTYWRGKSQDCLTPDADLVVVATDAIS-----------
>KJ950922
----------------------------------------------TQFAAHKNITEVALGGDGDVPFYGLSLKSENYLKGRHLIFCHSKVECQRVAEELAQRGAHTVTYWRGKSQDCLTPDADLVVVATDAIS-----------
>KJ950921
----------------------------------------------TQFAAHKNITEVALGGDGDVPFYGLSLKSENYLKGRHLIFCHSKVECQRVAEELAQRGAHTVTYWRGKSQDCLTPDADLVVVATDAIS-----------
>KJ950920
----------------------------------------------TQFAAHKNITEVALGGDGDVPFYGLSLKSENYLKGRHLIFCHSKVECQRVAEELAQRGAHTVTYWRGKSQDCLTPDADLVVVATDAIS-----------
>KJ950919
----------------------------------------------TQFAAHKNITEVALGGDGDVPFYGLSLKSENYLKGRHLIFCHSKVECQRVAEELAQRGAHTVTYWRGKSQDCLTPDADLVVVATDAIS-----------
>KJ950918
----------------------------------------------TQFAAHKNITEVALGGDGDVPFYGLSLKSENYLKGRHLIFCHSKVECQRVAEELAQRGAHTVTYWRGKSQDCLTPDADLVVVATDAIS-----------
>KJ950917
----------------------------------------------TQFAAHKNITEVALGGDGDVPFYGLSLKSENYLKGRHLIFCHSKVECQRVAEELAQRGAHTVTYWRGKSQDCLTPDADLVVVATDAIS-----------
>KJ950916
----------------------------------------------TQFAAHKNITEVALGGDGDVPFYGLSLKSENYLKGRHLIFCHSKVECQRVAEELAQRGAHTVTYWRGKSQDCLTPDADLVVVATDAIS-----------
>KJ950915
----------------------------------------------TQFAAHKNITEVALGGDGDVPFYGLSLKSENYLKGRHLIFCHSKVECQRVAEELAQRGAHTVTYWRGKSQDCLTPDADLVVVATDAIS-----------
>KJ950931
----------------------------------------------TQFAAHKNITEVALGGDGDVPFYGLSLKSENYLKGRHLIFCHSKVECQRVAEELAQRGAHTVTYWRGKSQDCLTPDPDLVVVATDAIS-----------
>KJ950934
QGKDVVICDECHATDGTSVLGMGVVRSLAQAQGVKLLVFATATPPGTQFAAHKNITEVALGGDGDVPFYGLSLKSENYLKGRHLIFCXSKVECQRVAEELAQRGAHTVTYWRGKSQDCLTPDADLVVVATDAISTGYTGNFATVT
