# Supplementary material for: Evolutionary and Phylogenetic Analysis of the Hepaciviruses and Pegiviruses
Source: Genome Biol Evol. 2015 Oct 21;7(11):2996–3008. doi: 10.1093/gbe/evv202 (PMC5635594; doi:10.1093/gbe/evv202)
Supplement: Supplementary Data [file evv202_Supplementary_Data.zip › DataS6.fasta]

>KC145265
EKMILGDPGLVAKAVLGDAYGFQYTPQQRVRKLLSLWDEKQIPIAITVDAKCFDSTITAFDVDREAEIYAIAHEKPDLVRALHRHYKAGPMVNREGVEVGYRNCRPSGIYTTSASNSITCWIKVGAACRK
>KF923484
------DVGELAKTVLGDAYGFQYSPQQKVAYLLREWASKRLPMAITVDATCFDSSITPSDVEREMEIFACNHANAPLVRALGKYYASGPMVNGSGVEVGVRHCRASGVYTTSSANSITCWLKVSAACRK
>KF923483
------DVGELAKTVLGDAYGFQYSPQQKVAYLLREWASKRLPMAITVDATCFDSSITPSDVEREMEIFACNHANAPLVRALGKYYASGPMVNGSGVEVGVRHCRASGVYTTSSANSITCWLKVSAACRK
>KF923482
------DVGELAKTVLGDAYGFQYSPQQKVAYLLREWASKRLPMAITVDATCFDSSITPSDVEREMEIFACNHANAPLVRALGKYYASGPMVNGSGVEVGVRHCRASGVYTTSSANSITCWLKVSAACRK
>KF923480
------DVGELAKTVLGDAYGFQYSPQQKVAYLLREWASKRLPMAITVDATCFDSSITPSDVEREMEIFACNHANAPLVRALGKYYASGPMVNGSGVEVGVRHCRASGVYTTSSANSITCWLKVSAACRK
>KF923478
------DVGELAKTVLGDAYGFQYSPQQKVAYLLREWASKRLPMAITVDATCFDSSITPSDVEREMEIFACNHANAPLVRALGKYYASGPMVNGSGVEVGVRHCRASGVYTTSSANSITCWLKVSAACRK
>KF923477
------DVGELAKTVLGDAYGFQYSPQQKVAYLLREWASKRLPMAITVDATCFDSSITPSDVEREMEIFACNHANAPLVRALGKYYASGPMVNGSGVEVGVRHCRASGVYTTSSANSITCWLKVSAACRK
>KF923476
------DVGELAKTVLGDAYGFQYSPQQKVAYLLREWASKRLPMAITVDATCFDSSITPSDVEREMEIFACNHANAPLVRALGKYYASGPMVNGSGVEVGVRHCRASGVYTTSSANSITCWLKVSAACRK
>KF923475
------DVGELAKTVLGDAYGFQYSPQQKVAYLLREWASKRLPMAITVDATCFDSSITPSDVEREMEIFACNHANAPLVRALGKYYASGPMVNGSGVEVGVRHCRASGVYTTSSANSITCWLKVSAACRK
>KF923474
------DVGELAKTVLGDAYGFQYSPQQKVAYLLREWASKRLPMAITVDATCFDSSITPSDVEREMEIFACNHANAPLVRALGKYYASGPMVNGSGVEVGVRHCRASGVYTTSSANSITCWLKVSAACRK
>KC410872
EKMILGDVGELAKTVLGDAYGFQYSPQQKVSYLLREWASKRLPMAITVDATCFDSSITPSDVEREMEIFACNHANAPLVRALGKYYASGPMVNGSGVEVGVRHCRASGVYTTSSANSITCWLKVSAACRK
>KF923479
------DVGELAKTVLGDAYGFQYSPQQKVAYLLREWASKRLPMAITVDATCFDSSITPSDVEREMEIFACNHANAPLVRALGKYYASGPMVNGSGVEVGVRHCRASGVYTTSSANSITCWLKVSAACRL
>KF923481
------DVGELAKTVLGDAYGFQYSPQQKVAYLLREWASKRLPMAITVDATCFDSSITPSDVEREMEIFACNHANAPLVRALGKYYASGPMVNGSGVGVGVRHCRASGVYTTSSANSITCWLKVSAACRK
>KF923473
------DVGELAKTVLGDAYGFQYSPQQKVAYLLREWASKRLPMAITVDATCFDSSITPSDVEREMEIFACNHANAPLVRALGKYYASGPMVNGSGVGVGVRHCRASGVYTTSSANSITCWLKVSAACRK
>AF068910
-----------------------YTPNQRVKKMVELWTSKKVPCAICVDAKCFDSSITAEDVELETELYALGSDNPDWSR-LGRY---------------------------------------------
>AF068912
---------------------FQYTPNQRVKKMVELWTSKKVPCAICVDAKCFDSSITAEDVELETELYALASDNPELVRALGRYYAEV-----------------------------------------
>AF068911
---------------------FQYTPNQRVKKMVE--GSKKTPCAICVDAKCFDSSINLEDVELETELYALASDNPDQVRALGRYY--------------------------------------------
>AF121950
EKLILGDPGRVAKAVLGGAYAFQYTPNQRIREMLKLWESKKTPCAICVDATCFDSSITEEDVALETELYALASDHPEWVRALGKYYASGTMVTPEGVPVGERYCRSSGVLTTSASNCLTCYIKVKAACER
>AY949771
EKLILGDPGRVAKAVLGGAYAFQYTPNQRVREMLKLWESKKTPCAICVDATCFDSSITEEDVALETELYALASDHPEWVRALGKYYASGTMVTPEGVPVGERYCRSSGVLTTSASNCLTCYIKVKAACQR
>D87263
EKLILGDPGRVAKAVLGGAYAFQYTPNQRVREMLKLWESKKTPCAICVDATCFDSSITEEDVALETELYALASDHPEWVRALGKYYASGTMVTPEGVPVGERYCRSSGVLTTSASNCLTCYIKVKAACDR
>D90600
EKLILGDPGRVAKAVLGGAYAFQYTPNQRVREMLKLWESKKTPCAICVDATCFDSSITEEDVALETELYALASDHPDWVRALGKYYASGTMVTPEGVPVGERYCRSSGVLTTSASNCLTCYIKVKAACER
>U94695
EKLILGDPGRVAKAMLGGAYALQYTPNQRVREMLRLWESKKTPCAICVDATCFDSSITEEDVALETELYALASDHPEWVRALGKYYASGTMVTPEGVPVGERYCRSSGVLTTSASNCLTCYIKVKAACER
>KP259281
EKLILGDPGRVAKAVLGGAYAFQYTPNQRVREMLKLWEXXXXPXAICVDATCFDSSITEEDVALETELYALASDHPEWVRALGKYYASGTMVTPEGVPVGERYCRSSGVLTTSASNCLTCYIKVKAACER
>AB021287
EKLILGDPGRVAKAVLGGAYAFQYTPNQRVKEMLKLWESKKTPCAICVDTTCFDSSITEEDLALEAERYAMASDHPEWMRAVGKYYASGTMVTPEGVPVGERYCRSSGVLTTSASNCLTCYIKVKAACER
>KF234501
EKLILGDPGRVAKAVLGPAYAFQYTPNQRVKTLVEMWKRKRTPCSITVDATCFDSSITEEDVELETELYALASNKPELVKALGKYYAAGPMVNPEGIPVGERRCRSSGVLTTAASNSISCFIKVSAACAR
>KF234513
EKLILGDPGRVAKAVLGPAYAFQYTPNQRVKTLVEMWKRKRTPCSITVDATCFDSSITEEDVELETELYALASNKPELVKALGKYYAAGPMVNPEGIPVGERRCRSSGVLTTAASNSISCFIKVSAACAR
>KF234521
EKLILGDPGRVAKAVLGPAYAFQYTPNQRVKTLVEMWKRKRTPCSITVDATCFDSSITEEDVELETELYALASNKPELVKALGKYYAAGPMVNPEGIPVGERRCRSSGVLTTAASNSISCFIKVSAACAR
>KF234523
EKLILGDPGRVAKAVLGPAYAFQYTPNQRVKTLVEMWKRKRTPCSITVDATCFDSSITEEDVELETELYALASNKPELVKALGKYYAAGPMVNPEGIPVGERRCRSSGVLTTAASNSISCFIKVSAACAR
>KF234502
EKLILGDPGRVAKAVLGPAYAFQYTPNQRVKTLVEMWKRKRTPCSITVDATCFDSSITEEDVELETELYALASNKPELVKALGKYYAAGPMVNPEGIPVGERRCRSSGVLTTAASNSISCFIKVSAACAR
>KF234503
EKLILGDPGRVAKAVLGPAYAFQYTPNQRVKTLVEMWKRKRTPCSITVDATCFDSSITEEDVELETELYALASNKPELVKALGKYYAAGPMVNPEGIPVGERRCRSSGVLTTAASNSISCFIKVSAACAR
>KF234517
EKLILGDPGRVAKAVLGPAYAFQYTPNQRVKTLVEMWKRKRTPCSITVDATCFDSSITEEDVELETELYALASNKPELVKALGKYYAAGPMVNPEGIPVGERRCRSSGVLTTAASNSISCFIKVSAACAR
>KF234519
EKLILGDPGRVAKAVLGPAYAFQYTPNQRVKTLVEMWKRKRTPCSITVDATCFDSSITEEDVELETELYALASNKPELVKALGKYYAAGPMVNPEGIPVGERRCRSSGVLTTAASNSISCFIKVSAACAR
>KF234522
EKLILGDPGRVAKAVLGPAYAFQYTPNQRVKTLVEMWKRKRTPCSITVDATCFDSSITEEDVELETELYALASNKPELVKALGKYYAAGPMVNPEGIPVGERRCRSSGVLTTAASNSISCFIKVSAACAR
>KF234500
EKLILGDPGRVAKAVLGPAYAFQYTPNQRVKTLVEMWKRKRTPCSITVDATCFDSSITEEDVELETELYALASNKPELVKALGKYYAAGPMVNPEGIPVGERRCRSSGVLTTAASNSISCFIKVSAACAR
>KF234499
EKLILGDPGRVAKAVLGPAYAFQYTPNQRVKTLVEMWKRKRTPCSITVDATCFDSSITEEDVELETELYALASNKPELVKALGKYYAAGPMVNPEGIPVGERRCRSSGVLTTAASNSISCFIKVSAACAR
>KF234516
EKLILGDPGRVAKAVLGPAYAFQYTPNQRVKTLVEMWKRKRTPCSITVDATCFDSSITEEDVELETELYALASNKPELVKALGKYYAAGPMVNPEGIPVGERRCRSSGVLTTAASNSISCFIKVSAACAR
>KF234511
EKLILGDPGRVAKAVLGPAYAFQYTPNQRVKTLVEMWKRKRTPCSITVDATCFDSSITEEDVELETELYALASNKPELVKALGKYYAAGPMVNPEGIPVGERRCRSSGVLTTAASNSISCFIKVSAACAR
>KF234505
EKLILGDPGRVAKAVLGPAYAFQYTPNQRVKTLVEMWKRKRTPCSITVDATCFDSSITEEDVELETELYALASNKPELVKALGKYYAAGPMVNPEGIPVGERRCRSSGVLTTAASNSISCFIKVSAACAR
>KF234512
EKLILGDPGRVAKAVLGPAYAFQYTPNQRVKTLVEMWKRKRTPCSITVDATCFDSSITEEDVELETELYALASNKPELVKALGKYYAAGPMVNPEGIPVGERRCRSSGVLTTAASNSISCFIKVSAACAR
>KF234515
EKLILGDPGRVAKAVLGPAYAFQYTPNQRVKTLVEMWKRKRTPCSITVDATCFDSSITEEDVELETELYALASNKPELVKALGKYYAAGPMVNPEGIPVGERRCRSSGVLTTAASNSISCFIKVSAACAR
>KF234510
EKLILGDPGRVAKAVLGPAYAFQYTPNQRVKTLVEMWKRKRTPCSITVDATCFDSSITEEDVELETELYALASNKPELVKALGKYYAAGPMVNPEGIPVGERRCRSSGVLTTAASNSISCFIKVSAACAR
>KF234509
EKLILGDPGRVAKAVLGPAYAFQYTPNQRVKTLVEMWKRKRTPCSITVDATCFDSSITEEDVELETELYALASNKPELVKALGKYYAAGPMVNPEGIPVGERRCRSSGVLTTAASNSISCFIKVSAACAR
>KF234524
EKLILGDPGRVAKAVLGPAYAFQYTPNQRVKTLVEMWKRKRTPCSITVDATCFDSSITEEDVELETELYALASNKPELVKALGKYYAAGPMVNPEGIPVGERRCRSSGVLTTAASNSISCFIKVSAACAR
>KF234504
EKLILGDPGRVAKAVLGPAYAFQYTPNQRVKTLVEMWKRKRTPCSITVDATCFDSSITEEDVELETELYALASNKPELVKALGKYYAAGPMVNPEGIPVGERRCRSSGVLTTAASNSISCFIKVSAACAR
>KF234520
EKLILGDPGRVAKAVLGPAYAFQYTPNQRVKTLVEMWKRKRTPCSITVDATCFDSSITEEDVELETELYALASNKPELVKALGKYYAAGPMVNPEGIPVGERRCRSSGVLTTAASNSISCFIKVSAACAR
>KF234506
EKLILGDPGRVAKAVLGPAYAFQYTPNQRVKTLVEMWKRKRTPCSITVDATCFDSSITEEDVELETELYALASNKPELVKALGKYYAAGPMVNPEGIPVGERRCRSSGVLTTAASNSISCFIKVSAACAR
>KF234518
EKLILGDPGRVAKAVLGPAYAFQYTPNQRVKTLVEMWKRKRTPCSITVDATCFDSSITEEDVELETELYALASNKPELVKALGKYYAAGPMVNPEGIPVGERRCRSSGVLTTAASNSISCFIKVSAACAR
>KF234514
EKLILGDPGRVAKAVLGPAYAFQYTPNQRVKTLVEMWKRKRTPCSITVDATCFDSSITEEDVELETELYALASNKPELVKALGKYYAAGPMVNPEGIPVGERRCRSSGVLTTAASNSISCFIKVSAACAR
>KF234508
EKLILGDPGRVAKAVLGPAYAFQYTPNQRVKTLVEMWKRKRTPCSITVDATCFDSSITEEDVELETELYALASNKPELVKALGKYYAAGPMVNPEGIPVGERRCRSSGVLTTAASNSISCFIKVSAACAR
>KF234507
EKLILGDPGRVAKAVLGPAYAFQYTPNQRVKTLVEMWKRKRTPCSITVDATCFDSSITEEDVELETELYALASNKPELVKALGKYYAAGPMVNPEGIPVGERRCRSSGVLTTAASNSISCFIKVSAACAR
>KF234530
EKLILGDPGVVARAVLGPAYAFQYTPNQRVKMLVEMWRRKRNPCCITVDATCFDSSITEEDVELETELYALASNKPDLVRALGRYYASGPMVTPDGVPVGQRCCRSSGVLTTAASNSITCFIKVSAACER
>KF234529
EKLILGDPGRVARAVLGSAYAFQYTPNQRVKAMVDMWQRKRTPCSITVDATCFDSSITEEDVALETELYALASPKPDLVRALGTYYAKGPMVNPDGVPVGERHCRSSGVLTTAASNSITSFIKVAAACER
>KF234528
EKLILGDPGRVARAVLGSAYAFQYTPNQRVKAMVDMWQRKRTPCSITVDATCFDSSITEEDVALETELYALASPKPDLVRALGTYYAKGPMVNPDGVPVGERHCRSSGVLTTAASNSITSFIKVAAACER
>KF234526
EKLILGDPGRVARAVLGSAYAFQYTPNQRVKAMVDMWQRKRTPCSITVDATCFDSSITEEDVALETELYALASPKPDLVRALGTYYAKGPMVNPDGVPVGERHCRSSGVLTTAASNSITSFIKVAAACER
>KF234527
EKLILGDPGRVARAVLGSAYAFQYTPNQRVKAMVDMWQRKRTPCSITVDATCFDSSITEEDVALETELYALASPKPDLVRALGTYYAKGPMVNPDGVPVGERHCRSSGVLTTAASNSITSFIKVAAACER
>KF234525
EKLILGDPGRVARAVLGSAYAFQYTPNQRVKAMVDMWQRKRTPCSITVDATCFDSSITEEDVALETELYALASPKPDLVRALGTYYAKGPMVNPDGVPVGERHCRSSGVLTTAASNSITSFIKVAAACER
>KP296858
EKLILGDPGRVARAVLGSAYAFQYTPNQRVKVMVDMWHRKRNPCAITVDATCFDSSITEEDVALETELYALASPKPELVRALGAYYARGPMVNPEGIPVGERHCRSSGVLTTAASNSITCYLKVAAACER
>KC811079
EKMILGDPGVVAKAILGKAYAFQYTPNQKVKHLVSMRERKQHPRCITVDASCFDSTITEEDMRIEAEIFAAASDQPDLVRALSEYYIAGPMVTPD-----------------------------------
>KC796094
-------------------YAFQYTPNQKVKRLVEMWQEKQHPRCITVDASCFDSTITEEDMRVECDIFSLASDQPDLVRALSEYYIAGPMVTPDGVPIGYRRCRASGVLTTSSGN--------------
>KC796038
-----GDPGVVAKAILGKAYAFQYTPNQKVKRLVEMWQEKQHPRCITVDASCFDSTITEEDMRVECDIFSLASDQPDLVRALSEYYIAGPMVTPDGVPIGYRRCRASGVLTTSSGNS-------------
>KC796020
-----GDPGVVAKAILGKAYAFQYTPNQKVKRLVEMWQEKQHPRCITVDASCFDSTITEEDMRVECDIFSLASDQPDLVRALSEYYIAGPMVTPDGVPIGYRRCRASGVLTTSSGNSIT-----------
>KC796086
EKMILGDPGVVAKAILGKAYAFQYTPNQKVKRLVEMWQEKQHPRCITVDASCFDSTITEEDMRVECDIFSLASDQPDLVRALSEYYIAGPMVTPDGVPIGYRRCRASGVLTTSSGNSITCYLKVKAACLR
>KC796040
------DPGVVAKAILGKAYAFQYTPNQKVKRLVEMWQEKQHPRCITVDASCFDSTITEEDMRVECDIFSLASDQPDLVRALSEYYIAGPMVTPDGVPIGYRRCRASGVLTTSS----------------
>KC796049
-----GDPGVVAKAILGKAYAFQYTPNQKVKRLVEMWQEKQHPRCITVDASCFDSTITEEDMRVECDIFSLASDQPDLVRALSEYYIAGPMVTPDGVPIGYRRCRASGVLTTSS----------------
>KC796046
-----GDPGVVAKAILGKAYAFQYTPNQKVKRLVEMWQEKQHPRCITVDASCFDSTITEEDMRVECDIFSLASDQPDLVRALSEYYIAGPMVTPDGVPIGYRRCRASGVLTTSS----------------
>KC796037
-KMILGDPGVVAKAILGKAYAFQYTPNQKVKRLVEMWQEKQHPRCITVDASCFDSTITEEDMRVECDIFSLASDQPDLVRALSEYYIAGPMVTPDGVPIGYRRCRASGVLTTSSGN--------------
>KC796045
-----GDPGVVAKAILGKAYAFQYTPNQKVKRLVEMWQEKQHPRCITVDASCFDSTITEEDMRVECDIFSLASDQPELVRALSEYYIAGPMVTPDGVPIGYRRCRASGVLTTSSGN--------------
>KC796062
------DPGVVAKAILGKAYAFQYTPNQKVKHLVEMWQEKQHPRCITVDASCFDSTITEEDMRVECDIFSLASDQPDLVRALSEYYIAGPMVTPDGVPIGYRRCRASGVLTTSS----------------
>KC796058
------DPGVVAKAILGKAYAFQYTPNQKVKHLVEMWQEKQHPRCITVDASCFDSTITEEDMRVECDIFSLASDQPDLVRALSEYYIAGPMVTPDGVPIGYRRCRASGVLTTSS----------------
>KC796057
------DPGVVAKAILGKAYAFQYTPNQKVKHLVEMWQEKQHPRCITVDASCFDSTITEEDMRVECDIFSLASDQPDLVRALSEYYIAGPMVTPDGVPIGYRRCRASGVLTTSS----------------
>KC796070
-----GDPGVVAKAILGKAYAFQYTPNQKVKHLVEMWQEKQHPRCITVDASCFDSTITEEDMRVECDIFSLASDQPDLVRALSEYYIAGPMVTPDGVPIGYRRCRASGVLTTSSGN--------------
>KC796059
----LGDPGVVAKAILGKAYAFQYTPNQKVKHLVEMWQEKQHPRCITVDASCFDSTITEEDMRVECDIFSLASDQPDLVRALSEYYIAGPMVTPDGVPIGYRRCRASGVLTTSSG---------------
>KC796023
-----GDPGVVAKAILGKAYAFQYTPNQKVKRLVEVWQEKQHPRCITVDASCFDSTITEEDMRVERDIFSLASDQPELVRAFSEYYIAGPMVTPDGVPIGYRRCRASGVLTTSSGNS-------------
>KC796030
----LGDPGVVAKAILGKAYAFQYTPNQKVKRLVEMWQEKQHPRCITVDASCFDSTITEEDMRVERDIFSLASDQPELVRAFSEYYIAGPMVTPDGVPIGYRRCRASGVLTTSSGNSITC----------
>KC796024
-KMILGDPGVVAKAILGKAYAFQYTPNQKVKRLVEMWQEKQHPRCITVDASCFDSTITEEDMRVERDIFSLASDQPELVRAFSEYYIAGPMVTPDGVPIGYRRCRASGVLTTSSG---------------
>KC796027
-KMILGDPGVVAKAILGKAYAFQYTPNQKVKRLVEMWQEKQHPRCITVDASCFDSTITEEDMRVERDIFSLASDQPELVRAFSEYYIAGPMVTPDGVPIGYRRCRASGVLTTSSGNSIT-----------
>KC796022
-----GDPGVVAKAILGKAYAFQYTPNQKVKRLVEMWQEKQHPRCITVDASCFDSTITEEDMRVERDIFSLASDQPELVRAFSGYYIAGPMVTPDGVPIGYRRCRASGVLTTSSGNSITC----------
>KC796043
----LGDPGVVAKAILGKAYAFQYTPNQKVKHLVEMWQEKQHPRCITVDASCFNSTISEEDMRVECDIFSLASYQPDLVRALSEYYIAGPMVTPDGVPIGYRRCRASGVLTTSSGNSITCYL--------
>KC796048
------DPGVVAKAILGKAYAFQYTPNQKVKHLVGMWERKQHPRCITVDASCFDSTITEEDMRIEAEIFAAASDQPDLVRALSEYYIAGPMVTPDGVSIGYRRCRSSGVLTTSS----------------
>KC796019
-------PGIVAKAILGKAYAFQYTPNQKVKHLVGMWERKQHPRCITVDASCFDSTITEEDMRIEAEIFAAASDQPDLVRALSEYYIAGPMVTPDGVSIGYRRCRSSGVLTTSSGNS-------------
>KC796054
-------PGKVAKAILGKSYAFQYTPNQKVKHLVETWSRKQHPRCITVDASVFDSTITEEDMRVEADIFASASDQPELVRQLCEYYIAGPMVSPDGVPIGYRRCRASGVLTTSSG---------------
>KC796052
------DPGKVAKAILGKSYAFQYTPNQKVKHLVETWSRKQHPRCITVDASVFDSTITEEDMRVEADIFASASDQPELVRQLCEYYIAGPMVSPDGVPIGYRRCRASGVLTTSSGN--------------
>KC796050
------DPGKVAKAILGKSYAFQYTPNQKVKHLVETWSRKQHPRCITVDASVFDSTITEEDMRVEADIFASASDQPELVRQLCEYYIAGPMVSPDGVPIGYRRCRASGVLTTSSGNSITCY---------
>KC796095
-----GDPGKVAKAILGKSYAFQYTPNQKVKHLVETWSRKQHPRCITVDASVFDSTITEEDMRVEADIFASASDQPELVRQLCEYYIAGPMVSPDGVPIGYRRCRASGVLTTSS----------------
>KC796081
EKMILGDPGKVAKAILGKSYAFQYTPNQKVKHLVETWSRKQHPRCITVDASVFDSTITEEDMRVEADIFASASDQPELVRQLCEYYIAGPMVSPDGVPIGYRRCRASGVLTTSSGNSITAYLKVKAACTR
>KC796075
EKMILGDPGKVAKAILGKSYAFQYTPNQKVKHLVETWSRKQHPRCITVDASVFDSTITEEDMRVEADIFASASDQPELVRQLCEYYIAGPMVSPDGVPIGYRRCRASGVLTTSSGNSITAYLKVKAACTR
>KC796065
-----GDPGVVAKGLLGPAYGFQYTPNQKVRHLVDVWQRKQHPRAITVDAHCFDSTITEWDINNEATIFAAASDQPELVRQLSEYYAAGPMVSPDGVTLGYRRC--------------------------
>KC796060
-----GDPGVVAKGLLGPAYGFQYTPNQKVRHLVDVWQRKQHPRAITVDAHCFDSTITEWDINNEATIFAAASDQPELVRQLSEYYAAGPMVSPDGVTLGYRRCS-------------------------
>KC811078
-------PGKVAKAVLGPAYGFQYTPNQKVRRLVDVWEHKQHPRAITVDASCFDSTITEEDINLEAKIFAAASDRPELVMKLSEYYAAGPMVSPTGVPVGYRRCRFSGVLTTSSG---------------
>KC811075
------DPGKVAKAVLGPAYGFQYTPNQKVRRLVDVWEHKQHPRAITVDASCFDSTITEEDINLEAKIFAAASDRPELVMKLSEYYAAGPMVSPTGVPVGYRRCRFSGVLTTSS----------------
>KC796036
-----GDPGKVAKAVLGPAYGFQYTPNQKVRRLVDVWQHKQHPRAITVDASCFDSTITEEDINLEAKIFAAASDRPELVMKLSEYYAAGPMVSPTGVPVGYRRCRSSGVLTTSSGNSIT-----------
>KC796035
-----GDPGKVAKAVLGPAYGFQYTPNQKVRRLVDVWQHKQHPRAITVDASCFDSTITEEDINLEAKIFAAASDRPELVMKLSEYYAAGPMVSPTGVPVGYRRCRSSGVLTTSSGNSIT-----------
>KC796028
-----GDPGKVAKAVLGPAYGFQYTPNQKVRRLVDVWQHKQHPRAITVDASCFDSTITEEDINLEAKIFAAASDRPELVMKLSEYYAAGPMVSPTGVPVGYRRCRSSGVLTTSSGNSIT-----------
>KC796025
----LGDPGKVAKAVLGPAYGFQYTPNQKVRRLVDVWQHKQHPRAITVDASCFDSTITEEDINLEAKIFAAASDRPELVMKLSEYYAAGPMVSPTGVPVGYRRCRSSGVLTTSSGNSIT-----------
>KC796082
EKMILGDPGKVAKAVLGPAYGFQYTPNQKVRRLVDVWQHKQHPRAITVDASCFDSTITEEDINLEAKIFAAASDRPELVMKLSEYYAAGPMVSPTGVPVGYRRCRSSGVLTTSSGNSITCYLKVKAACIR
>KC796034
------DPGVVAKAILGPAYAFQYTPNQKVRRLVDVRHRKRSPRAITVDASCFDSTITEEDIAFEAKLFAAASDDPDMVMKLSEYYAAGPMVSPDGVTVGYRRCRSSGVLTTSS----------------
>KC796018
------DPGVVAKAILGPAYAFQYTPSQKVRRLVDVWHRKRSPRAITVDASCFDSTITEEDIAFEAKLFAAASDDPDMVMKLSEYYAAGPMVSPDGVTVGYRRCRSSGVLTTSSGN--------------
>KC796041
-------PGVVAKAILGPAYAFQYTPNQKVRRLVDVWHRKRSPRAITVDASCFDSTITEEDIAFEAKLFAAASDDPDMVMKLSEYYAAGPMVSPDGVTVGYRRCRSSGVLTTSSGNSI------------
>KC796092
-------PGVVAKAILGPAYAFQYTPNQKVRRLVDVWHRKRSPRAITVDASCFDSTITEEDIAFEAKLFAAASDDPDMVMKLSEYYAAGPMVSPDGVTVGYRRCRSSGVLTTSSGNSITC----------
>KC796089
EKMILGDPGVVAKAILGPAYAFQYTPNQKVRRLVDVWHRKRSPRAITVDASCFDSTITEEDIAFEAKLFAAASDDPDMVMKLSEYYAAGPMVSPDGVTVGYRRCRSSGVLTTSSGNSITCWIKVKAACIR
>KC796085
EKMILGDPGVVAKAILGPAYAFQYTPNQKVRRLVDVWHRKRSPRAITVDASCFDSTITEEDIAFEAKLFAAASDDPDMVMKLSEYYAAGPMVSPDGVTVGYRRCRSSGVLTTSSGNSITCWIKVKAACIR
>KC796053
-----GDPGVVAKAILGPAYAFQYTPNQKVRRLVDVWHRKRSPRAITVDASCFDSTITEEDIAFEAKLFAAASDDPDMVMKLSEYYAAGPMVSPDGVTVGYRRCRSSGVLTTSSGNSI------------
>KC796055
-----GDPGVVAKAILGPAYAFQYTPNQKVRRLVDVWHRKRSPRAITVDASCFDSTITEEDIAFEAKLFAAASDDPDMAMKLSEYYAAGPMVSPDGVTVGYRRCRSSGVLTTSSGNS-------------
>KC796044
-----GRPGVVAKAILGPAYAFQYTPNQKVRRLVDVWHRKRSPRAITVDASCFDSTITEEDIAFEAKLFAAASDDPDMVMKLSEYYAAGPMVSPDGVTVGYRRCRSSGVLTTSS----------------
>KC796032
-----GDPGVVAKAILGPAYAFQYTPNQKVRRLVGVWHRKRSLRAITVDASCFDSTITEEDIAFEAKLFAAASDDPDMVMKLSEYYAAGPMVSPDGVTVGYRRCRSSGVLTTSSGNS-------------
>KC796047
----LGDPGVVAKAILGPAYAFQYTPNQKVRRSVDVWHRKRSPRAITVDVSCFDSTITEEDIAFEAKLFAAASDDPDMVMKLSEYYAAGSMVSPDGVTVGYRRCRSSGVLTTSSGNSITC----------
>KC796056
-KMILGDPGVVAKAILGPAYAFQYTLNQKVRRLVGVWHRKRSPRAITVDASCFDSTITEEDIAFEAKLFAAASDDPDMVMKLSEYYAAGPMVSPDGVTVGYRRCRSSGVLTTSS----------------
>U22303
EKMILGDPGIVAKSILGDAYLFQYTPNQRVKALVKAWEGKLHPAAITVDATCFDSSIDEHDMQVEASVFAAASDNPSMVHALCKYYSGGPMVSPDGVPLGYRQCRSSGVLTTSSANSITCYIKVSAACRR
>U94421
EKMILGDPGIVAKAVLGSAYLFQYTPNQRVKALVAAWEGKKHPAAITVDATCFDSSIDEHDMQVEAAIFAAASDDPVRVHALCRYYVEGPMVSPDGVMLGHRACRSSGVLTTSSANSXTCYIKXXAAXXR
>AF023424
EKMILGDPGIVAKAILGPAYLFQYTPNQRVKLLVSTWESKTHPAAITVDATCFDSSIDERDMEVEAEIFAAASDQPELVKALCRYYAEGPMVTPDGVPIGFRKCRSSGVLTTSSANSITCYIKVKAACAK
>AF023425
EKMILGDPGLVAKGILGKSYLFQYTPNQRVKLMVDLWRQKKHPRAITVDATCFDSSIDERDMAVETEVFAAASPNPDLVRALGSYYAEGPMVSPKGVPLGVRKCRSSGVLTTSSANSITCYIKVKAAARA
>KC811076
----------------------------------------VKPAAISVDAVCFDSSITSEDVERETALYAAASPEPGLVRALGKYYAEGPMINRNGQEVGWRKCRASGVLTTSSEN--------------
>KC796088
EKMIMGDPGKVAKAILGKAYGFQYTPQQRVQRILDMWNSKVKPAAISVDAVCFDSSITSEDVERETELYAAASPEPGLVRALGKYYAEGPMINRNGQEVGWRKCRASGVLTTSSSNSITCYLKVASACRR
>KC796061
-----GDPGRVAKAVLGKAYGFQYTPNQRVDRLLEMWSSKVRPGALVVDGVCFDSSITPEDVSRETEIYAAASPDPEMVRALGKYYAEGPMINRSGVRVGWRMCRASGVLTTSSSNSIT-----------
>KC796067
--------------------GFQYTPVQRVQRLRDMWDSKKRPCAITVDAVCFDSSITEEDVERETELYAAASPDPQLVRALGDYYRSGPMINRQGVEVGWRHCRAS-----------------------
>KC796051
--------------------GFQYTPVERVQVLRKMWASKKRPAAITVDAICFDSTITPEDVDRETELYCLASPCPRLVNRLGKHYARGPMINRNGVVVGMRECRASGVLTTSSCN--------------
>KC796063
-------PGVVAKKIMGPAYGFQYTPVERVQVLRKMWASKKRPAAITVDAICFDSTITPEDVDRETELYCLASPCPRLVNRLGKHYARGPMINRNGVVVGMRECRASGVLTTSSGNS-------------
>KC796071
-------PSRVAKSIMGKAYGFQYTPVQRVEVLRKMWASKVRPGCITVDAICFDSTITPEDVDRETELYALASPDPLMVRRLGKYYAGGPMINRNGVTVGMRACRASGVLTTSSGNS-------------
>KC796073
EKMILGDPSRVAKSIMGKAYGFQYTPVQRVEVLRKMWASKVRPGCITVDAICFDSTITPEDVDRETELYALASPDPLMVRRLGKYYAGGPMINRNGVTVGMRACRASGVLTTSSSNSITCYLKVRAACNK
>KC796029
-----GDPSVVAKAIMGKAYGFQYTPVERVKVLRELWASKVRPGCITVDAICFDSTITPEDVARETELYALASSKPDAVRALGAYYSGGPMVNRHGVTVGMRACRASGVLTTSSGNSIP-----------
>KC796083
EKMILGDPSVVAKAIMGKAYGFQYTPVERVRVLREMWASKVRPGCITVDAICFDSTITPEDVARETELYALASPNPDAVRALGAYYSGGPMINRHGVTVGMRACRASGVLTTSSSNSITCFLKVSAACRK
>GU566734
EKMILGDPSVVAKAIMGKAYGFQYTPVQRVGFLMELWKSKKKPAAITVDAICFDSCITPEDVERETELYALASDDPELVRSLGSYYAGGTMINRRGVVVGERACRASGVLTTSSSNCISSFLKVSAACRK
>GU566735
EKMILGDPSVVAKAIMGKAYGFQYTPVQRVGFLMELWKSKKKPAAITVDAICFDSCITPEDVERETELYALASDDPELVRSLGSYYAGGTMINRRGVVVGERACRASGVLTTSSSNCISSFLKVSAACRK
>KC796069
-----GDVSKVAKAVMGEAYGFQYTPQQRVKKLLELWKSKVRPGVITVDAICFDSTITPEDVARETDLYCLASEQPDLVRALGKYYARGPMINRQGVIVGQRECRASGVYTTSASNSITCFLKAKAI---
>KC796068
------------------------------------------SVAYTVDGVCFDSTITPQDIGREANIFAAASDDPFAVRRLHEHYAEGPLMDPSGKIVGVRRCRASGTL--------------------
>KC811074
-----GDPSVVAKAVMGKAYGFQYPPHQRAAVLTEMWESKKVPVAYTVDGVCFDSTITPQDIGREANIFAAASDDPFAVRRLHEHYAEGPLMDPSGKIVGVRRCRASGTLTTSAGNS-------------
>KC796066
----------------------SYPPHQRAAVLTEMWESKKVPVAYTVDGVCFDSTITPQDIEREANIFAAASDDPFAVRRLHEHYAEGPLMDPSGKIVGVRRCRASGTLTTSAGNSI------------
>KC796087
EKMILGDPSLVAKAVMGPAYGFQYPPHERAEVLTKMWTSKKSPVAYTVDGVCFDSTITPEDIDREANIFAAASDDPMAVRRLHDHYASGPLMDPSGKIVGVRNCRASGTLTTSAGNSITCYLKVTAACRK
>KC796080
EKMILGDPSLVAKAVMGPAYGFQYPPHERAEVLTKMWTSKKSPVAYTVDGVCFDSTITPEDIDREANIFAAASDDPMAVRRLHDHYASGPLMDPSGKIVGVRNCRASGTLTTSAGNSITCYLKVTAACRK
>KC796072
---------------------FQYPPHRRAEVLASMWKQKKVPVAYTVDGVCFDSTITPEDIEREGNIFAAASTDPVLVRTLHKYYAESPLVDPSGKTVGLRRCRASGTLTTSAGNS-------------
>KC815311
EKMILGDPSLVAKAVMGASYGFQYPPHKRAEVLVNMWNSKRVPTAYTVDGTCFDSTVTPEDIAREGEIFAAASTNPELVRRLHELYAGSPMMDPSGNIVGYRRCRASGTLTTSAGNSITCYLKVSAACRK
>KJ950934
EKMILGDPAVVAKAVLGRAYGFQYAPHERARVLVDMWRSKKVPVAYTVDGTCFDSTVTPEDIGREAEIFAKASPDPVLVRQLHTHYAGSPMVDPSGNIVGYRHCRASGTLTTSAGNSITCYLKVSAACRK
>KC796076
EKMILGDPSVVAKAVMGEAYGFQHPPHKRAEVLYRMWKSKRQPMCYTLDGVCFDSTITQEDIGRESEIFARASPDPGLVRRLHAYYAESPMVGPDGRIVGIRRCRASGTLTTSAGNSITCYLKVTAACRK
>KC796093
EKMILGDPAVVAKAVMGESYGFQHPPHKRAKVLYDMWRSKRQPVCYTVDGACFDSTITQADIRREAEVFARASTEPGLVRRLHAYYAESPMVGPDGRIVGIRRCRASGTLTTSAGNSITCYIKVTAACRK
>KC796084
EKMILGDPATVAKAVMGESYGFQHPPHRRAEVLHRMWKSMRQPVCYTLDGVCFDSTITQADIGREGNIFAAASTEPNLVRRLHAYYAESPMIGPNGLVVGIRRCRASGTLTTSAGNSITCYLKVTAACRK
>KC796079
EKMILGDPAVVAKAVMGESYGFQHPPHRRAEVLHRMWKSMRQPVCYTLDGVCFDSTITQADIGREGNIFAAASTEPNLVRRLHSYYAESPMVGPNGLIVGIRRCRASGTLTTSAGNSITCYLKVTAACRK
