# Supplementary material for: Evolutionary and Phylogenetic Analysis of the Hepaciviruses and Pegiviruses
Source: Genome Biol Evol. 2015 Oct 21;7(11):2996–3008. doi: 10.1093/gbe/evv202 (PMC5635594; doi:10.1093/gbe/evv202)
Supplement: Supplementary Data [file evv202_Supplementary_Data.zip › DataS7.fasta]

>KP265950
AGTCCGTCCGAGTCCGCGCGCCGGGTACGTGTGTCCACTCACGAGGAGCGCGCGAATAATGAACGGTTTC
GTGGGCGTACCCGTGGTCCCTCCAGACCTACGCGAGCAAAATGGCGCTATGAGGCCCTTCTGGCGCGATG
CTAGAAATCCGTTTGGCCCCGTGGTGTGGCCGGTGTGGAGGCGTCGGTTGGAGATTGTAAGGTTACCGAC
GTGGATTCATTTATCTTGCTTTAGGTCACTACAATGTGCAGAGTCTTATCACTACACTCCGGTGGTATTG
ACCATGTGGACCGTACGTTTCTAGGTAACCAACACACTCGAACAGTCTGGTTGGGTGGGCGCGTTGGAAT
CTGAATAAGACATGGGATCTGCGTTCCACTAAGCACGCGTTGTATTGAGTGTACTGGCCTTCATACCGAT
CCTAGCGTTTCATTATCTAGTCACCCTTCTATGCGTGTTGTTGCATCAGGCAGCAGCTCTTTCTGCGTCT
GTGTGAGCACCCTGAATGCGTGTGTTGGGAGCGTGTAAGTCCCGGGTGGATAAAGTAAGGACCATGCCAC
GATGACTGAAGACCTCCTACTGGACGTGGGGTGTTCTGATACTCGCGCTGATGTAGGCCGCTCCGGGCCG
CGCTTAAGGGTTTCCCAAGGACTATTCCTTGGGACTGCACGGCTATTCAAGCAGCGCCAAATCAATATTA
TCGGGGGGTCTTTTGCTTGTGCGGGTTTCGTCCGTCACCTTTTGATTTATTCCTTGGTACGCGTGCATGC
TCAGCTCTATTACTCCCTACATCTCTAAGTTTGGGTACTGCATACTTTGATGTTAGTGGTCTTCCCGCCT
ATGCGGGTTTTGTACACACTGGCACGCTGATTTTCCGGGTATAGTCCGCTGATATTGAGAGCGGCATAGC
TGGGGATTGTAGGGAGCCGTCTGGCGCAGGTCCTGTGCTTGGTGTCACCTCCTCGGTTGCCCTGGCCCAT
GGGTCGAGCGGGGACTAAACTGGCGTTCCTACGGATGAACTTACATGGACATTCCGCGTAATGGTTACTG
GGGGTTCTCAACGTTGCAGGGCGGCACGTCTTGCAGACTCGGGCCTCCCCGTGAGGGCGATAGCATCAAT
GCCCCGGGGCAAGACTGAGTTGACTGGCGCACTCGGTTATGTACCGGTGGACGTATCCCTGCGTCAGCCC
CTGCCTTCATTGAAGGAGTCGGGCCCGTTTTGTCGCGGCAGTATGCATGTCACGTGAGGTTCGGTCGTGC
TAACGAATTCGCCCCCGCGTGGTGGAGTCAACGTTAGCCCACGGTCGGAAACACTTTTCCATCATAGTCG
AAGGTAAAGTTTGTCTAACCTCGTGCACACATTCATCCGCTAATAAGAGCTTGGATAACCAATTAAGCGC
GATTAAACGGGCAGTTACTATCACTAGGAGTTCTGCGAGGAAGTAATTGAGTGTATTGGAGATGCAGCAC
GATCACACATCTGGATGGGCGTCTTCATACCCAAACAATGAATTGTCTCTGCACGCACCCCCGGCACCGT
CTCCCACCAAATCAGATTGACTGAGTGGGAATAATTCAGGAGAACTAATTGCTCTAAAACGGAGCATTAT
TTCAAAAGAAAACATGGAGCCTGCGCGACTCGTCAGGGATCGGCGTGCTATACGGGCTCCATAGACATCC
ACGAGGGATGGTGTGTGCACGAGCCTATACGGTAACGGAATTGAAGGTACGATGAATTGCACGTGAGAAT
GAATGATTGACCACGTTCGTACCTAAACGTCCGCAATCGTACCGGCCAAGCGGGCGACGGCGGGAGCCGG
GTTATATAGTACCAGAACCTTCGGACGTTCGAGCTCGTTTGGGCTTGAAGGGATGCTGTTGGATTCCCGC
GAGTCTGACACTGACATAAGGTACCCGGCTCCATGTCTTCGAATTCGCTTTAGGTGCTGGTGGTACCCGC
TTCTGCAAGCCGATCATCACTCTTACTGCTAAGCGCCAAGCAATTGTAGAAAGGTGAACCCCGACCATTG
AAGGGTCGACGGGACCTGAGATCTTGCACTGAGGCACTCACTGCTTACGAGGGTGCGCTCGCGCTCGTTT
GCCTGGTTGCCTGATATTGGTCGTGCATACGAGAGAGGTTGAGATGTGAATTATACATGCTCGCCTCATT
GGGCGGATCTATTCCCGAAACCTTCTGCGGTTCTAGTTTCGGGCGTACTTCCCTAGCGCAGCATGTATAC
CTGGGCATTTACGCCGCTACACGCGAGGGCGTTTATGCGGGCACCTGCGGTTCACTTCGGACCCCTCTTC
TTCTTTTCATCTGGACTAGCTCTTGTCCGCTTGGGTGTTTAACTCTGAGGCACTCCTCACGTGACTGCAG
TTATAAGCTTGCCCGGGCGCGTGCGCACGCGTGCGTGGGCATTTACCAGGACGGGTGTTGATAAAGCTCT
TCATGTGCAATCAAGTATTCCCGATATTGTGATTTTGAAAATCACCTGAAGTGTAAACGCAATTCTACAC
GTTGCAGTCTTGGCCTATGGGGGCATTCCTCCGGGTCCGTGCGGTGCAGCGGTAACGGCCTGAAGGGAGG
ATATACACCGTGGGTGGGAGGACTGTTATCGTGATTGGACGCAAATAGGGTCAACTTGCGAATATGACTC
GCGTCCATAAAAACACTCGGGTGCAACCGCCCTCTCTGAAACATACGTCAGTGGTTGGTTGTGATACGAT
GAGGGAGTTCGTGTGCACTCTCGCGCGCATAAGGCGCGACGACCTATCGGGACCAAACCCTGCGGGGAGT
TGGTGCCGTCTTGAGAGACCTTACACGAATGGGTGTCAATCACAGCAGATCCTCTTGACCAGTCTGTCGG
TGCGGAGCTCAGTAAGTAATTGGAGGCTCCTAGTGCTCGCGTGCGCATACCAGGTTGTCGAACTGTTAGT
ACAACCGAAAGTTTGACGATAAAAGTACCGTTCGCCGCGTCGCTGTTCACTTGACCATACTATGGAGCGC
GCATACTCTCCGACGCCGTCGCACGGCAACGGGGGAGTAAAGGGGCGTGTGTATCCAATCGAGTTTATCG
ACGAAACCCCCGATATGCTACCCACTGAACAGGTGCGAAAATGTCTGGAAATGGCCGGACGTAAAAGTCT
GGAAGCTAGGTTGTCCCCAAGAAGATAAAGCTCTACATTGCGCGCCAACCATGCTTGCTGGAGTATACTT
GATCACATACCCGAGAGTGACGGAGCCGTTTAGCTCGCACAAGATCACCGGCAGATTGAACTCAAATTTA
GCTCGGCCATGTGACAAGGGAATATTGGACCGAATGAGGCTCGGGTTTACACTCAGTCAAACATACGCTT
CTAAGTAAGCGCGCATACGCGGTTCCGATTATGTGCGGGAGAGTGTGTGTACCAGCGACCGTAACTGCAT
TTGCAAGCATAAGAATGGGCCCATGATTCCAGCCAATATCTTGAGAGTACAGTGTCAGAAGTACACGGTT
GAGGCGCAGTTATTCTACCGGACCAGGTCCTTGCCGTGTCGCGAGGGAGGTTAACCATGGGCTGGTGGAA
CTTTTGCATTCCTGTTTGGTCGATATAGACCAATCTGAACTACTGAACTGGATGTAGGAGCAGTTCCTAA
ATCAGACTCCTAATCTACGCATCAGGAAGAGGTTGAGTGTCGTTACCCTAGAATAACGGTGCGCACCTAA
GCTGCAATAACCTTAGTGTGCGAACGGCCGACATAGGCGCTTCGAAGGGGTTAATTCTGCTACACTCTTC
TTGCTCCACCCTAACCAAGCGTTCTTTCGTGACTGGGCGAGTGAGAATGCCTTCGTTTGCCTCTTTTTTT
CTAA
>KP265948
AGTCCGTCCGAATCCGCGCGCCGGGTACGTGTGTCCACTCACGAGGAGCGCGCGAATAATGAACGGTTTC
GTGGGCGTACCCGTGGTCCCTCCAGACCTACGCGAGCAAAATGGCGCTATGAGGCCCTTCTGGCGCGATG
CTAGAAATCCGTTTGGCCCCGTGGTGTGGCCGGTGTGGAGGCGTCGGTTGGAGATTGTAAGGTTACCGAC
GTGGATTCATTTATTTTGCTTTAGGTCACTACAATGTGCAGAGTCTTATCACTACACTCCGGTGGTATTG
ACCATGTGGACCGTACGTTTCTAGGTAACCAACACATTCGAACAGTCTGGCTGGGTGGGCGCGTTGGAAT
CTGAATAAGACATGGGATCTGCGTTCCACTAAACACGCACTGTATTGAGTGTACTGGCCTTCATACCGAT
CCTAGCGTTTCATTATCTAGTCACCCTTCTATGCGTGTTGTTGCATCAGGCAGCAGCTCTTTCTGCGTTT
GTGTGAGCACCCTGAATGCGTGTGTTGGGAGCGTGTAAGTCCCGGGTGGATAAAGTAAGGACCATGCCAC
GATGACTGAAGACCTCCTACTGGACGTGGGGTGTTCTGATACTCGCGCTGATGTAGGCCGCTCCGGGCCG
CGCTTAAGGGTTTCCCAAGGACTATTCCTTGGGACTGCACGGCTATTCAAGCAGCACCAAATCAATATTA
TCGGGGGGTCTTTTGCTTGTGCGGGTTTCGTCCGTCACCTCTTGATTTATTCCTTGGTACGCGTGCATGC
TCAGCTCTATTACTCCCTACATCTCTAAGTTTGGGTACTGCATACTTTGATGTTAGTGGTCTTCCCTCCT
ATGCGGGTGTTGTACACACTGGCACATTGACTTTCCGGGTATAGTCCGCTGATATTGAGAGCGGCATAGC
TGGGGATTGTAGGGAGCCATCTGGCGCAGGTCCTGTGCTTGGTGTCACCTCCGCGGTTGCCCTGGCCCAT
GGGTCGAGCGGGGACTAAACTGGCGTTCCTACGGATGAACTTACATGGACATTCCGCGTAATGGTTACTG
GGGGTTCTCAACGTTGCAGGGCGGCACGTCTTGCAGACTCGGGCCTCCCCGTGAGGGCGATAGCATCAAT
GCCCCGGGGCAAGACTGAGTTGACTGGCGCACTCGGTTATGTACCGGTGGACGTATCCCTGCGTCAGCCC
CTGCCTTCATTGAAGGAGTCGGGCCCGTTTTGTCGCGGCAGTATGCATGTCACGTGAGGTTCGGTCGTGC
TAACGAATTCGCCCCCGCGTGGTGGAGTCAACGTTAGCCCACGGTCGGAAACACTTTTCCATCATAGTCG
AAGGTAAAGTTTGTTTAACCTCGTGCACACATTCATCCGCTAATAAGAGCTTGGATAACCAATTAAGCGC
GATTAAACGGGCAGTTACTATCACTAGGAGTTCTGCGAGGAAGTAATTGAGTGTATTGGAGATGCAGCAC
GATCACACATCTGGATGGGCGTTTTCATACCCAAACAATGAATTGTCTCTGCACGCACCCCCGGCACCGT
CTCCCACCAAATCAGATTGACTGAGTGGGAATAATTCAGGAGAACTAATTGCTCTAAAACGGAGCACTAT
TTCAAAAGAAAACATGGAGCCTGCGCGACTCGTCAGGGATCGGCGTGCTATACGGGCTCCATAGACATCC
ACGAGGGATGGTGTGTGCACGAGCCTATACGGTAACGGAATTGAAGGTACGATGAATTGCACGTGAGAAT
GAATGATTGACCACGTTCGTACCTAAACGTCCGCAATCGTACCGGCCAAGCGGGCGACGGCGGGAGCCGG
GTTATATAGTACCAGAACCTTCGGACGTTCGAGCTCGTTTGGGCTTGAAGGGATGCTGTTGGATTCCCGC
GAGTCTGACACTGACATAAGGTACCCGGCTCCATGTCTTCGAATTCGCTTTAGGTGCTGGTGGTACCCGC
TTCTGCAAGCCGATCATCACTCTTACTGCTAAGCGCCAAGCAATTGTAGAAAGGTGAACCCCGACCATTG
AAGGGTCGACGGGACCTGAGATCTTGCACTGAGGCACTCACTGCTTACGAGGGTGCGCTCGCGCTCGTTT
GCCTGGCTGCCTGATATTGGTCGTGCATACGAGAGAGGTTGAGATGTGAATTATACATGCTCGCTTCATT
GGGCGGATCTATTCCCGAAACCTTCTGCGGTTCTAGTTTCGGGCGTACTTCCTTAGCGCAGCATGTATAC
CTGGGCATCTACGCCGCTACACGCGAGGGCGTTTATGCGGGCACCTGCGGTTCACTTCGGACCCTTCTTC
CTCTTTTCATCTGGACTAGCTCTTGTCCGCTTGGGTGTTTAACTCTGAGGCACTCCTCACGTGACTGCAG
TTATAAGCTTGCCCGGGCGCGTGCGCATGCGTGCGTGGGCATCTACCAGGACGGGTGTTGATAAAGCTCT
TCATGTGCAATCAAGTATTCCCGATATTGTGATTTTGAAAATCACCTGAAGTGTAAACGCAATTCTACAC
GTTGCAGTCTTGGCCTATGGGGGCTTTCCTCCGGGTCCGTGCGGTGCAGCGGTAACGGCCTGAAGGGAGG
ATATACACCGTGGGTGGGAGGACTGTTATCGTGATTGGACGCAAATAGGGTCAACTTGCGAATATGACTC
GCGTCCATAAAAACACTCGGGTGCAACCGCCCTCTCTGAAACATACGTCAGTGGTTGGTTGTGATACGAT
GAGGGAGTTCGTGTGCACTCTCGCGCGCATAAGGCGCGACGACCTATCGGGACCAAACCCTGCGGGGAGT
TGGTGCCGTCTTGAGAGACCTTACACGAATGGGTGTCAATCACAGCAGATCCTCCTGACCAGTCTGTCGG
TGCGGAGCAGAGTAAGTAATTGGAGGCTCCTAGTGCTCGCGTGCGCATACCAGGTTGTCGAACTGTTAGT
ACAACCGAAAGTTTGACGATAAAAGTACCGTTCGCCGCGTCGCTGTTCACTTGACCATACTATGGAGCGC
GCATACTCGCCGACGCCGTCGCACGGCAACGGGGGAGTAAACGGGCGTGTGTATCCAATCGAGTTTATAG
ACGAAACCCCCGATATGCTACCCACTGAACAGGTGCGAAAATGTCTGGAAATGGCCGGACGTAAAAGTCT
GGAAGCTAGGTTGTCCCCAAGAAGATAAAGCTCTACATTGCGCGCCAACCATGCTTGCTGGAGTATACTT
GATCACATACCCGAGAGTGACGGAGCCGTTTAGCTCGCACAAGAGCACCGGCAGATTGAATTCAAATTTA
GCTCGGCCATGTGACAAGGGAATATTGGACCGAATGAGGCTCGGGTTTACACTCAGTCAAACATACGCTT
CTAAGTAAGCGCGCTTACGCGGTTCCGATTATGTGCGGGAGAGTGTGTGTACCAGCGACCGTAACTGCGT
TTGCAAGCATAAGAATGGGCCCATGACTCCAGCCAATATCTTGAGAGTACAGTGTCAGAAGTACACGGTT
GAGGCGCAGTTATTCTACCGGACCAGGTCCTTGCCGTGTCGCGAGGGAGGTTAACCATGGGCTGGTGGAA
CTTTTGCATTCCTGTTTGGTCGATATAGACCAATCTGAACTACTGAACTGGATGTAGGAGCAGTTCTTAA
ATCAGACTCCTAATCTACGCATCAGGAAGAGGTTGAGTGTCGTTACCCTAGAATAACGGTGCGCACCTAA
GCTGCAATAACCTTAGTGTGCGAACGGCCGACATAGGCGCTTCGAAGGGGTTAATTCTGCTACATTCTTC
TTGCTCCACCCTAACCAAGCGTTCTTTCGTGACTGGGCGAGTGAGAATGCCTTCGTCTGCTTCTTTTTTT
CTAA
>KP265943
AGTCCGTCCGAGTCCGCGCGCCGGGTACGTGTGTCCACTCACGAGGAGCGCGCGAATAATGAACGGCTTC
GTGGGCGTACCCGTGGTCCCTCCAGACCTACGCGAGCAAAATGGCGCTATGAGGCCCTTCTGGCGCGATG
CTAGAAATCCGTCTGGCCCCGTGGTGTGGCCGGTGTGGAGGCGTCGGTTGGAGATTGTAAGGCTACCGAC
GTGGATTCATTTATCTTGCTTTAGGTCACTACAATGTGCAGAGTCTTATCACTACACTCCGGTGGTATTG
ACCATGTGGACCGTACGTTTCTAGGTAACCAACACACTCGAACAGTCTGGCTGGGTGGGCGCGTTGGAAT
CTGAATAAGACATGGGATCTGCGTTCCACTAAACACGCGCTGTATTGAGTGTACTGGCTTTCATACCGAT
CCTAGCGTTTCATTATCTAGTCACCCTTCTATGCGTGTTGTTGCATCAGGCAGCAGCTCTTTCTGCGTCT
GTGTGAGCACCCTGAATGCGTGTGTTGGGAGCGTGTAAGTCCCGGGTGGATAAAGTAAGGACCATGCCAC
GATGACTGAAGACCTCCTACTGGAAGTGGGGTGTTCTGATACTCGCGCTGATGTAGGCCGCTCCGGGCCG
CGCTTAAGGGTTTCCCAAGGACTATTCCTTGGGACTGCACGGCTATTCAAGCAGCACCAAATCAATATTA
TCGGGGGGTCTTCTGCTTGTGCGGGTTTCGTCCGTCACCTTTTGATTTGTTCCTTGGTACGCGTGCATGC
TCAGCTCTATTACTCCCTACATCTCTAAGTCTGGGTACTGCATACTTTGATGCTAGTGGTCTTCCCTCCT
ATGCGGGTTTTGTACACACTGGCACACTGATTTTCCGGGTATAGTCCGCTGATATTGAGAGCGGCATAGC
TGGGGATTGTAGGGAGCCGTCTGGCGCAGGTCCTGTGCTTGGTGTCACCTCCACGGTTGCCCTGGCCCAT
GGGTCGAGCGGGGACTAAACTGGCGTTCCTACGGATGAACTTACATGGACATTCCGCGTAATGGTTACTG
GGGGCTCTCAACGTTGCAGGGCGGCACGTCTTGCAGACTCGGGCCTCCCCGTGAGGGCGATAGCATCAAT
GCCCCGGGGCAAGACTGAGTTGACTGGCGCACTCGGTTATGTACCGGTGGACGTATCCCTGCGTCAGCCC
CTGCCTTCATTGAAGGAGTCGGGCCCGTTTTGTCGCGGCAGTATGCATGTCACGTGAGGTTCGGTCGTGC
TAACGAATTCGCCCCCGCGTGGTGGAGTCAACGTTAGCCCACGGTCGGAAACACCTCTCCATCATAGTCG
AAGGTAAAGTCTGTTTAACCTCGTGCACACATTCATCCGCTAATAAGAGCTTGGATAACCAATTAAGCGC
GACTAAACGGGCAGTTACTATCACTAGGAGTTCTGCGAGGAAATAATTGAGTGTATTGGAGATGCAGCAC
GATCACACATCTGGATGGGCGTTTTCATACCCAAACAATGAATTGTCTCTGCACGCACCCCCGGCACCGT
CTCCCACCAAATCAGATTGACTGAGTGGGAATAATTCAGGAGAACTAATTGCTCTAAAACGGAGCATTAT
TTCAAAAGAAAACATGGAGCCTGCGCGACTCGTCAGGGATCGGCGTGCTATACGGGCTCCATAGACATCC
ACGAGGGATGGTGTGTGCACGAGCCTATACGGTAACGGAATTGAAGGTACGATGAATTGCACGTGAGAAT
GAATGATTGACCACGTTCATACCTAAACGTCCGCAATCGTACCGGCCAAGCGGGCGACGGCGGGAGCCGG
GTTATATAGTACCAGAACCTTCGGACGTTCGAGCTCGTTTGGGCTTGAAGGGATGCTGTTGGATTCCCGC
GAGTCTGACACTGACATAAGGTACCCGGCTCCATGTCTTCGAATTCGCTTTAGGTGCTGGTGGTACCCGC
TTCTGCAAGCCGATCATCACTCTTACTGCTAAGCGCCAAGCAATTGTAGAAAGGTGAACCCCGACCATTG
AAGGGTCGACGGGACCTGAGATCTTGCACTGAGGCACTCATTGCTTACGAGGGTGCGCTCGCGCTCGTTT
GCCTGGTTGCCTGATATTGGTCGTGCATACGAGAGAGGTTGAGATGTGAATTATACATGCTCGCTTCATT
GGGCGGATCTATTCCCGAAACCTTCTGCGGTTCTAGTTTCGGGCGTACTTCCTTAGCGCAGCATGTATAC
CTGGGCATTTACGCCGCTACACGCGAGGGCGTTTATGCGGGCACCTGCGGTTCATTTCGGACCCTTCTTC
CTATTTTCATCTGGACTAGCTCTTGTCCGCTTGGGTGTTTAACTCTGAGGCACTCCTCACGTGACTGCAG
TTATAAGCTTGCCCGGGCGCGTGCGCATGCGTGCGTGGGCATTTACCAGGACGGGTGTTGATAAAGCTCT
TCATGTGCAATCAAGTATTCCCGATATTGTGATTTTGAAAATCACCTGAAGTGTAAACGCAATTCTACAC
GTTGCAGTCTTGGCCTATGGGGGCATTCCTCCGGGTCCGTGCGGTGCAGCGGTAACGGCCTGAAGGGAGG
ATATACACCGTGGGTGGGAGGACTGTTATCGTGATTGGACGCAAATAGGGTCAACTTGCGAATATGACTC
GCGTCCATAAAAACACTCGGGTGCAACCGCCCTCTCTGAAACATACGTCAGTGGTTGGTTGTGATACGAT
GAGGGAGTTCGTGTGCACTCTCGCGCGCATAAGGCGCGACGACCTATCGGGACCAAACCCTGCGGGGAGT
TGGTGCCGTCTTGAGAGACCTTACACGAATGGGTGTCAATCACAGCAGATCCTCCTGACCAGTCTGTCGG
TGCGGAGCACAGTAAGTAATTGGAGGCTCCTAGTGCTCGCGTGCGCATACCAGGTTGTCGAACTGTTAGT
ACAACCGAAAGTTTGACGATAAAAGTACCGTTCGCCGCGTCGCTGTTCACTTGACCATACTATGGAGCGC
GCATACTCGCCGACGCCGTCGCACGGCAACGGGGGAGTAAAGGGGCGTGTGTATCCAATCGAGTTTATAG
ACGAAACCCCCGATATGCTACCCACTGAACAGGTGCGAAAATGTCTGGAAATGGCCGGACGTAAAAGTCT
GGAAGCTAGGTTGTCCCCAAGAAGATAAAGCTCTACATTGCGCGCCAACCATGCTTGCTGGAGTATACTT
GATCACATACCCGAGAGTGACGGAGCCGCTTAGCTCGCACAAGAGCACCGGCAGATTGAACTCAAATTTA
GCTCGGCCATGTGACAAGGGAATATTGGACCGAATGAGGCTCGGGTTTACACTCAGTCAAACATACGCTT
CTAAGTAAGCGCGCATACGCGGTTCCGATTATGTGCGGGAGAGTGTGTGTACCAGCGACCGTAACTGCGT
TTGCAAGCATAAGAATGGGCCCATGACTCCAGCCAATATCTTGAGAGTACAGTGTCAGAAGTACACGGTT
GAGGCGCAGTTATTTTACCGGACCAGGTCCTTGCCGTGTCGCGAGGGAGGTTAACCATGGGCTGGTGGAA
CTCTTGCATTCCTGTTTGGTCGATATAGACCAATCTGAACTACTGAACTGGATGTAGGAGCAGTTCCTAA
ATCAGACTCCTAATCTACGCATCAGGAAGAGGTTGAGTGTCGTTACCCTAGAATAACGGTGCGCACCTAA
GCTGCAATAACCCTAGTGTGCGAACGGCCGACATAGGCGCTTCGAAGGGGTTAATTCTGCTACATTCTTC
TTGCTCCACCCTAACCAAGCGTTCTTTCGTGACTGGGCGAGTGAGAATGCCTTCGTTTGCCTCTTTTTTT
CTAA
>KP265947
AGTCCGTCCGAGTCCGCGCGCCGGGTACGTGTGTCCACTCACGAGGAGCGCGCGAATAATGAACGGTTTC
GTGGGCCTACCCGTGGTCCCTCCAGACCTACGCGAGCAAACTGGAGCTATGAGGCCCTTCTGGCGCGATG
TTCGAAATCCCTTTGGCCCCGCGGTGTGGTCGGTGTGGAGGCGTCGGTTGGAGATTATAAGGCTACCGAC
GTGGATTCATTTCTCTTGCTTTAGGTCAATACAATGTGCAGAGTCTTATCACTACACTCCGGTGGTATTG
ACCATGTGGACCGTACGTTTTTAGGTAACCAACACATTAGAACAGTCTGGCTGGGTGGGCGCGTTGGAAT
TTGAATAAGACATGGGATCTGCGTTCACCTAAACACGCACTGTACTGAGTGTACTGGCTTTCATACCGAT
CCTAGCGTTTCATTATCTAGTCACCCTTCTATGCGTGTTGTTGCATCAGGCAGCAGTTCTTTCTGCGTCT
GTGTGAGCACCCTGAATGCGTGTGTTGGGAGCGTGTAAGTCCCGGGTGGATAAAGTAAGGACCATGCCAC
GATGACTGAAGACCGCCTACTGGAAGTGGGGTGTTCTGATACTCGCGCTGATGTAGGCAGTTCCGGGCCG
CGCTTAAGGGTTTCCCAAGGACTATTCCTTGGGACTGCACGGTTATTCAAGCAGCACCAAATCAATATTA
TCGGGGGGTCTTTTGCTTGTGCGGGTTTAGTCCGTCACTTCTTGATTTATTCTTTGGTACGCGTGCATGC
TCAGCTATATTACTCCTTACATCTCTAAGTTTGGGTACTGCATATTCTGATGTTAGTGGTTTTCCCTCTT
ATGCGGGTTTTGTACACATTGGCACACTGACTTTCCGGGTATCGAGCGTTGATATTGAGAGCGGCATAGC
TGGGGACTGTCGGGAGCCGTCTGGCGCAGGTCCTGTGCTTGGTGTCACCTCCTCGGTTGCCCTGTCCCAT
GGGTCGAGCGGGGACTAAACTGGCGTTCCTACGGATGAACTTACATGGACATTCCGCGTAATGGTTACTG
GGGGTTCTCAACGTTGCAGGGCGGCACGTCTTGCTCACTCGGCCCTCCCCGTGAGGGCGATAGCATCAAT
GCCCCGGGGCAAGACTGAGTTGACTGGCGCACTCGGTTATGTACCGGTGGACGTATCCCTGCGTCAGCCC
CTGCCTTCATTGAAGGAGTCGGGCCCGTTTTGTCGCGGCAGTATGCATGTCACGTGAGGTTCGGTCGTGC
TAACGAATTCGCCCCCGCGTGGTGGAGTCAACGTTAGCCCACGGTCGGAAACACTTCTCCATCATAGTCG
AAGGTAAAGTCTGTCTAACCTCGTGCACACATTCATCCGCTAATAAGAGCTTGGGTAACCAATTAAGCGC
GACTAAACGGGCCGCTACTATCACTAGGAGTTTTGCGAGGAAATAATTGAGTGTATTGGAGATGCAGCAC
GATCACACATCTGGATGGGCGTCTTCATACCCAAACAATGAATTGTCTCTGCACGCACCCCCGGCACCGT
TTCCCACCAAATCAGACTGATTGAGTGGGAATAATTCAGGAAAACTAATTGCTCTAAAACGGAGCATTAT
TTCAAAAGAAAACATGGAGCCTGCGCGACTCGTCAGGGATCGGCGTGCTATACGGGCTCCATAGACATCC
GTGAGGGATGGTGTGTGCACGAGCCTATACGGTAACGGAATTGAAGGTACGATGAATTGCACATGAGAGT
GAATGATTGACCACATACGTACCTAAACGTCCGCAATCGTACCGGCCAAGCGGGCGACGGCGGGAGCCGG
GTTATATAGTACCAGAACCTTCGGACGTTCGAGCTCGTTTGGGCTTGAAGGGATGCTGTTGGATTCCCGC
GAGTCTGACACTGACATACGGTACCCGGCTCCATGTCTTCGAATTCGCTTTAGGTGCTGGTGGTACCCGC
TTCTTCAAGCCGATCATCACTCTTACTGCTAAGCGCCAAGCAATTGTAGAAAGGTGAACCCCGACCATTG
AAGGGTCGACGGGACCTGAGATCTTGCACTGAGGCACTCACTGCTTACGAGGGTGCGCTCGCGCTCGTTT
GCCTGGCTGCTTGATATTGGTCGTGTATACGAGAGAGGTTGAGATGTGAATTATACATGCTCGCTTCATT
GGGCGGATTTATTCCCGAAACCCTCTGCGGTTCTAGTTTCGGGCGTACCTCCCTAGAGCAGCATGTATAC
CTGGGCATTTACGCCGTTACACGCGAGGGCGTTTATGCGGGCACCTGCGGTTCATTTCGGACCCCTCTTC
CTCTTTTCATCTGGACTAGCTCTTGTCCGCTTGGGTGTTTAACTCTGAGGCACTCCTCACGTGACTGCAG
TTATAAGCTTGCCCGGGCGCGTGCGCATGCGTGCGTGGGCATTTACCAGGACGGGTGTTGATAACGCTCT
TCATGTGCAATCAAGTATTCCCGATATTGTGATTTTGAAAATCACCTGAAGTGTAAACGCAATTCTACAC
GTTGCAGTCTTGGCCTATGGGGGCATTCCTCCGGGTCCGTGCGGTGCAGCGGTAACGGCCTGAAGGGAGG
ATATACACCGTGGGTGGGAGGACTGTTATCGTGATTGGACGCAAATAGGGTCAACTTGCGAATATGACTC
GCGTCCATAAAAACACTCGGGTGCAACCGCCCTCTCTGAAACATACGTCAGTGGTTGGTTGTGATACGAT
GAGGGAGTTCGTGTGCACTCTCGCGCGCATAAGGCGCGACGACCTATCGGGACCGCACCCTGCGGGGAGT
TGGTGCCGTCTTGAGAGACCTTACACGAGTGGGTGTCAATCACAGCAGATCCTCCTGACCAGTCTGTCGG
TGCGGAGCTCAGTAAGTAATTGGAGGCTCCTAGTGCTCGCGTGCGCATACCAGGCTGTCGAACTGTTAGT
ACAACCGAAAGTTTGACGATAAAAGTACCGTTCGCCGCGTCGCTGTTCACTTGACCATACTATGGAGCTC
GCATACTCGCCGACGCCGTCGCACGGCAACGGGGGAGTAAAGGGGCGTGTGTATCCAAGCGAGTTTATCG
ACGAAACCCCCGATATGCTACCCACTGAACAGGTGCGAAAATGTCTGGAAATGGCCGGACGTAAAAGTCT
GGAAGCTAGGTTGTCCCCAAGAAGATAAAGCTCTACATTGCGCGCCAACCATGCTTGCTGGAGTATACTT
GATCACATACCCGAGAGTGACGGAGCCGTTTAGCTCGCACAAGAGCACCGGCAGATTGAATTCAAATTTA
GCTCGGCCATGTGACACGGGAATACTGGACCGAATGCGGCTCGGGTTTACACTCAGTCAAACATACGCTT
CTAAGTAAGCGCGCATACGCGGTTCCGATTCTGTGCGGGAGAGTGTGTGTACCAGCGACCGTAACTGCAT
TTGCAAGCATAAGAATGGGCCCGTGATTCCGCCCAATATCTTGAGAGTACAGTGTCAGAAGTACACGGTT
GAGGCGCAGTTTTTCTACCGGACCAGGTCCTTGCCGTGTCGCGAGGGAGGTTAACCATGGGCTGATGGAA
CTCTTGCATTCCTGCTTGGTCGATATAGACCAATCTGAACTACTGAACACGATGTAGGAGCAGTTCTTAA
ATCAGATTCCTAATCTACGCATCAGGAAGAGGTTGAGTGTCGTTACCCTAGAATAAAGGTGCGCACCTAA
GCTGCAATAACCTTCGTGTGCGAACGGCCGACATAGGCGCTTCGAAGGGGTTAATTCTGCTACATTCTTC
TTGCTCCACCCTAACCAAGCGTTCTTTCGTGACTGGGCGAATGAGAATGCCTTCATTTGCTTCTTTTTTT
CTAA
>KP265946
AGTCCGTCCGAGTCCGCGCGTCGGGTACGTGTGTCCACTCACGAGGAGCGCGCGAATAATGAACGGTTTC
GTGGGCCTACCCGTGGTCCCTCCAGACCTACGCGAGCAAACTGGAGCTATGAGGCCCTTCTGGCGCGATG
TTCGAAATCCCTTTGGCCCCGCGGTGTGGTCGGTGTGGAGGCGTCGGTTGGAGATTGTAAGGCTACCGAC
GTGGATTCATTTCTCTTGCTTTAGGTCAATACAATGTGCAGAGTCTTATCACTACACTCCGGTGGTATTG
ACCATGTGGACCGTACGTTTTTAGGTAACCAACACATTAGAACAGTCTGGCTGGATGGGCGCGTTGGAAT
TTGAATAAGACATGGGATCTGCGTTCACCTAAACACGCTTTGTACTGAGTGTACTGGCTTTCATACCGAT
CCTAGCGTTTCATTATCTAGTCACCCTTCTATGCGTGTTGTTGCATCAGGCAGCAGTTCTTTCTGCGTCT
GTGTGAGCACCCTGAATGCGTGTGTTGGGAGCGTGTAAGTCCCGGGTGGATAAAGTAAGGACCATGCCAC
GATGACTGAAGACCGCCTACTGGAAGTGGGGTGTTCTGATACTCGCGCTGATGTAGGCAGTTCCGGGCCG
CGCTTAAGGGTTTCCCAAGGACTATTCCTTGGGACTGCACGGTTATTCAAGCAGCGCCAAATCAATATTA
TCGGGGGGTCTTTTGCTTGTGCGGGTTTAATCCGTCGCTTCTTGATTTATTCTTTGGTACGCGTGCATGC
TCAGCTATATTACTCCTTACATCTCTAAGTTTGGGTACTGCATATTCTGATGTTAGTGGTTTTCCCTCTT
GTGCGGGTTTTGTACACATTGGCACACTGACTTTCCGGGTATCGAGCGTTGATATTGAGAGCGGCATAGC
TGGGGACTGTCGGGAGCCGTCTGGCGCAGGTCCTGTGCTTGGTGTCACCTCCTCGGTTGCCCTGTCCCAT
GGGTCGAGCGGGGACTAAACTGGCGTTCCTACGGATGAACTTACATGGACATTCCGCGTAATGGTTACTG
GGGGTTCTCAACGTTGCAGGGCGGCACGTCTTGCTCACTCGGCCCTCCCCGTGAGGGCGATAGCATCAAT
GCCCCGGGGCAAGACTGAGTTGACTGGCGCACTCGGTTATGTACCGGTGGACGTATCCCTGCGTCAGCCC
CTGCCTTCATTGAAGGAGTCGGGCCCGTTTTGTCGCGGCAGTATGCATGTCACGTGAGGTTCGGTCGTGC
TAACGAATTCGCCCCCGCGTGGTGGAGTCAACGTTAGCCCACGGTCGGAAACACTTCTCCATCATAGTCG
AAGGTAAAGTCTGTCTAACCTCGTGCACACATTCATCCGCTAATAAGAGCTTGGGTAACCAATTAAGCGC
GACTAAACGGGCCGCTACTATCACTAGGAGTTCTGCGAGGAAATAATTGAGTGTATTGGAGATGCAGCAC
GATCACACATCTGGATGGGCGTCTTCATACCCAAACAATGAATTGTCTCTGCACGCACCCCCGGCACCGT
TTCCCACCAAATCAGACTGATTGAGTGGGAATAATTCAGGAAAACTAATTGCTCTAAAACGGAGCATTAT
TTCAAAAGAAAACATGGAGCCTGCGCGACTCGTCAGGGATCAGCGTGCTATACGGGCTCCATAGACATCC
GTGCGGGATGGTGTATGCACGAGCCTATACGGTAACGGAATTGAAGGTACGATGAATTGCACATGAGAGT
GAATGATTGACCACATACGTACCTAAACGTCCGCAATCGTACCGGCCAAGCGGGCGACGGCGGGAGCCGG
GTTATATAGTACCAGAACCTTCGGACGTTCGAGCTCGTTTGGGCTTGAAGGGATGCTGTTGGATTCCCGC
GAGTCTGACACTGACATACGGTACCCGGCTCCATGTCTTCGAATTCGCTTTAGGTGCTGGTGGTACCCGC
TTCTTCAAGCCGATCATCACTCTTACTGCTAAGCGCCAAGCAATTGTAGAAAGGTGAACCCCGACCATTG
AAGGGTCGACGGGACCTGAGATCTTGCACTGAGGCACTCACTGCTTACGAGGGTGCGCTCGCGCTCATTT
GCCTGGCTGCTTGATATTGGTCGTGTATACGAGAGAGGTTGAGATGTGAATTATACATGCTCGCTTCATT
GGGCGGATTTATTCCCGAAACCCTCTGCGGTTCTAGTTTCGGGCGTACCTCCCTAGAGCAGCATGTATAC
ATGGGCATTTACGCCGTTACACGCGAGGGCGTTTATGCGGGCACCTGCGGTTCATTTCGGACCCCTCTTC
TTCTTTTCATCTGGACTAGCTCTTGTCCGCTTGGGTGTTTAACTCTGAGGCACTCCTCACGTGACTGCAG
TTATAAGCTTGCCCGGGCGCGTGCGCATGCGTGCGTGGGCATTTACCAGGACGGGTGTTGATAACGCTCT
TCATGTGCAATCAAGTATTCCCGATATTGTGATTTTGAAAATCACCTGAAGTGTAAACGCAATTCTACAC
GTTGCAGTCTTGGCCTATGGGGGCATTCCTCCGGGTCCGTGCGGTGCAGCGGTAACGGCCTGAAGGGAGG
ATATACACCGTGGGTGGGAGGACTGTTATCGTGATTGGACGCAAATAGGGTCAACTTGCGAATATGACTC
GCGTCCATAAAAACACTCGGGTGCAACCGCCCTCTCTGAAACATACGTCAGTGGTTGGTTGTGATACGAT
GAGGGAGTTCGTGTGCACTCTCGCGCGCATAAGGCGCGACGACCTATCGGGACCGCACCCTGCGGGGAGT
TGGTGCCGTCTTGAGAGACCTTACACGAGTGGGTGTCAATCACAGCAGATCCTCCTGACCAGTCTGTCGG
TGCGGAGCTCAGTAAGTAATTGGAGGCTCCTAGTGCTCGCGTGCGCATACCAGGCTGTCGAACTGTTAGT
ACAACCGAAAGTTTGACGATAAAAGTACCGTTCGCCGCGTCGCTGTTCACTTGACCATACTATGGAGCTC
GCATACTCGCCGACGCCGTCGCACGGCAACGGGGGAGTAAAGGGGCGTGTGTATCCAAGCGAGTTTATCG
ACGAAACCCCCGATATGCTACCCACTGAACAGGTGCGAAAATGTCTGGAAATGGCCGGACGTAAAAGTCT
GGAAGCTAGGTTGTCCCCAAGAAGATAAAGCTCTACATTGCGCGCCAACCATGCTTGCTGGAGTATACTT
GATCACATACCCGAGAGTGACGGAGCCGTTTAGCTCGCACAAGAGCACCGGCAGATTGAATTCAAATTTA
GCTCGGCCATGTGACACGGGAATACTGGACCGAATGCGGCTCGGGTTTACACTCAGTCAAACATACGCTT
CTAAGTAAGCGCGCATACGCGGTTCCGATTCTGTGCGGGAGAGTGTGTGTACCAGCGACCGTAACTGCAT
TTGCAAGCATAAGAATGGGCCCGTGATTCCGCCCAATATCTTGAGAGTACAGTGTCAGAAGTACACGGTT
GAGGCGCAGTTTTTCTACCGGACCAGATCCTTGCCGTGTCGCGAGGGAGGTTAACCATGGGCTGATGGAA
CTCTTGCATTCCTGCTTGGTCGATATAGACCAATCTGAACTACTGAACACGATGTAGGAGCAGTTCTTAA
ATCAGATTCCTAATCTACGCATCAGGAAGAGGTTGAGTGTCGTTACCCTAGAATAAAGGTGCGCACCTAA
GCTGCAATAACCTTCGTGTGCGAACGGCCGACATAGGCGCTTCGAAGGGGTTAATTCTGCTACACTCTTC
TTGCTCCACCCTAACCAAGTGTTCTTTCGTGACTGGGCGAATGAGAATGCCTTCGTTTGCTTCTTTTTTT
CTAA
>KP641127
AGTCCGTCCGAGTCCGCGAGCCGGGTACGTGTGTCCACTCACGAGGCGCGCGCGGGTAATGAACGGCTTC
GTGGGCTTACCCGTGGTCCCTCCAGACCTACGCGAGCAAAATGGAGCTATGAGGCCCTTCTGGCGCGAGT
TGCGAATTCCCTGTGGCCCCCTGGTGTGGCCGGTGTGGAGGCGTCGGTTGGAGATTATAAGGCTACCGAC
GTGGATTCATTTGTTTTGCTTGAGGTCACTACAATGTGCAGAATCTTATCACTACATTCCGGTGGTGTTG
GTAGTGTGGACCGTACGTTTCTAGGTAACCAACACATTCGAACAGTCTGCTTGGGTGGGCGCGTTGGAAT
CTGAGTAAGACATGGGATTTGCGTTCACCTAAACACTCACTGTACTGAGTGTACTGGCCTTCATACCGAT
CCTAGCGTTTCACTATCTAGTCACCCTTCTATGCGTGTTGTTGCATCAGGCAGCAGCTCTTTCTGCGTCT
GTGTGAGCACCCTGAATGCGTGTGTTGGGAGCGTGTAAGTCCCGGGTGGATAAAGTAAGGACCATGCCAC
GATGACTGAAGACCGCCTACTGGACGTGGGGTATTCTGATACTCGCGCTGATGTCGGCAGCTCCGGGCCG
CGTTTAAGGGTTTCCCAAGGACTATTCCCTGGGACTGCACGGCTATTCAAGCAACACCAAATCAATATTA
TCGGGGGGTCTTCTGCTTGTGCGGGTTTCGTCAATCACTTCTTGATTTATTCTTTGGTACGCGTGCATGC
TCAGTTCTATTACTCCCTACATTTTTAAGTTTGGGTACTGCATACTCTGATGTTAGTGGCGTTCCCACCT
ATGCGGGTGTTGTACGCATTGGCACACTGACTCTCCGGGTATCGTCCGCTGATATTGAGAGCGGCATAGC
TGGGGACTGTCGGGAGCCGTCTGGCGCAGGTCCTGTGCTTGGTGTCACTTCCGCGGTTGCCCTGTCCCAT
GGGTCGAGCGGGGACTAAACTGGCGTTCCTACGGATGAACTTACATGGACATTCCGCGTAATGGTTACTG
GGGGCTTTCAACGTTGCAGGGCGGCACGTCCTGCTCACTCGGGCCTCCCCGTGAGGGCGATAGCATCAAT
GCCCCGGGGCAAGACTGAGTTGACTGGCGCACTCGGTTATGTACCGGTGGACGTATCCCTGCGTCAGCCC
CTGCCTTCATTGAAGGAGTCGGGCCCGTTTTGTCGCGGCAGTATGCATGTCACGTGAGGTTCGGTCGTGC
TAACGACTTCGCCCCCGCATGGTGGAGTCAACGTTAGCCCACGGTCGGAAACACTTCTCCATCATAGTCG
AAGGTAAGGTTTGTCTAACCTCGTGCACACATTCATCCGCTAATAAGATCTTGGATAACCAATTAAGCGC
GATTAAACGGGCCGCTACTATCACTAGGAGTTTTGCGAGGAAATAATTGAGTGTATTGGAGATGCAGCAC
GATCACACATCTGGATGGGCGTCTAACTACCCAAACAATGAATTGTTTCTGCACGCACCCCCGGCACCGT
CTCCCACCAAATCAGAGTGACTGAGTGGGAATAATTCAGGAGAACTAATTGCACTAAAACGGAGCATTAT
TTCAAAAGAAAACATGGAGCTTGCGCGACTCGTCAGGGCTCGGCGTGCTATACGGGCTCCATAGACATCC
ACGAGGGATGATGTGTGCACGAGCCTATACGGTAACGGAATTGAAGGTACGATGAATTGCACATGAGAGT
GAGTGATTGACCACATACGTGCCTAAACGTCCGCAATCGTACAGGCCAAGCGGGCGACGGAGGGGCCCGG
GTTATATAGTACCAGAACCTTCGGACGTTCGAGCTCGTTTGGGCTTGAAGGGATGCTGTTGGATTCCCGC
GAGTCTGACACTGACATAAGGTACCCGGCTCCATGTCTTCGAATTCGCTTTAGCGCCTGGTGGTACCCGC
TTTTGCAAGCCGATCATCACTCTTACTGCTAAGCGCCAAGCAATTGTAGAAAGGTGAACCCCGACCATTG
AAGGGTCGACGGGACCTGAGATCTTGCACTGAGGCACTCACTGCTTACGAGGGTGCGCTCGCGCTCGTTT
GCCTGGCTGCCTGATATTGGTCGTGCATACGAGAGAGGTTGAGATGTGAACTATACATGCTCGCTTCACT
GGGCGGATCTATTCCCGAAACCCTCTGCGGCTCTAGTTTCGGGCGTACCTCCCTAGCGCAGCATGTATAC
CTGGGCATCTACGCCGTTACACGCGAGGGCGTTTATGCGGGCACCTGCGGTTCACTTCGGACCCCTCTTC
TTATTTTCGTCTGGACTAGCTCTTGTCCGCTTGGGTGTTTAATTCTGAGGCACTCCAGACGTGACTGCAG
TTATAAGCTTGCCCGGGCGCGTGCGCATGCGTGCGTGGGCATCTACCAGGACGGGTGTTGATAAAGCTTT
TCATGTGCAATCAAGTATTCCCGATATTGTGACTTTGAAAATCACCTGAAGTGTAAACGCAATTCTACAC
GTTGCAGTCTTGGCCTATGGGGGCTTTCCTCCGGGTCCGTGCGGTGCAGCGGTAACGGCCTGAAGGGAGG
ATATACACCGTGGGTGGGAGGACTGTTAGCATGATAGGACGCAAATAGGGTCAACTTGCGAATATGACTC
GCGTCCGTAAAAACACTCGGTGGCAACCGCCCTCTCTGAAACATACGTCAGTGGTTGGTTGTGATACGAT
GAGGGAACTCGCGTGCACTCTCGCGCGCATAAGGCGCGACGACCTATCGGGACCAAACCCTGCGGGGAGT
TGATGCCGGCTTGAGAGACCTTACACGAGTGGGTGTCAATCACAGCGAATCCTCTTGACCAGTCTGTCGG
TGCGGAGCTCAGTAAGTAGTTGGAGGCTCCTAGTGCTCGCGTGCGCATACCAGGTTGTCGAATTGTTAGT
ACAGCCGAAAGTATGACGATAAAAGTACCGTTAGCCGCATAATTGTTCACTTGACCATACTATGGAGCTC
GCATACTCTCAGACGCCGTCGCACGGCAACGGCAGAGTAAAGGGGCGTGTGTATCCAATCGAGTTTATCG
ACGAAACCCCCGATATGCTACCCACTGAACAGGTACGAAAATGTCTGGAAATGGCCGGACGTAAAAGTCT
GGAAGCTAGGTTGTCCCCAAGAAGATAAAGCTCTACATTGCGAGCCAACCATGCTTGCTGGAGTATACTT
GATCACATACCCGAGAGTGACGGAGCCGCTTAGCGCGCACAAGAAAACCGGCAGATTGAACTCAAATTTA
GCTCGGCCATGTGACAAGGGAATACTGGACCGAATGCGGCTCGGGTTTACACTCAGTCAAACATACGCTA
CTAAGTAAGCGCGCATACGCGGTTCCGATTATGTGCGGGAGAGTGTGTGTACCAGCGACCGTAACTGCAT
TTGCAAGCATAAGAATGGGCCCATGATTCCAGCCAATATCCTGAGAGTACAGTGTCAGAAGTACACGGTT
GAGGCGCAGTTTTTTTACCGGACCAGGTCCTTGCCGTGTCGCGAGGGAGGTTAACCATGGGCTGGTGGAA
TTTTTGCATTCCTGTTTGGTCGATATTCACCAATCTGAACTACTGATCACGATGTAGGAGCAGTTCCTAA
ATCAGACTCCTAATTTACGCATCAGGAAGAGGTTGAGTGTCGTTACCCTAGAATAAAGGTGCAAACCTAA
GCTGCAATAACCCTAGTGTGCGAACGGCCGACATAGGCGCTACGAAGGGGTTAATTCTGCTACACTCTTC
TTGCTCCACCCTGACCAAGCGTTCTTTCGTGACTGGGCGAGTGAGAATGTTTTCGCGTGCTTCTTTTTTT
CTAA
>KP641125
AGTCCGTCCGAGTCCGCGAGCCGGGTACGTGTGTCCACTCACGAGGCGCGCGCGGGTAATGAACGGCTTC
GTGGGCTTACCCGTGGTCCCTCCAGACCTACGCGAGCAAAATGGAGCTATGAGGCCCTTCTGGCGCGAGT
TGCGAATTCCCTGTGGCCCCCTGGTGTGGCCGGTGTGGAGGCGTCGGTTGGAGATTGTAAGGCTACCGAC
GTGGATTCATTTGTTTTGCTTGAGGTCACTACAATGTGCAGAGTCTTATCACTACATTCCGGTGGTGTTG
GTGATGTGGACCGTACGTTTCTAGGTAACCAACACATTCGAACAGTCTGCTTGGGTGGGCGCGTTGGAAT
CTGAGTAAGACATGGGATCTGCGTTCACCTAAACACTCACTGTACTGAGTGTACTGGCCTTCATACCGAT
CCTAGCGTTTCACTATCTAGTCACCCTTCTATGCGTGTTGTTGCATCAGGCAGCAGCTCTTTCTGCGTCT
GTGTGAGCACCCTGAATGCGTGTGTTGGGAGCGTGTAAGTCCCGGGTGGATAAAGTGGGGACCATGCCAC
GATGACTGAAGACCGCCTACTGGACGTGGGGTGTTCTGATACTCGCGCTGATGTCGGCAGCTCCGGGCCG
CGTTTAAGGGTTTCCCAAGGACTATTCCTTGGGACTGCACGGCTATTCAAGCAACACCAAATCAATATTA
TCGGGGGGTCTTCTGCTTGTGCGGGTTTCGTCAATCACCTCTTGATTTATTCTTTGGTACGCGTGCATGC
TCAGTTCTATTACTCCTTACATTTTTAAGTTTGGGTACTGCATATTCTGATGTTAGTGGCGTTCCCACCT
ATGCGGGTGTTGTACGCATTGGCACACTGACTCTCCGGGTATCGTCCGCTGATATTGAGAGCGGCATAGC
TGGGGACTGTCGGGAGCCGTCTGGCGCAGGTCCTGTGCTTGGTGTCACTTCCGCGGTTGCCCTGTCCCAT
GGGTCGAGCGGGGACTAAACTGGCGTTCCTACGGATGAACTTACATGGACATTCCGCGTAATGGTTACTG
GGGGCTCTCAACGTTGCAGGGCGGCACGTCCTGCTCACTCGGGCCTCCCCGTGAGGGCGATAGCATCAAT
GCCCCGGGGCAAGACTGAGTTGACTGACGCACTCGGTTATGTACCGGTGGACGTATCCCTGCGTCAGCCC
CTGCCTTCATTGAAGGAGTCGGGCCCGTTTTGTCGCGGCAGTATGCATGTCACGTGAGGTTCGGTCGTGC
TAACGACTTCGCCCCCACATGGTGGAGTCAACGTTAGCCCACGGTCGGAAACACTTCTCCATCATAGTCG
AAGGTAAGGTTTGTCTAACCTCGTGCACACATTCATCCGCTAATAAGATCTTGGATAACCAATTAAGCGC
GATTAAACGGGCCGCTACTATCACTAGGAGTTTTGCGAGGAAATAATTGAGTGTATTGGAGATGCAGCAC
GATCACACATCTGGATGGGCGTCTAACTACCCAAACAATGAATTGTTTCTGCACGCACCCCCGGCACCGT
CTCCCACCAAATCAGAGTGACTGAGTGGGAATAATTCAGGAGAACTAATTGCACTAAAACGGAGCATTAT
TTCAAAAGAAAACATGGAGCTTGCGCGACTCGTCAGGGCTCGGCGTGCTATACGGGCTCCATAGACATCC
ACGAGGGATGATGTGTGCACGAGCCTATACGGTAACGGAATTGAAGGTACGATGAATTGCACATGAGAGT
GAGTGATTGACCACATACGTGCCTAAACGTCCGCAATCGTACAGGCCAAGCGGGCGACGGAGGGGCCCGG
GTTATATAGTACCAGAACCTTCGGACGTTCGAGCTCGTTTGGGCTTGAAGGGATGCTGTTGGATTCCCGC
GAGTCTGACACTGACATAAGGTACCCGGCTCCATGTCTTCGAATTCGCTTTAGCGCCTGGTGGTACCCGC
TTTTGCAAGCCGATCATCACTCTTACTGCTAAGCGCCAAGCAATTGTAGAAAGGTGAACCCCGACCATTG
AAGGGTCGACGGGACCTGAGATCTTGCACTGAGGCACTCACTGCTTACGAGGATGCGCTCGCGCTCGTTT
GCCTGGCTGCCTGATATTGGTCGTGCATACGAGAGAGGTTGAGATGTGAACTATACATGCTCGCCTCACT
GGGCGGATCTATTCCCGAAACCCTCTGCGGCTCTAGTTTCGGGCGTACCTCCCTAGCGCAGCATGTATAC
CTGGGCATCTACGCCGTTACACGCGAGGGCGTTTATGCGGGCACCTGCGGTTCACTTCGGACCCCTCTTC
TTCTTTTCGTCTGGACTAGCTCTTGTCCGCTTGGGTGTTTAATTCTGAGGCACTCCAGACGTGACTGCAG
TTATAAGCTTGCCCGGGCGCGTGCGCATGCGTGCGTGGGCATCTACCAGGACGGGTGTTGATAAAGCTTT
TCATGTGCAATCAAGTATTCCCGATATTGTGACTTTGAAAATCACCTGAAGTGTAAACGCAATTCTACAC
GTTGCAGTCTTGGCCTGTGGGGGCTTTCCTCCGGGTCCGTGCGGTGCAGCGGTAACGGCCTGAAGGGAGG
ATATACACCGTGGGTGGGAGGACTGTTAGCATGATAGGACGCAAATAGGGTCAACTTGCGAATATGACTC
GCGTCCGTAAAAACACTCGGTGGCAACCGCCCTCTCTGAAACATACGTCAGTGGTTGGTTGTGATACGAT
GAGGGAACTCGTGTGCACTCTCGCGCGCATAAGGCGCGACGACCTATCGGGACCAAACCCTGCGGGGAGT
TGATGCCGGCTTGAGAGACCTTACACGAGTGGGTGTCAATCACAGCGAATCCTCCTGACCAGTCTGTCGG
TGCGGAGCTCAGTAAGTAGTTGGAGGCTCCTAGTGCTCGCGTGCGCATACCAGGTTGTCGAATTGTTAGT
ACAGCCGAAAGTATGACGATAAAAGTACCGTTAGCCGCGTAATTGTTCACTTGACCATACTATGGAGCTC
GCATACTCTCAGACGCCGTCGCACGGCAACGGCAGAGTAAAGGGGCGTGTGTATCCAATCGAGTTTATCG
ACGAAACCCCCGATATGCTACCCACTGAACAGGTGCGAAAATGTCTGGAAATGGCCGGACGTAAAAGTCT
GGAAGCTAGGTTGTCCCCAAGAAGATAAAGCTCTACATTGCGAGCCAACCATGCTTGCTGGAGTATACTT
GATCACATACCCGAGAGTGACGGAGCCGTTTAGCGCGCACAAGAGCACCGGCAGATTGAACTCAAATTTA
GCTCGGCCATGTGACAAGGGAATACTGGACCGAATGCGGCTCGGGTTTACACTCAGTCAAACATACGCTA
CTAAGTAAGCGCGCATACGCGGTTCCGATTATGTGCGGGAGAGTGTGTGTACCAGCGACCGTAACTGCAT
TTGCAAGCATAAGAATGGGCCCATGATTCCAGCCAATATCCTGAGAGTACAGTGTCAGAAGTACACGGTT
GAGGCGCAGTTTTTTTACCGGACCAGGTCCTTGCCGTGTCGCGAGGGAGGTTAACCATGGGCTGGTGGAA
TTTTTGCATTCCTGTTTGGTCGATATTCACCAATCTGAACTACTGAACACGATGTAGGAGCAGTTCCTAA
ATCAGACTCCTAATCTACGCATCAGGAAGAGGTTGAGTGTCGTTACCCTAGAATAAAGGTGCAAACCTAA
GCTGCAATAACCCTAGTGTGCGAACGGCCGACATAGGCGCTTCGAAGGGGTTAATTCTGCTACACTCTTC
TTGCTCCACCCTGACCAAGCGTTCTTTCGTGACTGGGCGAGTGAGAATGTTTTCGCGTGCTTCTTTTTCT
CTAA
>KP641123
AGTCCGTCCGAGTCCGCGAGCCGGGTACGTGTGTCCACTCACGAGGCGCGCGCGGGTAGTGAACGGCTTC
GTGGGCTTACCCGTGGTCCCTCCAGACCTACGCGAGCAAAATGGAGCTATGAGGCCCTTCTGGCGCGAGT
TGCGAATTCCCTATGGCCCCCTGGTGTGGCCGGTGTGGAGGCGTCGGTTGGAGATTGTAAGGCTACCGAC
GTGGATTCATTTGTTTTGCTTGAGGTCACTACAATGTGCAGAGTCTTATCACTACATTCCGGTGGTGTTG
GTGATGTGGACCGTACGTTTCTAGGTAACCAACACATTCGAACAGTCTGCTTGGGTGGGCGCGTTGGAAT
CTGAGTAAGACATGGGATCTGCGTTCACCTAAACACTCACTGTACTGAGTGTACTGGCCTTCATACCGAT
CCTAGCGTTTCATTATCTAGTCACCCTTCTATGCGTGTTGTTGCATCAGGCAGCAGTTCTTTCTGCGTCT
GTGTGAGCACCCTGAATGCGTGTGTTGGGAGCGTGTAAGTCCCGGGTGGATAAAGTAAGGACTATGCCAC
GATGACTGAAGACCGCCTACTGGACGTGGGGTATTCTGATACTCGCGCTGATGTCGGCAGCTCCGGGCCG
CGTTTAAGGGTTTCCCAAGGACTATTCCCTGGGACTGCACGGCTATTCAAGCAACACCAAATCAATATTA
TCGGGGGGTCTTCTGCTTGTGCGGGTTTCGTCAATCACCTCTTGATTTATTCTTTGGTACGCGTGCATGC
TCAGTTCTATTACTCCCTACATTTTTAAGTTTGGGTACTGCATACTCTGATGTTAGTGGCGTTCCCACCT
ATGCGGGTGTTGTACGCATTGGCACACTGATTCTCCGGGTATCGTCCGCTGATATTGAGAGCGGCATAGC
TGGGGACTGTCGGGAGCCGTCTGGCGCAGGTCCTGTGCTTGGTGTCACTTCCGCGGTTGCCCTGTCCCAT
GGGTCGAGCGGGGACTAAACTGGCGTTCCTACGGATGAACTTACATGGACATTCCGCGTAATGGTTACTG
GGGGCTCTCAACGTTGCAGGGCGGCACGTCCTGCTCACTCGGGCCTCCCCGTGAGGGCGATAGCATCAAT
GCCCCGGGGCAAGACTGAGTTGACTGGCGCACTCGGTTATGTACCGGTGGACATATCCCTGCGTCAGCCC
CTGCCTTCATTGAAGGAGTCGGGCCCGTTTTGTCGCGGCAGTATGCATGTCACGTGAGGTTCGGGCGTGC
TAACGACTTCGCCCCCACATGGTGGAGTCAACGTTAGCCCACGGTCGGAAACACTTCTCCATCATAGTCG
AAGGTAAGGTTTGTCTAACCTCGTGCACACATTCATCCGCTAATAAGATCTTGGATAACCAATTAAGCGC
GATTAAACGGGCCGCTACTATCACTAGGAGTTTTGCGAGGAAATAATTGAGTGTATTGGAGATGCAGCAC
GATCACACATCTGGATGGGCGTCTAACTACCCAAACAATGAATTGTTTCTGCACGCACCCCCGGCACCGT
CTCCCACCAAATCAGAGTGACTGAGTGGGAATAATTCAGGAGAACTAATTGCACTAAAACGGAGCATTAT
TTCAAAAGAAAACATGGAGCTTGCGCGACTCGTCAGGGCTCGGCGTGCTATACGGGCTCCATAGACATCC
ACGAGGGATGATGTGTGCACGAGCCTATACGGTAACGGAATTGAAGGTACGATGAATTGCACATGAGAGT
GAGTGATTGACCACATACGTGCCTAAACGTCCGCAATCGTACAGGCCAAGCGGGCGACGGAGGGGCCCGG
GTTATATAGTACCAGAACCTTCGGACGTTCGAGCTCGTTTGGGCTTGAAGGGATGCTGTTGGATTCCCGC
GAGTCTGACACTGACATAAGGTACCCGGCTCCATGTCTTCGAATTCGCTTTAGCGCCTGGTGGTACCCGC
TTCTGCAAGCCGATCATCACTCTTACTGCTAAGCGCCAAGCAATTGTAGAAAGGTGAACCCCGACCATTG
AAGGGTCGACGGGACCTGAGATCTTGCACTGAGGCACTCACTGCTTACGAGGATGCGCTCGCGCTCGTTT
GCCTGGCTGCCTGATATTGGTCGTGCATACGAGAGAGGTTGAGATGTGAACTATACATGCTCGCTTCACT
GGGCGGATCTATTCCCGAAACCTTCTGCGGCTCTAGTTTCGGGCGTACCTCCCTAGCGCAGCATGTATAC
CTGGGCATCTACGCCGTTACACGCGAGGGCGTTTATGCGGGCACCTGCGGTTCATTTCGGACCCCTCTTC
TTCTTTTCGTCTGGACTAGCTCTTGTCCGCTTGGGTGTTTAACTCTGAGGGACTCCACACGTGACTGCAG
TTATAAGCTTGCCCGGGCGCGTGCGCATGCGTGCGTGGGCATCTACCAGGACGGGTGTTGATAAAGCTTT
TCATGTGCAATCAAGTATTCCCGATATTGTGACTTTGAAAATCACCTGAAGTGTAAACGCAATTCTACAC
GTTGCAGTCTTGGCCTATGGGGGCTTTCCTCCGGGTCCGTGCGGTGCAGCGGTAACGGCCTGAAGGGAGG
ATATACACCGTGGGTGGGAGGACTGTTAGCATGATAGGACGCAAATAGGGTCAACTTGCGAATATGACTC
GCGTCCGTAAAAACACTCGGTGGCAACCGCCCTCTCTGAAACATACGTCAGTGGTTGGTTGTGATACGAT
GAGGGAACTCGTGTGCACTCTCGCGCGCATAAGGCGCGACGACCTATCGGGACCAAACCCTGCGGGGAGT
TGATGCCGGCTTGAGAGACCTTACACGAGTGGGTGTCAATCACAGCGAATCCTCCTGACCAGTCTGTCGG
TGCGGAGCTCAGTAAGTAGTTGGAGGCTCCTAGTGCTCGCGTGCGCATACCAGGTTGTCGAATTGTTAGT
ACAGCCGAAAGTATGACGATAAAAGTACCGTTAGCCGCATAATTGTTCACTTGACCATACTATGGAGCTC
GCATACTCTCAAACGCCGTCGCACGGCAACGGCAGAGTAAAGGGGCGTGTGTATCCAATCGAGTTTATCG
ACGAAACCCCCGATATGCTACCCACTGAACAGGTGCGAAAATGTCTGGAAATGGCCGGACGTAAAAGTCT
GGAAGCTAGGTTGTCCCCAAGAAGATAAAGCTCTACATTGCGAGCCAACCATGCTTGCTGGAGTATACTT
GATCACATACCCGAGAGTGACGGAGCCGTTTAGCGCGCACAAGAGTACCGGCAGATTGAACTCAAATTTA
GCTCGGCCATGTGACAAGGGAATACTGGACCGAATGCGGCTCGGGTTTACACTCAGTCAAACATACGCTA
CTAAGTAAGCGCGCATACGCGGTTCCGATTATGTGCGGGAGAGTGTGTGTACCAGCGACCGTAACTGCAT
TTGCAAGCATAAGAATGGGCCCATGATTCCAGCCAATATCTTGAGAGTACAGTGTCAGAAGTACACGGTT
GAGGCGCAGTTTTTTTACCGGACCAGGTCCTTGCCGTGTCGCGAGGGAGGTTAACCATGGGCTGGTGGAA
TTTTTGCATTCCTGTTTGGTCGATATTCACCAATCTGAACTACTGAACACGATGTAGGAGCAGTTCCTAA
ATCAGACTCCTAATCTACGCATCAGGAAGAGGTTGAGTGTCGTTACCCTAGAATAAAGGTGCAAACCTAA
GCTGCAATAACCCTAGTGTGCGAACGGCCGACATAGGCGCTTCGAAGGGGTTAATTCTGCTACACTCTTC
TTGCTCCACCCTGACCAGGCGTTCTTTCGTGACTGGGCGAGTGAGAATGTTTTCGCGTGCTTTTTTTTCT
CTAA
>KP641124
AGTCCGTCCGAGTCCGCGAGCCGGGTACGTGTGTCCACTCACGAGGCGCGCGCGGGTAATGAACGGCTTC
GTGGGCATACCCGTGGTCCCTCCAGACCTACGCGAGCAAAATGGAGCTATGAGGCCCTTCTGGCGCGAGT
TGCGAATTCCCTGTGGCCCCCTGGTGTGGCCGGTGTGGAGGCGTCGGTTGGAGATTGTAAGGCTACCGAC
GTGGATTCATTTGTTTTGCTTGAGGTCACTACAATGTGCAGAGTCTTATCACTACATTCCGGTGGTGTTG
GTGATGTGGACCGTACGTTTCTAGGTAACCAACACATTCGAACAGTCTGCTTGGGTGGGCGCGTTGGAAT
CTGAGTAAGACATGGGATCTGCGTTCACCTAAACACTCACTGTACTGAGTGTACTGGCCTTCATACCGAT
CCTAGCGTTTCACTATCTAGTCACCCTTCTATGCGTGTTGTTGCATCAGGCAGCAGTTCTTTCTGCGTCT
GTGTGAGCACCCTGAATGCGTGTGTTGGGAGCGTGTAAGTCCCGGGTGGATAAAGTAAGGACCATGCCAC
GATGACTGAAGACCGCCTACTGGACGTGGGGTGTTCTGATACTCGCGCTGATGTCGGCAGCTCCGGGCCG
CGTTTAAGGGTTTCCCAAGGACTATTCCCTGGGACTGCACGGCTATTCAAGCAGCACCAAATCAATATTA
TCGGGGGGTCTTCTGCTTGTGCGGGTTTCGTCAATCACTTCTTGATTTATTCTTTGGTACGCGTGCATGC
TCAGCTCTATTACTCCTTACATTTTTAAGTTTGGGTACTGCATACTCTGATGTTAGTGGCGTTCCCGCCT
ATGCGGGTGTTGTACGCATTGGCACACTGATTCTCCGGGTATCGTCCGCTGATATTGAGAGCGGCATAGC
TGGGGACTGTCGGGAGCCGTCTGGCGCAGGTCCTGTGCTTGGTGTCACTTCCGCGGTTACCCTGTCCCAT
GGGTCGAGCGGGGACTAAACTGGCGTTCCTACGGATGAACTTACATGGACATTCCGCGTAATGGTTACTG
GGGGCTCTCAACGTTGCAGGGCGGCACGTCCTGCTCACTCGGGCCTCCCCGTGAGGGCGATAGCATCAAT
GCCCCGGGGCAAGACTGAGTTGACTGGCGCACTCGGTTATGTACCGGTGGACGTATCCCTGCGTCAGCCC
CTGCCTTCATTGAAGGAGTCGGGCCCGTTTTGTCGCGGCAGTATGCATGTCACGTGAGGTTCGGTCGTGC
TAACGACTTCGCCCCCACATGGTGGAGTCAACGTTAGCCCACGGTCGGAAACACTTCTCCATCATAGTCG
AAGGTAAGGTTTGTCTAACCTCGTGCACACATTCATCCGCTAATAAGATCTTGGATAACCAATTAAGCGC
GATTAAACGGGCCGCTACTATCACTAGGAGTTTTGCGAGGAAATAATTGAGTGTATTGGAGATGCAGCAC
GATCACACATCTGGATGGGCGTCTAACTACCCAAACAATGAATTGTTTCTGCACGCACCCCCGGCACCGT
CTCCCACCAAATCAGAGTGACTGAGTGGGAATAATTCAGGAGAACTAATTGCACTAAAACGGAGCATTAT
TTCAAAAGAAAACATGGAGCTTGCGCGACTCGTCAGGGCTCGGCGTGCTATACGGGCTCCATAGACATCC
ACGAGGGATGATGTGTGCACGAGCCTATACGGTAACGGAATTGAAGGTACGATGAATTGCACATGAGAGT
GAGTGATTGACCACATACGTGCCTAAACGTCCGCAATCGTATAGGCCAAGCGGGCGACGGAGGGGCCCGG
GTTATATAGTACCAGAACCTTCGGACGTTCGAGCTCGTTTGGGCTTGAAGGGATGCTGTTGGATTCCCGC
GAGTCTGACACTGACATAAGGTACCCGGCTCCATGTCTTCGAATTCGCTTTAGCGCCTGGTGGTACCCGC
TTTTGCAAGCCGATCATCACTCTTACTGCTAAGCGCCAAGCAATTGTAGAAAGGTGAACCCCGACCATTG
AAGGGTCGACGGGACCTGAGATCTTGCACTGAGGCACTCACTGCTTACGAGGATGCGCTCGCGCTCGTTT
GCCTGGCTGCCTGATATTGGTCGTGCATACGAGAGAGGTTGAGATGTGAACTATACATGCTCGCTTCACT
GGGCGGATCTATTCCCGAAACCTTCTGCGGCTCTAGTTTCGGGCGTACCTCCCTAGCGCAGCATGTATAC
CTGGGCATCTACGCCGTTACACGCGAGGGCGTTTATGCGGGCACCTGCGGTTCACTTCGGACCCCTCTTC
TTCTTTTCGTCTGGACTAGCTCTTGTCCGCTTGGGTGTTTAACTCTGAGGCACTCCAGACGTGACTGCAG
TTATAAGCTTGCCCGGGCGCGTGCGCATGCGTGCGTGGGCATCTACCAGGACGGGTGTTGATAAAGCTTT
TCATGTGCAATCAAGTATTCCCGATATTGTGACTTTGAAAATCACCTGAAGTGTAAACGCAATTCTACAC
GTTGCAGTCTTGGCCTATGGGGGCTTTCCTCCGGGTCCGTGCGGTGCAGCGGTAACGGCCTGAAGGGAGG
ATATACACCGTGGGTGGGAGGACTGTTAGCATGATAGGACGCAAATAGGGTCAACTTGCGAATATGACTC
GCGTCCGTAAAAACACTCGGTGGCAACCGCCCTCTCTGAAACATACGTCAGTGGTTGGTTGTGATACGAT
GAGGGAACTCGTGTGCACTCTCGCGCGCATAAGGCGCGACGACCTATCGGGACCAAACCCTGCGGGGAGT
TGATGCCGGCTTGAGAGACCTTACACGAGTGGGTGTCAATCACAGCGAATCCTCCTGACCAGTCTGTCGG
TGCGGAGCTCAGTAAGTAATTGGAGGCTCCTAGTGCTCGCGTGCGCATACCAGGTTGTCGAATTGTTAGT
ACAGCCGAAAGTATGACGATAAAAGTACCGTTAGCCGCATAATTGTTCACTTGACCATACTATGGAGCTC
GCATACTCTCAGACGCCGTCGCACGGCAACGGCAGAGTAAAGGGGCGTGTGTATCCAAACGAGTTTATCG
ACGAAACCCCCGATATGCTACCCACTGAACAGGTGCGAAAATGTCTGGAAATGGCCGGACGTAAAAGTCT
GGAAGCTAGGTTGTCCCCAAGAAGATAAAGTTCTACATTGCGAGCCAACCATGCTTGCTGGAGTATACTT
GATCACATACCCGAGAGTGACGGAGCCGCTTAGCGCGCACAAGAGCACCGGCAGATTGAACTCAAATTTA
GCTCGGCCATGTGACAAGGGAATACTGGACCGAATGCGGCTCGGGTTTACACTCAGTCAAACATACGCTA
CTAAGTAAGCGCGCATACGCGGTTCCGATTATGTGCGGGAGAGTGTGTGTACCAGCGACCGTAACTGCAT
TTGCAAGCATAAGAATGGGCCCATGACTCCAGCCAATATCCTGAGAGTACAGTGTCAGAAGTACACGGTT
GAGGCGCAGTTTTTTTACCGGACCAGGTCCTTGCCGTGTCGCGAGGGAGGTTAACCATGGGCTGGTGGAA
TTTTTGCATTCCTGTTTGGTCGATATTCACCAATCTGAACTACTGATCACGATGTAGGAGCAGTTCCTAA
ATCAGACTCCTAATCTACGCATCAGGAAGAGGTTGAGTGTCGTTACCCTAGAATAAAGGTGCAAACCTAA
GCTGCAATAACCCTAGTGTGCGAACGGCCGACATAGGCGCTACGAAGGGGTTAATTCTGCTACACTCTTC
TTGCTCCACCCTGACCAAGCGTTCTTTCGTGACTGGGCGAGTGAGAATGTTTTCGCGTGCTTCTTTTTCT
CTAA
>KP641126
AGTCCGTCCGAGTCCGCGAGCCGGGTACGTGTGTCCACTCACGAGGCGCGCGCGGGTAATGAACGGCTTC
GTGGGCTTACCCGTGGTCCCTCCAGACCTACGCGAGCAAAATGGAGCTATGAGGCCCTTCTGGCGCGAGT
TGCGAAGTCCCTGTGGCCCCCTGGTGTGGCCGGTGTGGAGGCGTCGGTTGGAGATTGTAAGGCTACCGAC
GTGGATTCATTTGTTTTGCTTGAGGTCACTACAATGTGCAGAGTCTTATCACTACACTCCGGTGGTGTTG
GTGATGTGGACCGTACGTTTCTAGGTAACCAACACACTCGAACAGTCTGCTTGGGTGGGCGCGTTGGAAT
CTGAGTAAGACATGGGATCTGCGTTCACCTAAACACTCACTGTACTGAGTGTACTGGCTTTCATACCGAT
CCTAGCGTTTCATTATCTAGTCACCCTTCTATGCGTGTTGTTGCATCAGGCAGCAGTTCTTTCTGCGTCT
GTGTGAGCACCCTGAATGCGTGTGTTGGGAGCGTGTAAGTCCCGGGTGGATAAAGTAAGGACCATGCCAC
GATGACTGAAGACCGCCTACTGGACGTGGGGTGTTCTGATACTCGCGCTGATGTCGGCAGCTCCGGGCCG
CGTTTAAGGGTTTCCCAAGGACTATTCCCTGGGACTGCACGGCTATTCAAGCAACACCAAATCAATATTA
TCGGGGGGTCTTCTGCTTGTGCGGGTTTCGTCAATCACTTCTTGATTTATTCTTTGGTACGCGTGCATGC
TCAGTTCTATTACTCCTTACATTTTTAAGTTTGGGTACTGCATACTCTGATGTTAGTGGCGTTCCCACCT
ATGCGGGTGTTGTACGCATTGGCACACTGACTCTCCGGGTATCGTCCGCTGATATTGAGAGCGGCATAGC
TGGGGACTGTCGGGAGCCGTCTGGCGCAGGTCCTGTGCTTGGTGTCACTTCCGCGGTTGCCCTGTCCCAT
GGGTCGAGCGGGGACTAAACTGGCGTTCCTACGGATGAACTTACATGGACATTCCGCGTAATGGTTACTG
GGGGCTCTCAACGTTGCAGGGCGGCACGTCCTGCTCACTCGGGCCTCCCCGTGAGGGCGATAGCATCAAT
GCCCCGGGGCAAGACTGAGTTGACTGGCGTACTCGGTTATGTACCGGTGGACGTATCCCTGCGTCAGCCC
CTGCCTTCATTGAAGGAGTCGGGCCCGTCTTGTCGCGGCAGTATGCATGTCACGTGAGGTTCGGTCGTGC
TAACGACTTCGCCCCCACATGGTGGAGTCAACGTTAGCCCACGGTCGGAAACACTTCTCCATCATAGTCG
AAGGTAAAGTTTGTCTAACCTCGTGCACACATTCATCCGCTAATAAGATCTTGGATAACCAATTAAGCGC
GATTAAACGGGCCGCTACTATCACTAGGAGTTTTGCGAGGAAATAATTGAGTGTATTGGAGATGCAGCAC
GATCACACATCTGGATGGGCGTCTAACTACCCAAACAATGAATTGTCTCTGCACGCACCCCCGGCACCGT
CTCCCACCAAATCAGAGTGACTGAGTGGGAATAATTCAGGAGAACTAATTGCACTAAAACGGAGCACTAT
TTCAAAAGAAAACATGGAGCTTGCGCGACTCGTCAGGGCTCGGCGTGCTATACGGGCTCCATAGACATCC
ACGAGGGATGATGTGTGCACGAGCCTATACGGTAACGGAATTGAAGGTACGATGAATTGCACATGAGAGT
GAGTGATTGACCACATACGTGCCTAAACATCCGCAATCGTACAGGCCAAGCGGGCGACGGAGGGGCCCGG
GTTATATAGTACCAGAACCTTCGGACGTTCGAGCTCGTTTGGGCTTGAAGGGATGCTGTTGGATTCCCGC
GAGTCTGACACTGACATAAGGTACCCGGCTCCATGTCTTCGAATTCGCTTTAGCGCCTGGTGGTACCCGC
TTCTGCAAGCCGATCATCACTCTTACTGCTAAGCGCCAAGCAATTGTAGAAAGGTGAACCCCGACCATTG
AAGGGTCGACGGGACCTGAGATCTTGCACTGAGGCACTCATTGCTTACGAGGGTGCGCTCGCGCTCGTTT
GCCTGGCTGCCTGATATTGGTCGTGCATACGGGAGAGGTTGAGATGTGAACTATACATGCTCGCTTCACT
GGGCGGATCTATTCCCGAAACCCTCTGCGGCTCTAGTTTCGGGCGTACCTCCCTAGCGCAGCATGTATAC
ATGGGCATCTACGCCGTTACACGCGAGGGCGTTTATGCGGGCACCTGCGGTTCACTTCGGACCCCTCTTC
TTCTTTTCGTCTGGACTAGCTCTTGTCCGCTTGGGTGTTTAACTCTGAGGCACTCCACACGTGACTGCAG
TTATAAGCTTGCCCGGGCGCGTGCGCATGCGTGCGTGGGCATCTACCAGGACGGGTGTTGATAAAGCTTT
TCATGTGCAATCAAGTATTCCCGATATTGTGACTTTGAAAATCACCTGAAGTGTAAACGCAATTCTACAC
GTTGCAGTCTTGGCCTATGGGGGCCTTCTTCCGGGTCCGTGCGGTGCAGCGGTAACGGCCTGAAGGGAGG
ATATACACCGTGGGTGGGAGGACTGTTAGCATGATAGGACGCAAATAGGGTCAACTTGCGAATATGACTC
GCGTCCATAAAAACACTCGGTGGCAACCGCCCTCTCTGAGACATACGTCAGTGGTTGGTTGTGATACGAT
GAGGGAACTCGCGTGCACTCTCGCGCGCATAAGGCGCGACGACCTATCGGGACCAAACCCTGCGGGGAGT
TGATGCCGGCTTGAGAGACCTTACACGAGTGGGTGTCAATCACAGCGAATCCTCCTGAGCAGTCTGTCGG
TGCGGAGCTCAGTAAGTAGTTGGAGGCTCCTAGTGCTCGCGTGCGCATACCAGGTTGTCGAATTGTTAGT
ACAGCCGAAAGTATGACGATAAAAGTACCGTTAGCCGCATAATTGTTCACTTGACCATACTATGGAGCTC
GCATACTCTCAGACGCCGTCGCACGGCAACGGCGGAGTAAAGGGGCGTGTGTATCCAATCGAGTTTATCG
ACGAAACCCCCGATATGCTACCCACTGAACAGGTACGAAAATGTCTGGAAATGGCCGGACGTAAAAGTCT
GGAAGCTAGGTTGTCCCCAAGAAGATAAAGCTCTACATTGCGAGCCAACCATGCTTGCTGGAGTATACTT
GATCACATACCCGAGAGTGACGGAGCCGCTTAGCGCGCACAAGAGCACCGGCAGATTGAATTCAAATTTA
GCTCGGCCATGTGACAAGGGAATACTGGACCGAATGCGGCTCGGGTTTACACTCAGTCAAACATACGCTA
CTAAGTAAGCGCGCATACGCGGTTCCGATTATGTGCGGGAGAGTGTGTGTACCAGCGACCGTAACTACAT
TTGCAAGCATAAGAATGGGCCCATGATTCCAGCCAATATCCTGAGAGTACAGTGTCAGAAGTACACGGTT
GAGGCGCAGTTTTTTTACCGGACCAGGTCCTTGCCGTGTCGCGAGGGAGGTTAACCATGGGCTGGTGGAA
TTTTTGCATTCCTGTTTGGTCGATATTCACCAATCTGAACTACTGATCACGATGTAGGAGCAGTTCCTAA
ATCAGACTCCTAATCTACGCATCAGGAAGAGGTTGAGTGTCGTTACCCTAGAATAAAGGTGCAAACCTAA
GCTGCAATAACCCTAGTGTGCGAACGGCCGACATAGGCGCTTCGAAGGGGTTAATTCTGCTACACTCTTC
TTGCTCCACCCTGACCAAGCGTTCTTTCGTGACTGGGCGAGTGAGAATGTTTTCGTGTGCTTCTTTTTCT
CTAA
>KC551802
GGAAGGGGAGAGAAAGAACAAAGGTAACGTCACCAAAAACACGAGCCGAAAAGTCATTCAGACCTCGTAA
GG--CTGTCTCCTCTCTGGGCCGAGACCAGCAAGTCCGAATTGGCCCTCTGATACCCTGGTGGCGCGAGT
CTTCTTGTCCGTGTGGCCTTGCGGTCACGGAGGCCTTGAGATGTAGGGCTGAGAGGATAATTGGACAATG
TCGGTTACCTTTATCTTTTGCTTTTTCGGTTCAATGTGGACAATTTCATGACACCACACCGGTGGTCCTG
GGACTGTGATCCTATCCGTTGTTCCACACCGAATGGCTGGCGCAGTGATACTGCTTGCTCACTTTGGACT
CTGAATGGGATTTGGCGCGCTCATGTAATGACTGGAGCGATGTTTTTTGTTTACGTATCTGATTTCCGAT
CCGCGCATTGCAACAGCAGCGCACATATTCGCGTACGCGTAATTCTTCGGAAGTAAGCATGCTTTTGCTT
TAGTGAGCGTCCATCATGAATATGTTGACCCATTGTTCGTACCGGGTGGTTGAAAGAACAACCATGTCTC
GATGTCTGAAGACCAACAACTAGATTTGGGTGGGCCTGTTACACGCGCATTTGATAGGCGCTCCGGGTCC
AACTGCAGAGGAGTCCAGGGCTTAAGGATTCCGACTACACGGTTATAGAAGAAAGACCGATACACTTTCT
ACGCGAAGATTTTCGTTTCTGGGCCTATGGGGAATTGTCCATCTGTTGTTGCGTTTGTGATGGTATGTTC
ACATGTCTCTTTATATTTCTTGTTGTCGGTTGCCGTCTCAGGTATTAATTCGGCTTCAGTCTTTCCGGGC
GCCAGGCATATTTACACACTCACAACCACTGCGCGAACGTCAACACAACGCGGTGTTAGCAGGGCACTGC
TGGGGAGTGTGAGGCTCCGTGTGCCGCTAAGATTGTTTTTGGGTGGGATTCCGTGGTGAGATCTAACCTT
TCGTCATCAGCGGATTACTGGCGTGTTCCTACGGGTGACATTAACTGGAGATCTCGCATGATGGTTGGTT
GAGGCGTTTGACTGCACAGGCCCGGGAGCGCTGCTCCACGGGCCGTGTCCCAGCGAATGAATGCTCTACC
CTCCAAGGGCCGTGTTGACCTGTATGAGAAGCAGGGTACTATGCCGGACTAAGTTAGATTACCCATAGCA
TTCCCTAAATGCAAGGACTCGGTCCCTTCTTGAACAGGCAGTGTGGATTTATGCGCCATGCGGGGCATAC
CGGACCACTCAACCCCCTGTCCTACGGTGAATCTGTGCCCACGGTCGGAATCACAACTCCATACTATAAA
GCGGCAAGGTCTGTCTAACCAGGTGCACACCTTCATTTCCTAATAATCTTTTGGATCGCCAAATTAGCGG
ACACAAACGGAGCGCTACTAAGACTAGGAGTTTTGCTCCCATGGCATAGAGTATATTGGAGATGCAGCAT
GAGCACAGGTCTGGATGGAGGTCTGAACCACAAGCTAAACAGCTGTATTTGCACGCACCCCCGGTGCCGT
AACCCACCAAATCAGAATGCCTGACAGGGAGTCCTTCAGGTGAACTCCGTGCGCTTCGACGGAGCATTGT
TTCATGAGAACGCATGGAGCATGTGAGACTACTCCGGGATAAGCGTGCTATACGGGTTCCACACGTATCC
CTACGGGAGTGTGTGTGCACGAGCTTATACGGTAACGGAATTGATCGTTTGATGAACTATGTACCCACTT
GAGTGAATGACCACTTACTTGGATCGACATCCCAGATCATAAAGATCACGCGGGCGACGGCGGGAGCCGG
CATATATAGTTCAAGAGCGTTCGGTTGTCCGAGCAAATATGATGTTGATCGGATGCTATAGGCTACCCGC
GAATGCGCGCTTTCATTACGGAGAGCGGTTGGACAACTAATTTGATGACTTTGGCAATAA--CCACCAGG
GAGTTCATGCAAGATGGCGAAATAGTCTCTACGCTACACGGGATTGCGGTAAAAGGCAAACCTCCCCGTG
CGGGTTAACCGGGAGGTGTAAAATTAAACTGAGGGTATGCCTTTCTGCGAACCTATGGCTGGGCGGTTGC
GCAGTGATGCCTGAGCTTGGGCACTTATCGGACTATGAACGAGATGTCCAGCGCAGCTCTTCCTTTCATA
AGGCGGTTCTACCTGATCAACCATTGGCTCGCATGCTTTTTCGGATCTTGCCCTCCTTAACTTTCTGCGT
CTGGGGGCTTGCTCAAATGGAAGACGTCGCATTTTTGTGGGCTCGCATGGGCTTGCGAACTCGGATTCGG
GTTTACTCCTCTACGGTAGCGCGCTCTCACGCTCGTGTTTCACTCTTGAAAACTCCAGGCCTGACTGCGG
TTGCACGTACAACCGGGGGCCTCTGGGCATGTGCGGTTACTTCTACACCAGGGCGAGTTGCCAAAGCTCT
GCATTTACCGGGAAGCTTCCGAAATATTCTGACTTTAAAATCACCCCTTCCTCTACAGGTGGTGCTAACA
TTTGCAAAATTGATGTGTGGGCGTTGACCCCCGGGTCCCTTATCTGACAACCTAAAGGCGTGCAGGACGG
CAGTAAGTATTGGGTGGGCGCAGGATTGTCATCATTGGAGGCGAGTTCATTCAACTTGAGGCTATG--GG
GGGTCCATAAAAACTTGTGGACGCAGCCTACTACGATGAAACATACGTCCATGGTATCTAGTCATACTAA
AAGGGAGATTGTGTGCACTCGGGCGTGCGTGAGGGTTGGTTCCCTGGCGGGATAGCACCCTGACCAGAGT
ACAGGAGGAGGTTTTCGACCACTTTTGAGTAAGCCCGGGTGTAACGTCGTCCCCGGTCAACCTCGAGATC
TGGTACACTCTCTGAGTATCTGTTAAGTTCGCGCGCGACCGTGCAGGTGCAAAATTGTCGGGCTATTAGC
ACGACCGCGAATACTCCGGCGCAAGTACGTATCGCAGCATAATTGCGCCACTAAGAATACTGGAGAGCGC
TCGTACTCAAAAACGCCGAGAGACGGCTACGGCGGAGTAAGCGGCAGTACATATCCAATCGAGTTTGTCG
TCACAACCCCCGATATGCTACCCACTGAATCGTTGCGAAACTATTTGGAACTGCCCGCGTGCAAGCGTTG
GGGAGATAGGTTTAAACCCACACGGTGAAGCTGTAAATTGAGAAAAACCCGCGTTTACTCGAATGTTGTT
GATCACATACCCGCGAGTGACAGAAGCTATTACGTCGCACAAAAGAACAAGCGCATGAGCCTCACGCTTA
GCGGGGCCATATTCCACAGGGACATTGGCGCGAATGCGGCAGGGGTTTACACTCAGTCAAACATACGCTG
CTAAGTCAGCGCTGGAATGCGGATCCTCTTTTGTTGGGGAGAGTGTTGGTTTGATCAC----AAATGTCT
TTGCAAGCATGCTCATGGGCCCTTGCACCCAAGCCTTAGATTGACTGCGAGCTGTCTCAAGTACACATCG
AAGAAAGTGATAATTTACCGGACCGCATCCTTGCCGTGACGCGAGGAAGGTTAACCGAGGGCTGATGGAA
TTGTGGTATCAGACCTTGAGCGGTATGCGTCATTATGAACCTATAAGAATGATGTAGGAAAATGAACTCC
ATGCGACTCCGAATATCATCTTCAGGCCAAACTGAGAAGGTATAACAAAGGAATCACGGTGGGCGTCTAT
GACTGGATCCAATACGTGTACGCTCAGCAGAACTCGTCCTATCGAGGGGGGTAAAATTGCACTACTCTGG
TTGCGCCACCCTGAGAAAGTGTGCTAAGGAGTAATTCAGACATAGAATTCATCTCTATTCCTATGTCTAA
TTCA
>KC551800
GGAAGGGGAGAGAAAGAACACAGGTAACGTCACCAAAAACACGAGCCGAAAAGCCACTCAGACCTCGTAC
GG--CTGTCTCCTCTCTGGGCCGAGACCAGCACGTCCGAATTGGCCCTCTGATACCCTGGTGGCGCGAGT
CTTCTTGTCCGTGTGGCCTTGCGGTCACGGCGGCTTTGAGATGTAGGGTTGAGAGGATAATTGGACAATG
TCGGCTACTTTTATGTCTTGTTCTTTCGGTTCAATGTGGACAATTTCATGACACCACACCGGTGGTCCTG
AGACTGTGATCCTATCCGTTGTTCCACACCGAATGGCTGGCGCAGTGATACTGCTTGCTCACTTTGGACT
CTGAATGGGATTTGGCGCGCTCATGTAATGACTGGAGCGATGTTTTTTGTTTACGTATCTGATTTCCGGT
CCGCGCATTGCAACAGCAGCGCACATATTCGCGTACGCGTAATTCTTCGGAAGTAAGCATGCTTCTGCTT
TAGTGAGCGTCCGGTATGAATATGTTGACCCATTGTTCGTACCGGGTGGTTGACAAAACAACCATGTCTC
GATGTCTGAAGACCAACAACTAGACTTGGGTGGGCCTGTTACACGTGCATTTGATAGGCGTTCCGGGTCC
AACTGCAGAGGAGTCCAAGGCTTAAGGACTCCGACTACACGGTTATAGAAGAAAGACCGATACACTTTCT
ACGCGAAGATTTTCGTCTTTGGGCCTATGGGGAATTGTCCATCTGTTGTTGCGTTTGTGATGGTATGTTC
ACATGTCTCTTTATATTTCTTGCTGTCGGTTGCCGTCTCAGGTATTAATTCGGCTTCAGTTTCTCCAAGC
GCCAGGCATATTTACACACTCACAACCACTGCGCGAACGTCAACACAACGCGGTGTTAGCAGGGCACTGC
TGGGGAGTGTGAGGCTCCGTGTGCCGCTAAGATTGTTTTTGGGTGGGACTCCGTGGTGAGATCTAACCTT
TCGTCATCAGCGGATTACTGGCGTGTTCCTACGGGTGACATTAACTGGAGATCTCGCATGATGGTTGGTT
GAGGCGTTTGACTGCACAGGCCCGGGAGCGCTGCTCCACGGGCCGTGTCCCAGCGAATGAATGCTCTACC
CTCCAAGGGCCGTGTTGACCTGTATGAGAAGCGGGGTACTGTGCCGGACTAAGTTAGATTACCCATAGCA
TTCCCTAAATGCAAGGACTCGGTCCCTTCTTGAACAGGCAGTGTGGATTTATGCGCCATGCGGGGCATAC
CGGACCACTCAACCCCCTGTCCTACGGTGAATCTGTGCCCACGGTCGGAATCACAACTCCATACTATAAA
GCGGCAAGGTCTGTCTAACCAGGTGCACACCTTCATTTCCTAATAATCTTTTGGATCGCCAAATTAGCGG
ACACAAACGGAGCGCTACTAAGACTAGGAGTTTTGCTCCCATGGCATAGAGTATATTGGAGATGCAGCAT
GAGCACAGGTCTGGATGGAGGTCTGAACCACAACCTAAACAGCTGTATTTGCACGCACCCCCGGTGCCGT
AACCCACCAAATCAGAATGCCTGACAGGGAGTCCTTCAGGTGAATTCCGTGCGCCTCGACGGAGCACTGT
TTCATGAGAACGCATGGAGCATGTGAGACTACTCCGGGATAAGCGTGCTATACGGGTTCCACACGTATCC
CTACGGGAGTGTGTGTGCACGAGCCTATACGGTAACGGAATTGATCGTTTGATGAATTATGTACCCACTT
GAGTGAATGACCACTTACCTGGATCGACATCCCAGATCATAAAGATCACGCGGGCGACGGCGGGAGCCGG
CATATATAGTTCAAGAGCGTTCGGTTGTCCGAGCAAATATGATGTTGATCGGATGCTATAGGCTACCCGC
GAATGCGCGCTTTCATTACGGAGAGCGGCTGGACAACTAATTTGATGACTTTGGCAATAA--CCACCAGG
GAGTTCATGCAAGATGGCGAAATAGTCTCTACGCTACACGGGATTGCGGTAAAAGGCAAACCTCCCCGTG
CGGGCTAACCGGGAGGTGTAAAATTAAACTGAGGGTATGCCTTTCTGCGAACCTATGGCTGGGCGGTTTG
GCAGTGATGCCTGAGCTTGGGCACTTATCGGACTATGAACGAGATGTCCAGCGCAGCTCTTCCTTTCATA
AGGCGGCTCTACCTGAGCAACCATTGGCTCGCATGCTTTTTCGGATCTTGCCCTCCTTAATTTTCTGCGT
TTGGGGGCTTGCTCAAATGGAAGACGTCGCATTTTTGTGGGCTCGCGTGGGCCTACGAACTCGGATTCGG
GTCTACTCCTCTACGGTAGCGCGCTCTCACGCTCGTGTTTCACTCTTGAAAATTCCAGGCTTGACTGCGG
TTGCACGTACAACCGGGGGCCTCTGGGCATGTGCGGTTGCTTCTACACCAGGGCGAGTTGCCAAAGTTCT
GCATTTACCGGGAAGCCTCCGAAATATTCTGATTTTAAAATCACCCCTTCCTCTACCGGTGGTGCTAACA
TTTGCAAAATTGATGTGTGGGCGTTGTCCCCCGGGTCCCTTATCTGACAACCTAAAGGCGTGCAGGACGG
CAGTAAGCATTGGGTGGGAACAGGATTGTCATCATTGGAGGCGAATTCGTTCAACTTGAGGCTATG--GG
GGGTCCATAAAAACTTGTGGACGCAGCCTAATACGATGAAACATACGTCCATGGTATCTAGTCATACTAA
AAGGGAGATTGTGTGCACTCGGGCGTGCGTGAGGGTTGGTTCCCTGGCGGGATAACACCCTGACCAGAGT
ACAGGAGAAGGTTTTCGACCACTTTTGAGTAAGCCCGGGTGTAACGTCGTCCCCGGGCACCCTCGAGATC
TGGTACACTCTCTGAGTATCTGTTAAGTTCGCGCGCGACCGTGCAGGTGCAAAATTGTCGGGCTATTAGC
ACGACCGCGAATACTCCGGCGCAAGTACGTATCGCAGCATAATTGCGCCACTAAGAATACTGGAGAGCGC
TCGTACTCAAAAACGCCGAGCGACGGCTACGGCGGAGTAAGCGGCAGTACATATCCAATCGAGTTTGTCG
ACACAACCCCCGATATGCTACCCACTGAATCGTTGCGAAACTATTTGGAACTGCCCGCGTGCAAGCGTTG
GGGAGATAGGTTTAAACCCACACGGTGAAGCTGTAAATTGAAAAAAACCCGCGTTTACTCGAATGTTGTT
GATCACATACCCGCGAGTGACAGAAGCTATTACGGCGCACAGAAGAACAAGCGCATGAGCCTCACGCTTA
GCGGGGCCATATTCCACAGGGACCTTGGCGCGAATGCGGCAGGGGTTTACACTCAGTCAAACATACGCTG
CTAAGTCAGCGCTGGAATGCGGATCCTCTTTTGTTGGGGAGAGTGTTGGTTTGATCAC----AAATACCT
TTGCAAGCATGCTCATGGGCCCCTGCACCCAAGCCTTAGACTGATTGCGAGCTGTCTCAAGTACACATCG
AAGAAAGTGATAATTTACCGGACCGCATCCTTGCCGTGACGCGAGGAAGGTTAACCGAGGGCTGATGGAA
TTGTGGTATCAGACCTTGGCCGGTATGCGTCACTATGAACCTATAAGAATGATGTAGGAAAATGAACTCC
ATGCGACTCCGAATATCATCTTCAGGCCAAACTGAGAAGGTATAACAAAGGAATCACGGTGGGCGTCTAT
GACTGGATCCAATACGTGTACGCTCAGCAGAACTCGTCCTATCGAGGGGGGTAAAATTGCACTACTCTGG
TTGCGCCACCCTGAGAAAGTGTGCTAAGGAGTAATTCAGACATAGAATTCATCTCTATTCCTATGTCTAA
CTCA
>KC551801
GGAAGGGGAGAGAAAGAACACAGGTAACGTCACCAAAAACACGAGCCGAAAAGCCACTCAGACCTCGTAC
GG--CTGTCTCCTCTCTGGGCCGAGACCAGCACGTCCGAATTGGCCCTCTGATACCCTGGTGGCGCGAGT
CTTCTTGTCCGTGTGGCCTTGCGGTCACGGCGGCTTTGAGATGTAGGGTTGAGAGGATAATTGGACAATG
TCGGCTACTTTTATGTCTTGTTCTTTCGGTTCAATGTGGACAATTTCATGACACCACACCGGTGGTCCTG
AGACTGTGATCCTATCCGTTGTTCCACACCGAATGGCTGGCGCAGTGATACTGCTTGCTCACTTTGGACT
CTGAATGGGATTTGGCGCGCTCATGTAATGACTGGAGCGATGTTTTTTGTTTACGTATCTGATTTCCGGT
CCGCGCATTGCAACAGCAGCGCACATATTCGCGTACGCGTAATTCTTCGGAAGTAAGCATGCTTCTGCTT
TAGTGAGCGTCCGGTATGAATATGTTGACCCATTGTTCGTACCGGGTGGTTGACAAAACGACCATGTCTC
GATGTCTGAAGACCAACAACTAGACTTGGGTGGGCCTGTTACACGTGCATTTGATAGGCGTTCCGGGTCC
AACTGCAGAGGAGTCCAAGGCTTAAGGACTCCGACTACACGGTTATAGAAGAAAGACCGATACACTTTCT
ACGCGAAGATTTTCGTCTTTGGGCCTATGGGGAATTGTCCATCTGTTGTTGCGTTTGTGATGGTATGTTC
ACATGTCTCTTTATATTTCTTGCTGTCGGTTGCCGTCTCAGGTATTAATTCGGCTTCAGTTTCTCCAAGC
GCCAGGCATATTTACACACTCACAACCACTGCGCGAACGTCAACACAACGCGGTGTTAGCAGGGCACTGC
TGGGGAGTGTGAGGCTCCGTGTGCCGCTAAGATTGTTTTTGGGTGGGACTCCGTGGTGAGATCTAACCTT
TCGTCATCAGCGGATTACTGGCGTGTTCCTACGGGTGACATTAACTGGAGATCTCGCATGATGGTTGGTT
GAGGCGTTTGACTGCACAGGCCCGGGAGCGCTGCTCCACGGGCCGTGTCCCAGCGAATGAATGCTCTACC
CTCCAAGGGCCGTGTTGACCTGTATGAGAAGCGGGGTACTGTGCCGGACTAAGTTAGATTACCCATAGCA
TTCCCTAAATGCAAGGACTCGGTCCCTTCTTGAACAGGCAGTGTGGATTTATGCGCCATGCGGGGCATAC
CGGACCACTCAACCCCCTGTCCTACGGTGAATCTGTGCCCACGGTCGGAATCACAACTCCATACTATAAA
GCGGCAAGGTCTGTCTAACCAGGTGCACACCTTCATTTCCTAATAATCTTTTGGATCGCCAAATTAGCGG
ACACAAACGGAGCGCTACTAAGACTAGGAGTTTTGCTCCCATGGCATAGAGTATATTGGAGATGCAGCAT
GAGCACAGGTCTGGATGGAGGTCTGAACCACAACCTAAACAGCTGTATTTGCACGCACCCCCGGTGCCGT
AACCCACCAAATCAGAATGCCTGACAGGGAGTCCTTCAGGTGAACTCCGTGCGCCTCGACGGAGCACTGT
TTCATGAGAACGCATGGAGCATGTGAGACTACTCCGGGATAAGCGTGCTATACGGGTTCCACACGTATCC
CTACGGGAGTGTGTGTGCACGAGCCTATACGGTAACGGAATTGATCGTTTGATGAATTATGTACCCACTT
GAGTGAATGACCACTTACCTGGATCGACATCCCAGATCATAAAGATCACGCGGGCGACGGCGGGAGCCGG
CATATATAGTTCAAGAGCGTTCGGTTGTCCGAGCAAATATGATGTTGATCGGATGCTATAGGCTACCCGC
GAATGCGCGCTTTCATTACGGAGAGCGGCTGGACAACTAATTTGATGACTTTGGCAATAA--CCACCAGG
GAGTTCATGCAAGATGGCGAAATAGTCTCTACGCTACACGGGATTGCGGTAAAAGGCAAACCTCCCCGTG
CGGGCTAACCGGGAGGTGTAAAATTAAACTGAGGGTATGCCTTTCTGCGAACCTATGGCTGGGCGGTTTG
GCAGTGATGCCTGAGCTTGGGCACTTATCGGACTATGAACGAGATGTCCAGCGCAGCTCTTCCTTTCATA
AGGCGGCTCTACCTGAGCAACCATTGGCTCGCATGCTTTTTCGGATCTTGCCCTCCTTAATTTTCTGCGT
TTGGGGGCTTGCTCAAATGGAAGACGTCGCATTTTTGTGGGCTCGCATGGGCCTACGAACTCGGATTCGG
GTCTACTCCTCTACGGTAGCGCGCTCTCACGCTCGTGTTTCATTCTTGAAAATTCCAGGCTTGACTGCGG
TTGCACGTACAACCGGGGGCCTCTGGGCATGTGCGGTTACTTCTACACCAGGGCGAGTTGCCAAAGTTCT
GCATTTACCGGGAAGCCTCCGAAATATTCTGACTTTAAAATCACCCCTTCCTCTACCGGTGGTGCTAACA
TTTGCAAAATTGATGTGTGGGCGTTGTCCCCCGGGTCCCTTATCTGACAACCTAAAGGCGTGCAGGACGG
CAGTAAGTATTGGGTGGGAACAGGATTGTCATCACTGGAGGCGAATTCGTTCAACTTGAGGCTATG--GG
GGGTCCATAAAAACTTGTGGACGCAGCCTAATACGATGAAACATACGTCCATGGTATCTAGTCATACTAA
AAGGGAGATTGTGTGCACTCGGGCGTGCGTGAGGGTTGGTTCCCTGGCGGGATAACACCCTGACCAGAGT
ACAGGAGAAGGTTTTCCACCACTTTTGAGTAAGCCCGGGTGTAACGTCGTCCCCGGGCACCCTCGAGATC
TGGTACACTCTCTGAGTATCTGTTAAGTTCGCGCGCGACCGTGCAGGTGCAAAATTGTCGGGCTATTAGC
ACGACCGCGAATACTCCGGCGCAAGTACGTATCGCAGCATAATTGCGCCACTAAGAATACTGGAGAGCGC
TCGTACTCAAAAACGCCGAGCGACGGCTACGGCGGAGTAAGCGGCAGTACATATCCAATCGAGTTTGTCG
ACACAACCCCCGATATGCTACCCACTGAATCGTTGCGAAACTATTTGGAACTGCCCGCGTGCAAGCGTTG
GGGAGATAGGTTTAAACCCACACGGTGAAGCTGTAAATTGAAAAAAACCCGCGTTTACTCGAATGTTGTT
GATCACATACCCGCGAGTGACAGAAGCTATTACGGCGCACAGAAGAACAAGCGCATGAGCCTCACGCTTA
GCGGGGCCATATTCCACAGGGACCTTGGCGCGAATGCGGCAGGGGTTTACACTCAGTCAAACATACGCTG
CTAAGTCAGCGCTGGAATGCGGATCCTCTTTTGTTGGGGAGAGTGTTGGTTTGATCAC----AAATACCT
TTGCAAGCATGCTCATGGGCCCCTGCACCCAAGCCTTAGACTGATTGCGAGCTGTCTCAAGTACACATCG
AAGAAAGTGATAATTTACCGGACCGCATCCTTGCCGTGACGCGAGGAAGGTTAACCGAGGGCTGATGGAA
TTGTGGTATCAGACCTTGGCCGGTATGCGTCACTATGAACCTATAAGAATGATGTAGGAAAATGAACTCC
ATGCGACTCCGAATATCATCTTCAGGCCAAACTGAGAAGGTATAACAAAGGAATCACGGTGGGCGTCTAT
GACTGGATCCAATACGTGTACGCTCAGCAGAACTCGTCCTATCGAGGGGGGTAAAATTGCACTACTCTGG
TTGCGCCACCCTGAGAAAGTGTGCTAAGGAGTAATTCAGACATAGAATTCATCTCTATTCCTATGTCTAA
CTCA
>KC796077
CGCCTT------GGCGGTGTGGGGTAGTGTAAACAAAATCTCGAGCCCAACGAG--GGGTGACCCTTCCG
GGAGACGTTTCCAGCATGGCCCGGGACCAGTGAGTCCGAACTGGCACTATGAACCCCTGGTGGTGCGAAT
GGGGGCATCCCTGTGGCCGTGTGGCCGTTGAGGGGTTGAAGCGTAGGCGCGAGAGGATAATGGGTCAGTG
GTGGCTACTTTTATATATTTTTGGTTGCCTACAATGTGCCTCGTAGTATGACCTCAGATCGGTGGCATTG
GAACTGTGATCCGAGGGTTTTCTCCACCCCGGCCTGCTGCAACAATGATAGTAGGCGCGTCTTTTGGATG
TTGAGTGGGAATTGTCATACGTTGGCGATTACCAAAGCACTGTGCTTCAAATGCTATTATGGTGTCAACT
CCGTGCGTGTCATTGTAAATCATATTACCTGCTCTTCTTATATTTCCAGGAAGTAAGTGCCTGTTTTTGT
TAGTGAGCGCCCTGAGTGTCGTTGTTAACCTTTCGTCCACAATGGGTGGTATTTCAAAGGTCGGTGTCTC
GATGTCTGCAGACCCGCAACTTGAAATGGGACACCCTGGTTCACGTTTGTCTGCCAGGAGATCCGGTGCC
GATCTACGAGTGGTCCAAGGTTTAGCGAACAGGAATTCACGGCTCTACAAGAGCAACCGATACACTGTAT
TCGCACGGTCGTGTGCGCATATGCTTCTGGGGAGTGTCCTTTCTTTTTGCCAATTTGT--GCGCATACGC
TCAGATGCGTTTGTAAGTGTTTCTCTCAGTCAGGGCCTAGTCTACTCAACAGATGAGCTGTTTGCCGGTT
TTAAGGACTTTTTACACAATGGCAGATTCCATACCCGAGTTTCAACCAGCAGGTGTGAGACGGCAGCTGC
TGGGGAGTGTGCGGCTCCGTATGCAGCTGAGGATGTATGCGGTGGTCCCTCCAAGGTGGAAGAAGCCCAT
TCCTGTTCAGGGGACTCGTCTGGCGTTCCTCTGGGTGAACTTCAGTGGACGCCTCGGGTGATGGTTACTG
GGGGTTCTCAACTGCACAGGGCCGGGAGAGTTGCACAGCGGGCCCTCCATGTGTGACAGATAGTACTACC
GCCCGCGGTCGTATTTGAGATGACTGGCCCCTCAGCTGCTCCACAGATGGACCTGTCCGTAAGTGCGCCC
CTCCATAAATGCAAGGTCTCGGTCCCTTCTTGGCCAGGCAGTATGGATTTGTTCGGATGCCGGGGCGTTA
AAACGAATGAGCCCCCACGTCCCAATGTAGATCTGTGCCCACGGTCGGAATCACAGCTCCGCCATAGTAG
AAGGTATCGTTTGTCTAACCAGGTGCACACTTAATTCCGCTAATAAGCGATAGGTTTCCCAAATAGAGGG
GAATACACGGAGAACTACTATCACTAGGCGTTCTGCAGGAACGTACCAGAGTATATTGGAGATGCAGCAC
GACCACAGGTTTGGATGGAGATCTGAGCTGCCCACTAAGCAATTGTATCTGCACGCACCCCCGGAGCCGT
ACCCCACCAAATGAGAATGACTGAGAGGGAATCCTTCAGGAATCCTAGATGCCACTTCTCGGCGCACTAT
TTCAGCTCAAGCCATGGAGCTTGCAAGACTGCCAAGGGATAAGCGTGCTATAAGGGTTGAGTAGGTATCC
GAAGGGGAGTGTGTGTGCACGAGCCTATACGGTAACGGAATTGATCGTACGATGTGCTTCGTGAGCAGGT
ACGTGAATGACCACTTACTGCAGTAGACTTCCTCTCAAGTGTAGATCACGAGGGCGACGGAGGGACAAGG
ATTAAGTAGTTCAAAAGCATTCGGCGGTCCGAGCACATGTGAGCTTGAAGGGATGCTGTTGGATACTCCA
GAGTCTTCGCTTGAACTAAACAACCCGGTTCCTGAATTGTGATGGCGCGTTATCCACTACTGGTTCCCGG
TCGTAGAGGCAAAACAGCGAAATAGCCTCTACGCGCCAATGATATGAATCCAAGGTGACCCCGACCAGTG
CAGGTTGTTAGGGAAACCGTGTCTTGCACTGAGGAAATCGGATGTTGCGACTGCCTGGGTGGTTGGGTGC
ATTCGTATGCTTGACTATGGAGTTTCATCGGAATGGGACTGAGATGATTGTTCCGCATCTTCTCGTCATA
GCGCGGCTCTACATGGGAAACCGTCTGCTCGCATGCTAACTCGGTTCTTGCCCTGACTAAACTTCTTCTT
CTGGGGGCTTGCGCAGCTGGACATAAGGGCATATTTGTGGGCGGCTCTGGGCGCACGCGCACTCATAGGC
ATCTGCTCCTCTAGGGTAACTCGCTCGCTGGCGTGTGTTTAACTCTTGAGGAATCCACCCGTGATGGCGG
CTCTACTTCTAACCGGGCGCATGCGGGCGCGTGCGGATGCTTCTACACCCGGCCGACATGCCAAAGCTCT
GCATTTACCGGGAAGTCTCCGAAGTATTCTCATTTTGCAATCACCTTGAGCTATACCGCTGATACTAAAC
TGTGCAGCGTTGGCTGTGGGGTATACGAATCCGGGTCCCTTTTCTGCACCTGTAAAGGCCTGTAGGTCGG
ATGTACGTAATGAATGGGCAGAAATCTGTTGTGACAGGGTGCACGTGCGTTCAGAATGAGGCTGTG--GG
GGGTCCATAAAAACTTGTGGAACCAGCCGCCCAGGATGACGAGCATGTTTACGGTTAATACTAATTAGAA
GAAAGAAATGCTGTGCGTAGGATGTCGAGTGAGGGTAGGTGACCTGTGGGGACCAAGCACTGACGGGTAT
ACGAAAGAAAGCCT--------------------------------GAATCCCCTTGAGGGAGAGAGGTC
TGGATCTGTCTCAGTCTAGTTGACGGGCCGATCTGCTCGCACGCGTATACCGGGCTATAGAACTGTTATC
TCGACCTCATGTGTGAAGGTAAAAGTACATACAGCAGCAGAAGCGCAGCAGTTCATTGACCCGTGAGTGG
CACAACCCTCAATCGCAGTCCATCGGTTACGCGCGAGTAGTGTGTCGTGTGTGTCCAAATGAACTTGTAA
ACATAACCCCAGCTATGCTACCCATTGAGTCGGTGCGAAAATTACTGGGAGTGCCACGGTGCAAGCGTGT
GGGAGCTAGGTTTATCCCAACACGGTGATACTCTCGGCTGCGAAGCAGCCTTGGTTACTTGAACCATGTT
GAAGAAGTACCCGAGAATGCACGAGCAGATTTACTCGCCAATTCAACACGGAGGATAGGTCTTCTGTTTA
GAACTCGAATGTAAATAGGGGAAAGTGGGAAGTTTGAGGCTCGGACTAACACTCGCGGAAACATACTGTT
CTAAGCAAGCGCGCAAATGCGGATGCTCTTCTATCAGGGAGATGCTGTATGCGATCGATCCCAAGTGGAG
TTGCGCGCATAAGCATGGTGGTCCGAATCCGTGCCGTATCCTGACTCTGAACTGAGAGAAGTAGGTGCAC
TCTCCGCCTATATACTACCGGACCTCATCCTTGCCGGCAGGCGAGGCAGGTAAAACTCGGTCTGGTGGTA
CTGTGCAATACCGCATTGAGCGGTTTGGGTCACTTGGAATCTCTAAGATTGATGTAGGAAAATGTCGTCC
CTAAGACTCCGAATATGCGCCTCAGGAACAGCTTGAACGTACTATCCCTTGAGTAGAGATTCGCGCTTCG
GACTGGATGGCCCTAGCATGAAAGCGGCCGCAGTCGGCGAATCGAGGGGGGCCGAGTTGCTCCGCTCTTG
TTGCGGCA--TTGAGAGAACATGCTAGCTCTTAGATTTGAGTTATCATTTGTATGCGGGCTTGTGCCTCT
TTCT
>AF179612
GCCCAGACCGAAAAAACAACCAGCTACCGTTCATAAACTCGTGAAGCGGCAACGAAGGATCAGAGGTTCA
GCCAGCGCTTCCGCGGTGGGCGCAGACCCGCAAATCCGAACTGGATCTCTGATACCTTGGTGATGGGAGT
ACACCAACCCCTGTGGCCCTGTGGGCGTGTCGCCGTTGCAATGTCGTTCTGAGAGGGTAATGGCACGGTG
TTGGGTCACTTTGTGTTGCTCTTCTTATCTACAATGTGCACAGTATTATGTCCTCAGACCGGTGGTATTG
GCGATGTGGTCCGCAACCTAATTCCACCTCAATCTTTTGCGACAATGATTGTATGGGCCTGTACTGGAGC
CTGAATGGGATTTGGGGCTGGTTTGTGACTAAGAACGGACTGTACTGAGTGTATTTTTACAACTTCCAGT
CCTAGCATGCACATTTAGGTCATACTGCGTGGGCCTATTATAGCTCCGGGAATACATTCTCTGCCTATCT
TAATGAGCACCCTGCCTGCAATTGTAAGCCAACCATACCTGAAGGGTGATGTTTAAAAAAAC--ATGGAC
GAGCGTTGAAGAACCGAAACTAGAGCTGGGGTACCCTGCTACACTTGCATTTCATAGCAGTTCCGGACCC
CCGTGTCGGGCAGTCCCAGGTTTAAGGAGTAAGACTGCACGGTTATACAAGAAAGCAAAATACAGTTTTA
TCGCACGGGCGTGTCTATCTTTGGTTTGGGAGAATACTATTTGCTATGTATTTCCTTTGTGCGCGCGCGC
CACGCTCTGTGCGGCCCTGTGCCTTTTTGTACCCGCGTAATCTACTTGCACGTGGAAAGTTGTTCCGGGC
ACAAGGGTTTTTTAAACATTCAGGGA--GTTTCCAAGATTTTGAGGAAGCAGGTTAAGAAGAGGAGTTGC
TGGGGAACGTGAGGTTCCGTGTGCCGCTGGGACTGTTTGCGGTTGCATCCCCGAGGTGGCATACGCCCTT
ACCTCAGACGGGACCTTCGCATGCGTGTATACGGATGACCTTAGTTGGTCCTGCACAGTAATGGTTGTTG
GAAAGTTTTAACGCCACAGGAGAAGGCGCGTTGCCACCACGGTCATCACCATGCGCAAGACAGAATTACA
CCCCTGGGGCGGTCCTACCGTGTCTGGGGAACAAGGTACTGTACCGCTGGTCTTGTGAGTTGGTTGGGGC
CTCCATGCGTGCAAGGTCTCGGGCCCATCTTGTCTCGGCAGTATGGATTTACGCGCAGTCGGGGTCGTAG
CAGCACCTGAACAACCACGTCCTATCGTCAATTTATGCCCACGGAGGGAATCACAATTCCCTTCTAATCA
GAAATAGAGTTTGTCTAACCAGGTGCACACGCTCATCCAATAATCAGCACTAGGGTAACCAATGTATTAA
GGACAAACGGGCTCCTACTAAGACTAGGATTACTACGGGCTCCGAATAGAGTATATTGGAGATGCAGCAC
GAGCACACGTTTGGATGGAAGTCTACGAGCCCTCAAAAGTAGCTGTGTCTGCACGCACCCCCGGGTATCC
ACCCCAGCAAATACGAATCATTACGAGGACATCCTTCAGGAAAAATAAGAGAAACTAAAAGGAGCACTAT
TTGAGCACAAAACATGGAGACTGCAAGATTGCCGAAGGATACGCGTTCTATAAGGGTGGAATTCAAATCC
--GAGGGATGGTGTGTGCACGAGCTTTGACGGTAACGGGATTGATCGTTAGATGAGCTATGTGAGGACTG
CAGTGACTGACCACTTACATGGGTCGGTTGGGGTTCGCATGTAAGGCACGAGGGCGACGGCGGGAGGCGG
ATTATATAGTGAGGAGTGCCTCGGATGTCCGATGAAATGTGAGCTTGAGCGCAAGCTGTAGGTTTCTCAC
GAGCCAACATCTGAACTACGACCACCGGTTCCGCAATTGAGATGGCGACTTTTCATGTAA--CCGACCTC
TTGTAAACGCAAAGACGCGAAATAGTTTTTACGCGCCACTCACTTGCACATAGGTAGCGCCCAACCCGTG
CAGGGCCGGGAAAACCTGGGGTCTTGCGTTGAGGAGTACAATTGTTACGA--GCCTGCGTGGGTGGGTGC
ATGCTACTGCATGAACTTGGGCACTGGTCGGAGAGAATGTGAGATGGCCAGCGCACATCTGCATATGATA
TGTGGGTTGTACTTCCGAAACCTTGCTCTGGTTTGCTTATGCGGATACACCCCTCCCAAAATTTCTTCTT
TTGGGGGCATGCTCAACTACGAGCAGGGGCCTGCTTATATGCGGGCGCGGACGCCTGGACTGACTCGTGG
TTGTTTGAATCTGGGGTAGCGCGCTCTCACGCTGTTACTTAATGTTATGGGATGCCACATGACACTGCGG
TTGTTAGCTTAACCGCGCGGGTGTGGGTTTTCGCTGGCATTTTTACACGCGGCCGACATGCCAAAGCTCT
ACATCTGCAGAGAAACGTTGAAGATATTATGCATCTGAGCTCACCCTGAGGTATTCGCTGCGTGCTCAAC
ATTGCATAGTTGGTCTAAGCGGATGTAAATCCGGTGCCTTTAAGTGCAAAGGTAAAGGCCTGATGGTCGG
ATCTCAGCCGTGCCTGGGGCGACTATTTTCGTGAAAGGTTGCAATAAAGGCCAGACTGTCAATATGAGGG
GCGTCCGTAAGCAGCTTGGGTCGCAGCCGACCACGATGACAGCTGTGTAATAGGGTGATATGAATAGAAA
ATGGGACATTGTACGCGTTCTCGCGTGCGTGAGGGTCAGTCATGTACTGGGACCAAACCCTGACACTCGC
TGAGGAGAGCGCGT------------------GTTTAACAGATTCGAGTACCCCAA------TCGAGAAG
TGTCACGCACAGATAGTAACTGACGAGT--ATAGTTTCGCACCGGCATACAGGGTTCTAGTCTTGTTAGT
ACGACCCGGAGCGACTAGAACAAAGTACATAAAGCAGCAAGAAAGCTCAAGTGTATTGGATAGAGAGTGC
GCCAACCCTCAATCGCAATCCAACGGCTCGGGACGAGTCGTCGGGCACGTATGTCCAAGAGAGTTTGTAA
ACAAAACCCCAGCTATTCTACCCACTGAATAGTGGTGAAAATTATAGGCAGTGCCCGAGTGTAAGCGTAT
GGGAGCTAGGTTGTGACCCGACCGGTAACGCTTTTCATTGTC--CCGAGCGTGGGCACTGGAACGTTGTT
GAAGACATACCCGAGAATATGTGAACGAATTATCGCGCAACTAGCACACGGCGGATCAACATGCCATTTA
GCGGGGCCATATGCTAGAGGCGGAATGGTACGAGTGAGTCTCGGGTTAACACTCAGTCAAAGTTACTGTG
CTAAGTAAGCGCGCGACAGCGGATCCCGTTCTATTGGGGAGATGACGTATTGAAAGGCGGGCGCATCGGT
TTGCAGTGATAAGTATGGGCCCCATGGTCCCACCAATAAGTTGAGATTACTCTGTCTCAAGTACTCGGAT
AGGGAACCTATATTCTACAGGACCCGATCCCTGGAGTGTCGCGAGGCTGGTAAACCAGGCGCTGATGGTA
CTATCACATACCTGTTTGGTCGGTTTGCGTCATTATGACAATCTTTACTTGATGTAGGAAAATAACGTCC
GTGAGACTCCAGATATGCGGGTCAGGATGAGCTTTCGTGTCGTAACAAGCGAATCTAGGTTCCATCCTAC
GAATACATCCCCCTCGGCTGCGAAAAGCAGGCGTCTGCAGAAAGCGGGGGGCGCAATTGCCGTTCTCTTG
CAGCACCCGATTGAAAACAGGTGCTAACACTTAATATGGAGTTATCGTATGTTTGCCTGGCTATGCGTGG
TTGC
>KC411807
GTCCCGTCCGCCGGGTGTGTAAGGTACCGTGGCCCGATAGGGCCCCCGAGCCACCGATATGACCCTCTGG
TCGACTGTTTCCAGAAATGTCCAAGACCAGTTCGTCCGAACTGGCAGTGTGAGGGCCTGGCTGTGGGAGT
CTCAGCGTCCATGTGGCCCTGTGGGGCTGGCAGGATGCCGGGGTCGCTGTGAGAGGGTAATTTTACCGCC
TTGGTTGTTTTTCTATCTTGTTCCGTGCGTACAATGTGTCCAGTGTTATGACGTCAGACCGGTGGTATTG
ACAATGTGCTGTTCTCCCATACAGTACACCGACCGTTTGCTCCAATGATTCTACGGGCGCATGCTGGAGC
TTGGGCGCGAATTGGGGTGCATGTCTAACTCA--GATCGATGTACTATGTGTTCCTATGTGCTCGTAAAT
CCCAGCATGTAACTTTGAATCATTGGGTTTGCGGGTCTTATTGCGCCAGGAAGTAAGTATATGTGTGCAG
TAGTGAGCTCCCAACCTGCCTATGTAACCCCTGTGTCCGTCCTGGGTGGCTTTGAAAAGGACGCTGTCTC
GATGTCTGCAGACCCTCTACTAGAAGTGGGAGATCCGTCTACACAAGGGCATATGCGCCGCTCCTAGCCC
CAGTTGCGTCTCGTCCGCGGTTTAAGGAGTAGGACTTCACGGCTGTTCAAGACGAACAGATACAGTATTA
TCGCGCGCTTCTGTGCCTCTCTGCCTGTGGTCCGTGGTTTCTCTTATTGGCTCAATTAGCTCTTTCATTG
AAGCATCCAGTTCTGTACTTCTCTCTCCGTGAGCTTACTTGGTTTTTCGAACGTTTGCTTCTTGCCACTT
CTAGGAATTGCTTAAACACTGGGACT----GCGAGACCGACTGAGTCAGTGATTCATAGACGGCAGCAGC
TGCGTCATATAAGGAACCGTTTTGAGATGGGAGTGTGCGCGGGTGGCCGTCCCCGGTTCACTTCTCCCGT
GCGCTATCCGGGTGGTTCACTTAATGTGATACGGGTGATCCAATTTTCGGCCACCGACTGATGGTTACTA
GGGAAAACATACGCAACAGGGCAGGGAGCGATTGGGCCATGGCCCAGGCCATCCGACTGAATGCATTACC
AAGTCAACTCACAATTGACCTGACTGTCCCACGAGCTTTTGTCTAAGAGGAGGTAACCGTGCCCTTGGCA
CTCCTTAATTTGCGGGTCTCGGGCCCCTTTTGTCCATCCAGTGTGGATTTTTGCGTCAGTATTCACGTTC
GGTCCACTGCGAGCCCCCGTCCCAAAATGTAACTGTGCCCACGGAGGGAAAGACAAATCCCTGATAATAG
AAGGTGAAGTTTGTTTAACCTCGTGCACGTTTGCATGACCTAATACTCGATTAAACCCCCAAATATGCGG
GAATTCCGGGAGAGCTACTATGACTAGGAGTTCTGCGGGATTGCCGTTGAGTGTATTGGAGATGCATCAA
GATCACTCATTTGGATGGAAGTCTTCATCTCCACACAAGTAACTTGATCTGCACGCACCCCCGGTGGCGT
ACCCCACCAAGTGAGAACCCTTCCGAGGGACTGACTAAGGAGTGATGTTTGAACCTCGACGGAGCATTAT
TTATCCTCAAGCAGTGGAGAATGCAAGCCTAAGCGCAAATAAGCGTGCTATACGGGGTAACTGGGTATCC
AGGAGGAAGTGTGTGTGCACGAGCCTATACGGTAACGGAATTGATCGTATGATCTGGTTCGTTCGAGTAT
AATTGATTGACCACTTGTGTTCCTTGTCACCATCACGCATACCGATCACGAGGGAGACGGAGGGAACCGG
ATTAAGTAGCGCCCCCCCGGTCGAGAGTCCCTTCTCGTGTGCGCTAGAGCGGATGCTATTGGCTACCCGC
GAGTAGGTTACTACGCTTCACACAGCGGACGGACAGCTGGAATGTGGATTTTGCTCTTCCCCCCTCCAGC
GACTCAAGGCAAATCAGCGAAATGGATACTACGCGTGCTATCCTATCGGAGCCGGCCACCCCGACCAGTG
AAGGTTACGGAAGGGAGCTTCTTTTAAGCTGAGGCGCTAGGCTGTTGAGAGGTTCTGGGCTCGCGGCTTT
TTCTTAGCGCACGAACTTGGTATTGCTGACCCGCATGACTGAGATGGCAATTGCTCATCTGGTGCTCATA
TTTCGGCTTTACCTTCGCAACCGTGTGCTCGCATTCTTACGGATTTGTACCCTTCCATAATCTTCTGCCT
CTGGGGGTCTGCGCAGATGCCCATAGTCTCACTGTTGTGCTCTCTTCTGGTGGCGTTCTCTTACTTCCGC
ATGTGCGACTCTTCGGTAACGCGCTCCAAGGCGTTGGCATAAGTTTTCGGACATCCACTCGAGAGTGTGG
CTCTGCGTGTAACCACGCGCGCGGGGATGCGTGGGCTTTGTATTTCAAGAGCAAAAGCTGCAAAAGATTT
TCATCTTCAACAACGTTG--AAAATATTCTGATTCTGCAGTTACCCTGGCCTTTAAAGCTGATGATCAGA
ATCTGTTCGCTAGCCTAGGGTTCTCTTCATCCGCGTCCTAGTTCTGTCAAACTGAAGGTTTTACTGGAGG
CAATACGTACTGGGTGGGGCGAACCTTGCAGTCGGATCCAGCAAATTCGTCCAGAATGTGTCTGTGTCGG
GGGTCCATAACCACTATCGGGCCCAGCCTTGCAAAACCAAAATTGTATCCAGGGTACATAATGATAGATC
CGGGAAGATGGCGTGCACACTCGCGTAAGTGAGGGTCTATAACCTGGCGGCATGAGACGATGAAGGGTGT
AAGACCCGAAAAAT--------------------------------TCATCCCCTTGAGAAGGAGAGGTC
TGGAACATGAACTATCTAGTTGGCAATTACCCTCACAGGCATGCGTGCACCGGGCTGCAGTCAAGCTAGC
ACAGCCGAGAATACCTAGATGGAAGTACAATGCGGAGCAGTCAAGCAGAAGTCGGAATACTTAGGAATGC
TCCTACCGGCAATGGCCGTCCAACGGTTACGGAAGAGTAAGAGAACGTACATATCCAAGTGAGTTTGCAT
ACAGAACCCCAGATATGCTACCCCTTGAACAGTGGTGAAACTGTTTGGCAATGCCCAAGTGTAAGCGTTG
GGAAGCTAGGTTTAACCCCAACAGGTAAAGATGTCAATTGCATTAAAACCGTGGTTACTGGAACGTTGTT
GATCACATACCCGAGAGTAAGAGAGAGAATTATGTCGCCAGTGGAAACAGGAAGATAGGCCTTCACCTTA
GCGGGGCCATAGACCAGAGGCATAGCGGGTCGAATGAGGCTCGGGTTTACACAGTCTCAAACATACTGTG
GTAAGCAAGCGCCTACAGGCGGTTTGGACTTTGTAAGGGAGATGGTATGTGCGATCGAGGTTAGTGAATC
TTTCATTGATAAGCTAGGTGCCCAGAACCCGACCCATATCCTGACATTACTCTGAGTCAAGTAGGTGCTT
GAGGAGCAATTATATTACAGGATGAGATCCTTGCAGTGATATGAGGAAGGTCAACCTTGGGCTGATGGTT
CTATCACAGCCCAGCTTGGCAGGTATGCGTCATTCTAGTATTCTTAGATTGATGTGGGAAACTGGCCTCC
CTGACATTCCGAGTCTGAGCCTCAGGCCGATTTGAGGTAGACTAACCCCTGAGTGCCGGTTCAAGCCTCA
GAATACTCCCCCCTAGTGTGAGAATCGCCGGAGTAGGTAAATCGAGGGGGCTAAAGCTGCATCGTTCTTG
TGGACACCCCTTGAAAGAATATAGTAAAACTTAATAAAGATTTAGTGCTTATGCACATGGTTTTAT----
----
>KC411806
GTCCCGTCCGCCGGGTGTGTAAGGTACCGTGGCCCGATAGGGCCTCCGAGCCACCGATATGACCCTCTGG
TCGACTGTTTCCAGAAATGTCCAAGACCAGTTCGTCCGAACTGGCAGTGTGAGGGCCTGGCTGTGGGAGT
CTCAGCGTCCATGTGGCCCTGTGGGGCTGGCAGGATGCCGGGGTCGCTGTGAGAGGGTAATTTTACCGCC
TTGGTTGTTTTTCTATCTTGTTCCGTGCGTACAATGTGTCCAGTGTTATGACGTCAGACCGGTGGTATTG
ACAATGTGCTGTTCTCCCATACAGTACACCGACCGTTTGCTCCAATGATTCTACGGGCGCATGCTGGAGC
TTGGGCGCGAATTGGGGTGCATGTCTAACTCA--GATCGATGTACTATGTGTTCCTATGTGCTCGTAAAT
CCCAGCGTGTAACTTTGAATCATTGGGTTTGCGGGTCTTATTGCGCCAGGAAGTAAGTATATGTGTGCAG
TAGTGAGCTCCCAACCTGCCTATGTAACCCCTGTGTCCGTCCTGGGTGGCTTTGAGAAGGACGCTGTCTC
GATGTCTGCAGACCCTCTACTAGAAGTGGGAGATCCGTCTACACAGGGGCATATGCGCCGCTCCTAGCCC
CAGTTGCGTCTCGTCCGCGGTTTAAGGAGTAGGACTTCACGGCTGTTCAAGACGAACAGATACAGTATTA
TCGCGCGCTTCTGTGCCTCTCTGCCTGTGGTCCGTGGTTTCTCTTATTGGCTCAATTAGCTCTTTCATTG
AAGCATCCAGTTCTGTACTTCTCTCTCCGTGAGCTTACTTGGTTTTTCGAACGTTTGCTTCTTGCCACTT
CTAGGAATTGCTTAAACACTGGGACT----GCGAGACCGACTGAGTCAGTGATTCATAGACAGCAGCAGC
TGCGTCATATAAGGAACCGTTTTGAGATGGGACTGTGCGCGGGTGGCCGTCCCCGGTTCACTTCTCCCGT
GCGCTATCCGGGTGGTTCACTTAATGTGATACGGGTGATCCAATTTTCGGCCACCGACTGATGGTTACTA
GGGAAAACATACGCAACAGGGCAGGGAGCGATTGGGCCATGGCCCAGGCCATCCGACTGAATGCATTACC
AAGTCAACTCACAATTGACCTGACTGTCCCACGAGCTTTTGTCTAAGAGGAGGTAACCGTGCCCTTGGCA
CTCCTTAATTTGCGGGTCTCGGGCCCCTTTTGTCCATCCAGTGTGGATTTCTGCGTCAGTATTCACGTTC
GGTCCACTGCGAGCCCCCGTCCCAAAATGTAACTGTGCCCACGGAGGGAAAGACAAATCCCTGATAATAG
AAGGTGAAGTTTGTTTAACCTCGTGCACGTTTGCATGACCTAATACTCGATTAAACCCCCAAATATGCGG
GAATTCCGGGAGAGCTACTATGACTAGGAGTTCTGCGGGATTGCCGTAGAGTATATTGGAGATGCATCAA
GATCACTCATTTGGATGGAAGTCTTCATCTCCACACAAGTAACTTGATCTGCACGCACCCCCGGTGGCGT
ACCCCACCAAGTGAGAACCCTTCCGAGGGACTGACTAAGGAGTGATGTTTGAACCTCGACGGAGCATTAT
TTATCCTCAAGCAGTGGAGAATGCAAGCTTAAGCGCAAATAAGCGTGCTATACGGGGTAACTGGGTATCC
AGGAGGAAGTGTGTGTGCACGAGCCTATACGGTAACGGAATTGATCGTATGATCTGGTTCGTTCGAGTAT
AATTGATTGACCACTTGTGTTCCTTGTCACCATCACGCATACCGATCACGAGGGAGACGGAGGGAACCGG
ATTAAGTAGCGCCCCCCCGGTCGAGAGTCCCTTCTCGTGTGCGCTAGAGCGGATGCTATTGGCTACCCGC
GAATAGGTTACTACGCTTCACACAGCGGACGGACAGCTGGAATGTGGATTTTGCTCTTCCCCCCTCCAGC
GACTCAAGGCAAATCAGCGAAATGGATACTACGCGTGCTATCCTATCGGAGCCGGCCACCCCGACCAGTG
AAGGTTACGGAAGGGAGCTTCTCTTAAGCTGAGGCGCTAGGCTGTTGAGAGGCTCTGGGCTCGCGGCTTT
TTCTTAGCGCACGAACTTGGTATTGCTGACCCGCATGACTGAGATGGCAATTGCTCATCTGGTGCTCATA
TTTCGGCTTTACCTTCGCAACCGTGTGCTCGCATTCTTACGGATTTGTACCCTTCCATAATCTTCTGCCT
CTGGGGGTCTGCGCAGATGCCCATAGTCTCACTGTTGTGCTCTCTTCTGGTGGCGTTCTCTTACTTCCGC
ATGTGCGACTCTTCGGTAACGCGCTCCAAGGCGTTGGCATAAGTTTTCGGACATCCACTCGAGAGTGTGG
CTCTGCGTGTAACCACGCGCGCGGGGATGCGTGGGCTTTGTATTTCAAGAGCAAAAGCTGCAAAAGATTT
TCATCTTCAACAACGTTG--AAAATATTCTGACTCTGCAGTTACCCTGGCCTTTAAAGCTGATGATCAGA
ATCTGTTCGCTAGCCTAGGGTTCTCTTCATCCGCGTCCTAGTTCTGTCAAACTGAAGGTTTTACTGGAGG
CAATACGTACTGGGTGGGGCGAACCTTGCAGTCGGATCCAGCAAATTCGTCCAGAATGTGTCTGTGTCGG
GGGTCCATAACCACTATCGGGCCCAGCCTTGCAAAACCAAAATTGTATCCAGGGTACATAATGATAGATC
CGGGAAGATGGCATGCACACTCGCGTAAGTGAGGGTCTATAACCTGGCGGCATGAAACGATGAAGGGTGT
AAGACCCGAAAAAT--------------------------------TCATCCCCTTGAGAAGGAGAGGTC
TGGAACATGAACTATCTAGTTGGCAATTACCCTCACAGGCATGCGTGCACCGGGCTGCAGTCAAGCTAGC
ACAGCCGAGAATACTTAGATGGAAGTACAATGCGGAGCAGTCAAGCAGAAGTCGGAATACTTAGGAATGC
TCCTACCGGCAATGGCCGTCCAACGGTTACGGAAGAGTAAGAGAACGTACATATCCAAGTGAGTTTGCAT
ACAGAACCCCAGATATGCTACCCCTTGAACAGTGGTGAAACTGTTTGGCAATGCCCAAGTGTAAGCGTTG
GGAAGCTAGGTTTAACCCCAACAGGTAAAGATGTCAATTGCATTAAAACCGTGGTTACTGGAACGTTGTT
GATCACATACCCGAGAGTAAGAGAGAGAATTATGTCGCCAATGGAAACAGGAAGATAGGCTTTCACCTTA
GCGGGGCCATAGACCAGAGGCATAGCGGGTCGAATGAGGCTCGGGTTTACACAGTCTCAAACATACTGTG
GTAAGCAAGCGCCTACAGGCGGTTTGGACTTTGTAAGGGAGATGGTATGTGCGATCGAGGTTAGTGAATC
TTTCATTGATAAGCTAGGTGCCCAGAACCCGACCCATATCCTGACATTACTCTGAGTCAAGTAGGTGCTT
GAGGAGCAATTATATTACAGGATGAGATCCTTGCAGTGATATGAGGAAGGTCAACCTTGGGCTGATGGTT
CTATCACAGCCCAGCTTGGCAGGTATGCGTCATTCTAGTATTCTTAGATTGATGTGGGAAACTGGCCTCC
CTGACATTCCGAGTCTGAGCCTCAGGCCGATTTGAGGTAGACTAACCCCTGAGTGCCGGTTCAAGCCTCA
GAATACTCCCCCCTAGTGTGAGAATCGCCGGAGTAGGTAAATCGAGGGGGCTAAAGCTGCATCGTTCTTG
TGGACACCCCTTGAAAGAATATAGTAAAACTTAATAAAGATTTAGTGCTTATGCACATGGTTTTAT----
----
>KC411784
AGCCAG------GGAAGTGTAAGGTAGTGTCACCAAAAACGTGAGACGCGAACCCGCCCTGACCTAGCAG
ATCAGCTTCTCCTCGCTACCTCCGGACCCGAGCATCAGTTCTGGCAATATGAGGACCTGGTGGCACGAGT
ATCACAATCCTTGTGGCCTTCTGGCACCTGAGGTGTTGAGGTGTAGGCGGGAAAGCGTAAGCATACGGAC
GTGGGTCACTTTATCTGCTTCTTCGC--GTACAATGTGTCCAGTACTATGACGTCAGATCGGTGGCATTG
CAATTGTGGACCCAGGCTATGTTCCACACCAAACTTCTTCCACAATGATTGTGCGGACGTTTGTTGGACT
GCGGGTAAGAGTTGGGACGCGTTTTTACCTAACCGAGCGATGTTCTCTGTATACGCTTATGATTGGAAAT
CCGTGCCTGCCAGCTTCATCCATTATACATTGTCATGCGGTTGCCTAAGGAAGTAAGCCTGCCTACGCTT
TAATGAGCGCATCCGTTGGGTATGTTAACCCGACGGTTAGCCTGTTTGGTTG----AGACGA--TGTCAC
GATGTCTGTGGAGACGCAACTTGAGCTGGGGCTCGTATCTAGATGTGCATCTGAGTGCAGCTCCGGACCC
TTTCTAAAGGCTGTCCAGGGATTATCTCAGAAGAATTCTCGGTTATATAAGAAAAACAGATACACTCTTA
TCGGGTGGGCGTATATGCCTCTGCGCCTGGGCCGTGTGCTCTTTTATTGTAATTGTGT--GCGCACGCTC
TCCGCTTTGTTATT--ACGGCTTTCTCTACTCGCTAACCATCTATTAGGTAGCTGAGCCTGTATCCCAGC
GTCGGGGTTTTGTAGACATTGAGGCA------------TTTTGAACGAGTATAGGCCAGAGTGGTTTTGC
TGGGGACAATAGGGCTCCGTTCGCAGCTGGACACGTCAGCGGATGCCAATCCCAGGTGGACGACGCCCTT
AGTTAACACGTCCACTAGGCCTGCATTGGTACGGGCGACAGCATATGGACCCCTAGTCTGATGGTTGGTG
AAGGGCCTTAACGTTTCAGGTGCGGGCGAATTGCGGAAGAGGCCATGCCCCGGCACAAGACTGTAATACC
CTCCACGGTTACAATTGATGGGTCTGGGTGACGATTTTCTCTACAAGCGGCGCTGTCCTGGTAAACGGGC
CTACCTAGGAGCAAGGTCTCGGGCCCATTTTGAATGGGAAGTAAGCATTTCTAGTGAGGCAGGGATGTTC
TCGCGAAGATGAGCCCACGTCCAAGAGTAACGCTGTGCCCACGGTCGGAAACACAACTCCATCATATAAA
GAGGTAACGTCTGTTTAACCAGGTGCACACCGTCGTCCAATAATAAGAACTAAAGTTCCCAAATCTACGG
GAGTAGACGGTCCGCTACTATCACTAGGATTTCTACTCCCCAATGAGCGAGTGTATTGGAGAGTCATCGT
GATCACACATCTGGATGGTCGTTTCGGCCTGATCGCAATGAACTGTATTTGCACGCACCCCCGGACTCAT
CACCCATCAAATACACGTGACTTCGAGGGATTCCTTCAGGAAAAATCCTTGAAAATAATCGGAGCACTAT
TTACCCTCAAGCCATGGAAAATGCAAGACTAAGAGCGGATAAGCGTTCTATAAGGGAAGAGCCATGATCC
GAACGGGAATGTGTGTTCACGAGCCTATACGGTAACGGAATTGATCGTTAGAAGTGTTAGATATCCAATA
GAGTACATAACCACTTGAGTGGATCAACGTAATCGAACGTACCGATCACGAGGGCGACGGAGGGAACCGG
ACTATACAGTACCCCAGCGCTTGGACGTCCCCGCAAGTCTGAGCTTGATCGGCTTCTATTGGATACCCGC
GAGTGCACGCCTTCTTTAAAGAGACCTTACCCTCTCCTGAGAATACTCCTTTATACGTGGTTGTGACCGC
TAATGAATATAACACGGCGAAATAACTATTTAGCGCCATACATTGCAACGGCGAGCCAGCCCAACCATTG
CGGGTTCGGGAGAAAATTCCATCTTAGACTGAGAAGCTGCGCTGTAGAGAACCTGCGGGTGGTTGCTCGC
GCGTTTGCGCGTGACTTTGGAAATATATAAACGAGAGTCTGAGATGTAGTCTCCCATTCTGCGGATCATA
TTGCGGCTTGTGCTCAGAGCCCGGCTGGAGGTCTGGTTGTGGGGGTCTTCCCCTCCCTTCTTTTCTGCGC
TTGGGGGCTTGCTCCGCTACACCACGGGGCGCGCTTGCCTGCGGGCCTGGGCGGGCGGGCCTGGATGGTC
CTCTGCTCACCTACACTAGGGGGCACGCACTGCTGTGTCTAACTATGAGGCACTCCGAGTTCGACTGCTC
CTGCTTCTGCTGCCGGGCGTATGTGGGCGCTCGCGTATATGCTGACAGACGATCCAGCTGATAACGTTCT
GCATCTAAAAGGACAGTG--GAGATATTGTGCCTCTGAAAGCAACTTGGCGTTTACGAATAGTGTTAACG
TTTAGAGCGTGGTTGCAGGGTTGTCTAAGTCCTCATCCTAGCACTGGAAAGGTATCGGCCTGGCGGTCGG
ATGTAAACACTGCATGGGGCGACAGTTGAAATATGAGGAAGCCAGTGGGGTCAACTTGTCTCTGTTACGG
AGGTCCGTAATCGCCTACGGTGGCAGCCAGCCGCTCTGACAGATGCGTAAACGGTTTCTAGTGTTAGACG
AGCACTGATAGTATGGTGAGCAGCGTATGTGAGGGTCAGTAACCTTGGGGAC------GATGAAAAGCGG
CCACGAAG------------------------TGTTTCCTACCGGCGACTAACCGCGCCCATCAGATCAG
TGGAACGAGATCTGTCTAACTGAGATCCACCTGTTAGCGCGTTCACTAACTCGGATATAACACTGCTAGC
ACGACCTCAGATAAGACGATCGAAGTACATATCGTCGCAAGCCGGCCGAGGTCAGACTACATGCGAGCCT
GAATACGCAAAAACGCAAAGGGACGGATTCGCAAGACTAAGCGGAAGTAAATATCCAATCGAATTTGTAA
AGAAAACCGCAGATATGCTACCCACTGAATAGGTGCGAAAATGTTTGGCAATGGCCGCACGTAAGCGTTG
GGGAGCTAGGTTGTCCCCAAGACGGTCAAACTCTAAATTGGAAATCCACCGCGGTTACTGGAACGTTGTT
GATCACATACCCGAGAGTGCGTGACGGAATTATGGAGCGCAGCATCACAAGTCGATCGACCTCAGGCTTA
TCGGGGCCATGT--ATCAGGGTCAGTGGGACGCATGAGGCAGGGGTTTACACTCAGTCAAACATACTGTT
CTAAGTAGGCGCGCAAAAGCGGATCCTCTGCTATTGGGGAGAACGTTGGTTTGATCCAGGCTAGCTGGTT
TTGCGCTAATGGCAATGGGCCCCAGAGTCCCGCCCATATCCTGACTCTGAAGTGTCAGAAATTCTCGCCA
TAGG--CTTACATAATACAGGACCCGATCCTAGCCGATTCCTGAGGAAGGTTAACCTTGGAGATTTGGTA
ATTTGCAATACCGCATTGGTCGGTATGCGTAATTATCAGATTTTGCACTTGATGTAGGAAAATAACGTCC
GTTCAAATCCTAATATCATCCTCAGGAACAGCTGGCATACCATAACAGAGGAGTAGAGGTGCCATCCTAA
GAAAACATAGCCCTCGTATAAACGACGCAGTCCTGTGCTCCGAGCGGGGGGTGCTTCTGCAAACCTTTAG
TGGTCAAA--TTGACCAAAAGTGAGCTCTCTTAATTTTGACCTATCCTTTGCGGATGCGGCTCTGCTTTG
TTCA
>KC815310
CGCCCG------GGACGTAGGGGGTAATGTCACCAAAAACACGACGCGAGAAAGCGCCATGACCTAGTCG
ACCAACGCCTCCTCGCTACCTCCGGACCCGAGCATCCGTTTTGGCAGTATGAGGACCTGGTGGCGCGAAT
CTCACAGTCCGTGTGGCCTTGTGGCACCGCAGGTATTGAGGTGTCGGCGGGAAAGCATAAGCTTACGGAC
GTGGATCACTTTCTATGCTTCTAGTG--GTAGAATGTGACCAGTGTTATGACCTCAGATCGGTGGCATTG
CAGTTGTGGACCCAGGATATCTTCCACACCGACCTTCTACAACAATGATTGTGCGGACGTTTGTTGGACT
GCGGATAAGAGTTGGGACGCGTTTGCGTCTAAACTCGGGATGTTCTCTGTATACGCATGTGATTGGAAAT
CCGTGCTTACCAGCTTCATCCATTATGCATTGAGATGCGGCTGCCTAAGGAAGTAAGCCTGCCTCTGTCT
TAATGAGCGCGTGGAGTGGGTATGTTTCCCCGACGGTTCGCCTGTTTGGTTGGCTTTCAGGA--TGACAG
GATGAGTGATGAAACGATACTTGAGCTGGGGCTCCCGTCTACACATGCTACTGCATGCCGTTCCGGACCC
CCACTAAAGGCTGTCCAAGGATTATCACAGAGGAATTCTCGGTTATATAAGACGCACAGATACACTTTTT
TCGGGTGGGCGTGTATGCCTCTGCGCCTGGGCCGTGTGCTCTCTTAACATAAATCTGT--GCGCACGCGC
GCCGGCATGTTATG--GTGCCTTTCTGCGCTAGCATCTCATCTACTCGGTAGTTGAGCCTCTTTCCAAGC
GTCGGGCTTTTGTTAACAAAGAGGGA------------TTTTCCACGAGTGCGTGCGAGAGTGGATCTGC
TGGGGAAGATCGGGCTCCGTTAGCAGTGGGAAAGGTAGGCGGATGCTCCTCCAAGGTGAATAACATCCTT
TCGTCGTGCGAAAGTTAATGCTGCCTTGTTACGGCAGAGGTGATATGGACCCTTAGTCTGATGGTTGGTG
AAGGCACTTAACGCCACAGGGCCGGCCGAACTGCAGTCGGGGCCAGCCCCACAAGAAAGACTACACTACC
CTCCAAGGATTCTCCTCCGTTGAATGTCTGAGGATTTACTATACCGCTGGAACTGTCCTGATCCACGGCC
CTACCTAAGAGCAAGGTCTCGGGCCCATGTTGAATGCAAGGTAAGCATTTCTAGTGCGAGAGGGGTGTTC
TCGCTCGATTCTCCCCCCATCCAAAGATCACACTGTGCCCACGGTAGGAAACACAACTCCATCATATAAA
CTGGTATCGTTTGTCTAACCAGGTGCACACAGTCGTCCAATAATGATCGATAAAGTTGCCAAATAGACGG
GAAACAACGGTCCGCTACTAAGACTAGGATTTTGACCGCCACATGAGCGAGTGTATTGGAGAGTCAGCAC
GAGGACACGTTTGGATGGAGGCCTAGGCTTGATCGCAAGGAGTTCTATCTGCACGCACCCCCGGGCGCAT
GCGCCACCAAATAAACGTAATTACGAGGGAATCCTTCAGGAAAAATAATCGACTCTAAAGGGAGCACTAT
TTACCCGGAAAACATGGATCTTGCAAGACTCAAAGCGGATAAGCGTTCTATACGGGAAGAGCAATGATCC
CCGAGGGATGGTGTGTGCACGAGCTTATACGGTAACGGAATTGATCGTTTGATCTGTTTCGTGTCCACTT
GAATACATAACCACTTGAGTGGATCAACCGAAGCGATCGTACAGATCACGCGGGCGACGGAGGGAACCGG
ACTATACAGTACCCCATGACCAGGTCGTCCACGCTGGTGTGAGCTTGATCGGTTGCTATTGGATACCCGC
GAGTGCACGCCTTCTTTAAAGAGAGCCTACCCTCAACTTTGAATCAGGATTTCAGCTTGGTAGTGACAGT
CAGTGAAGATAACATTGCGAAATAACTATTTAGCGCCATACACTGCAACAGAAAGCTGGCCCAAAAATTG
CAGGCTCAGGTCAAAATTCCGTCTTAGACTGAGACAATGCGCTGTTGAGAACCTGCGGGTGGCTAGATGC
GCGTGCGTGCATGACTCTGGAATGTGCTAAATACGAAACTGAGATGTATAATCCCAATCTGCGCGTCATA
TTGCGGTTGCTGCTCAGAGCCCGGCTGGTCGTCTGGTTGTGGGGGTCTTCCCCTCCCTTCTTTTTTGCGC
TTGGGGGCGTGCGCCGCTACACCACGGGGCGCGTTTGCGTGCGGGCCTGGGCGTGCGGGCTCGGGTGGGC
ATGTGCCAGCCTACACTAGGGGGCACGCACTGCTGTGTCTAATTATGAGGCAATCCGACTTCGAATGCTC
TTGCTTATGCTCCCGGGCTGTTGTGGGCGCGCGCGTATGTGCTGACCGTCGATCCAGCTGATAAAGCTCT
GCATCTAACGGGACAGTG--GAGATATTGTGCGTCTGATCGCAATTTGGCGTTTAATGCTAATGCTAATC
TTCTGATCGTGGGCGCCGGGGCGTCTGCATCCGGGTCCATCTCGTGGAAAGGTAGGGGGATGCAGGAGGG
ATGCACGTATTGAATGGGGCGATCACTGAAATAAGAGGAAGCCAGTGCGGTCAAACTGTCTCTGTGACGG
AGGTCCATAATGAATTGTAGTGGCAGCCAGCCGTACTGACACATGCGTAAACGGTTACTGATACTAGAAG
CGGGGAGATGTGACGGATTCGCGCGTGCGTGAGGGTCAGTCACCTTGGGGGA------GGTGAAAATGGG
CCTCGAAG------------------------TGACGGATATAAAC----------------CAAGTCAG
TGGAACACGATCATTCTAACTGTACTCCGACTGTTAGCGCGTTCTCTAACGCGGCTATAACCTTGTTAGC
ACACCCGCAGATAAGACGGTAGAAGTACATCCCGAGGCAAGCAGGTCGGGCTCAGAATACCTGAGAGCCT
GCATACAGAAAAACGCAATCGCACGGTGACGCGCGACTAAAGGGTCGTAAATATCCAATCGAGTTTGTGA
ACCAAACCTCCGATATGCTACCCACTGAATCGGTGTGAAAATGTCTGGAAATGGCCGCACGTAAGCGTCT
GGGAGGTAGGTTGTCCCCGGGACGGTTCAGCTCTGCATTGCAAAAAAGCCGGGGTTACTGGAACGTTGTT
GATCACATACCCGAGAGTGCGTGATGGACTTACAACGCACGCTGGCACAGCAAGATAAGTCTCACACTTA
GCGGGGCCATGT--ATCAGGGTGCGTGGGACGCATGAGGCAGGGGTTTACACAGTCTCAAACATACTGTA
CTAAGTTCACGCGCAGATGCGGTTCCTCTGCTATTGGGGAGAACGTTGATTTGATCGATCGACGTTGCCT
TTGCTGGCATAACAATGGGCCCCAGAGTCCAGCCCATAAGCTGATTCTGAAGTGTCAGAAGTTCGTGCCA
AAGG--CTTTCATAATACCGGACCAGATCCTTGGCGATTCATGAGGAAGGTTAACCCTGGAGATCTGGTA
ATCTGCAATACCGCGTTGGTAGATATGCGTAATTCTGAGACTTTGCACTTGATGTAGGAAAATAACGTCC
ATGGAAATCCTAATATCAGCCTCAGGCCCAGCTGGGGTAGCATAACTCAGGAGTAGCGGTGCCTGCCTAG
GAAAACATAACCATCGTATGAAAGCAGCCGGCCTTAGCCGAGATCGGGGGACGCTTCTGCAAACCTCTAG
TGGTACAA--TTGACCAGAAGTGCGCCGGATTAATTTTGACCTAGCGGTTGCGCGTGCGTGTCTTCTTTT
ATAA
>KC815312
AGCCCG------GGACGTAGGGGGTAATGTCACCAAAAACACGACGCGCGAAAGCGCCATGACCTAGTCG
ACCAACGCCTCCTCGCTACCTCCGGACCCGAGCATCCGTTTTGGCAGTATGAGGACTTGGTGGCGCGAAT
CTCACAGTCCGTGTGGCCTTGTGGCACCGCAGGTATTGAGGTGTAGGCGGGAAAGCATAAGCTTACGGAC
GTGGATCACTTTCTATGCCTCTAGTG--GTAGAATGTGACCAGTGTTATGACCTCAGATCGGTGGCATTG
CAGTTGTGGACCCAGGATATCTTCCACACCGACCTTCTACAACAATGATTGTGCGGACGTTTGTTGGATT
GCGGATAAGAGTTGGGACGCGTCTGCGTCTAAACTCGGGATGTTCTCTGTATACGCATGTGATTGGAAAT
CCGTGCCTACCAGCTTCATCCATTATGCATTGAGATGCGGCTGCCTAAGGAAGTAAGCTTGCCTCTGTCT
TAATGAGCGCGTGGAGTGGGTATGTTTCCCCGACGGTTCGCCTGTTTGGTTGGCTTTCAGGA--TGACAG
GATGAGTGATGAAACGATACTTGAGCTGGGGCTCCCGTCTACACATGCTACTGCATGCCGCTCCGGACCC
CCACTAAAGGCTGTCCAAGGATTATCACAGAGGAATTCTCGGTTATATAAGACGCACAGATACACTCTTT
TCGGGTGGGCGTGTATGCCTCTGCGCCTGGGCCGTGTGCTCTCTTAACATAAATCTGT--GCGCACGCGC
GCCGGCATGTTATG--GTGCCTTTCTGCGTTAGCATCTCATCTACTAGGTAGTTGAGCCTCTTTCCAAGC
GTAGGGCTTTTGTTAACAAAGAGGGA------------CTTTCCACGAGTGCGTGCGAGAGTGGATCTGC
TGGGGAAGATCGGGCTCCGTTAGCAGTGGGAAAGGTAGGCGGATGCTCCTCCAAGGTGAATAACATCCTT
TCGTCGTGCGAAAGTTAATGCTGCCTTGTTACGGCAGAGGTGATATGGACCCCTAGTCTGATGGTTGGTG
AAGGCACTTAACGCCACAGGGCCGGCCGAACTGCAGTCGGGGCCAGCCCCACAAGAAAGACTACACTACC
CTCCAAGGATTCTCCTCCGTTGAATGTCTGAAGATTTACTGTACCGCTGGAACTGTCCTGATCCACGGCC
TTACCTAAGAGCAAGGTCTCGGGCCCATGTTGAATGCAAGGTAAGCATTTCTAGTGCGAGAGGGGTGTTC
TCGCTCGATTCTCCCCCCGTTCAAAGATCACACTGTGCCCACGGTAGGAAACACAACTCCATCATATAAA
CTGGTATCGTCTGTCTAACCAGGTGCACACAGTCGTCCAATAATGATCGATAAAGTAACCAAATCGACGG
GAAACAACGGTCCGCTACTAAGACTAGGATTTTGACAGCCACATGAGCGAGTGTATTGGAGAGTCAGCAC
GAGGACACGTTTGGATGGAGGCCTAGGCTTGATCGCAAGGAACTCTATCTGCACGCACCCCCGGGCGCAT
GCGCCACCAAATAAACGTAACTACGAGGGAATCCTTCAGGAAAAATAATCGACTCTAAAGGGAGCACTAT
TTACCCGGAAAACATGGATCTTGCAAGACTCAAAGCGGATAAGCGTTCTATACGGGAAGAGCAATGATCC
CCGAGGGATGGTGTGTGCACGAGCCTATACGGTAACGGAATTGATCGTTTGATCTGTTTCGTGTCCACTT
GAATACATAACCACTTGAGTGGATCAACCGAAGCGATCGTACAGATCACGCGGGCGACGGAGGGAACCGG
ACTATACAGTACCCCATGACCAGGTCGTCCACGCTGGTGTGAGCTTGATCGGTTGCTATTGGATACCCGC
GAGTGCACGCCTTCTTTAAAGAGAGCCTACCCTCAACTTTGAATCAGGATTTCAGCTTGGTAGTGACAGT
CAGTGAAGATAACATTGCGAAATAACTATTTAGCGCCATACACTGCAACAGAAAGCTGGCCCAAAAATTG
CAGGCTCAGGTCAAAATTCCGTCTTAGACTGAGACAATGCGCTGTTGAGAACCTGCGGGTGGCTAGATGC
GCGTGCGTGCATGACTCTGGAATGTGCTAAATACGAAACTGAGATGTATAATCCCAATCTGCGCGTCATA
TTGCGGCTGCTGCTCAGAGCCCGGTTGGTCGTCTGGTTGTGGGGGTCTTCCCTTCCCTTCTTTTTTGCGC
CTGGGGGCGTGCGCCGTTACACCACGGGGCGCGTTTGCATGCGGGCTTGGGCGTGCGGGCTCGGGTGGGC
ATGTGCCAGCCTACACTAGGGGGCACGCACTGCTGTGTCTAATTATGAGGCAATCCGATTTCGAATGCTC
CTGCTTATGCTCCCGGGCTGCTGTGGGCGCGCGCGTATGTGCTGACCGTCGATCCAGCTGATAAAGCTTT
GCATCTAAAGGGACAGTG--GAGATATTGTGCGTCTGATCGCAATTTGGCGTTTAATGCTAATGCTAATC
TTCTGATCATGGGCGCCGGGGCGTCTGCATCCGGGTCCATCTCGTGGAAAGGTAGGGGGATGCAGGAGGG
ATGCACGCATTGAATGGGGCGATCACTGAAATAAGAGGAAGCCAGTGCGGTCAAACTGTCTCTGTGACGG
AGGTCCATAATGAATTGTAGTGGCAGCCAGCCGTACTGACACATGCGTAAACGGTTACTGATACTAGAAG
CGGGGAGATGTGACGGATTCGCGCGTGCGTGAGGGTCAGTCACCTTGGGGGA------GGTGAAAATGGG
CCTCGAAG------------------------TGACGGATATAAAC----------------CAAGTCAG
TGGAACACGATCATTCTAACTGTACTCCGACTGTTAGCGCGTTCTCTAACGCGGCTATAACCTTGTTAGC
ACACCCGCAGATAAGACGGTAGAAGTACATCCCGAGGCAAGCAGGTCGGGCTCAGAATACCTGCGAGCCT
GCATACAGAAAAACGCAATCGCACGGTGACGCGCGACTAAGGGGTCGTAAATATCCAATCGAGTTTGTGA
ACCAAACCTCCGATATGCTACCCACTGAATCGGTGTGAAAATGTCTGGAAATGGCCGCACGTAAGCGTCT
GGGAGGTAGGTTGTCCCCGGGACGGTTCAACTCTGCATTGCAAAAAAGCCGGGGTTACTGGAACGTTGTT
GATCACATACCCGAGAGTGCGTGATGGACTTACAGAGCACGCTGGCACAGCAAGATAAGTCTCACACTTA
GCGGGGCCATGT--ATCAGGGTGCGTGGGACGCATGAGGCAGGGGTTTACACAGTCTCAAACATACTGTA
CTAAGTTCACGCGCAGATGCGGTTCCTCTGCTATTGGGGAGAACGTTGATTTGATCGATCGACGTTGCCT
TTGCTGGCATAACAATGGGCCCCAGAGTCCAGCCCATAAGCTGATTCTGAAGTGTCAGAAGTTCGTGCCA
AAGG--CTTTCATAATACCGGACCAGATCCTTGGCGATTCATGAGGAAGGTTAACCCTGGAGATCTGGTA
ATCTGCAATACCGCGTTGGTAGATATGCGTAATTCTGAGACTTTGCACTTGATGTAGGAAAATAACGTCC
CTGGAAATCCTAATATCATGCTGAGA--------------------------------------------
----------------------------------------------------------------------
----------------------------------------------------------------------
----
>KJ950938
TTCCTCACAAAAAACCGTCGCCGGTAATGTACACAACGCGAGGACCAAAGCGAGAGCCGTGACCTAGTCG
TTCAATCTCTCCTCGCTACCGTCGGACCCGCGAATCAGTTCTGGCAATATGAGGACCTGGTGACGCGACT
CTCACAGTCCCTGTGGCCCTGTGGCACCGCCGCTATTGAGGCGTCGGCTGGAGAGGATAATCTTACGGAT
GCGGGTCACTTTCTATTGTGGCCAATCCCTACAATGTGAACAGTTCTATGACATCAGAACGGTGGTATTG
GATTTGTGGTCCCAGGCCATGTTCAGTCCCCACCTTCTGCCACAATGATTGTGCGGATATTAATTGGACT
GCGCATCAGATTTGGGGCATGTCTCTCACTAAACACGCGATGTACTGAGTGTACGCTTTTAGTTTCAAAT
CCTCGCCTGCTTGCTTAATCCATAATACCTGCGCATTGGGTTGCCTAAGGCACCAAGCGTGCCTACGTCT
TAGTGAGCGCCCCCCCTGAAGCTGTAGGCAAAGGCCTTCTCCTTGGTGATGGACCTGGGGAAGCTGGCTC
GATGTCTGATGGAAGACTACTAGAAGTGGGACACCCTGCTACACCTGCGGTTAACTGCAGCTCCGGACCC
GACATACGGGAAGTCCAAGGTATATCTCCGCGGATTAGACGGCTATTCAAGAAGAACCGATACACTTTTA
TCGCTCGGTCGTATGTGCTGCTGCGCTTGGGCCGTGTGCTGTGCTACTTTAATCATGTAAGCGCACGCGC
TCCGGCGTGTTAATTGTTTTATTTCTGTGTGAGCTAACCTAGTACTCGTGCGCTAGTTCTCTGCCCAAGC
GTGAGGAATTTGTAAACACTCAGGGA------------CTTTCAACGAGTGAACGCGAGAACGGTTTTGC
TGGGGAACCTAAGGCTCCGTTAGCAGTTGGAAACGTAGGCGGATTCTCCTCCCGGGTGAGTTACGCCCTT
AACTAGAGAGCGGACTTCCACTGCCTTGCTACGGCAGATCTGGTATGGACCCCTTCCGTTATGGTTGGTG
AAGGGTCTTAACGCGCCAGGACAAGGAGCACTGCCTGAGGGGTCAGCCCCATAAGTAAGATTGCACTACC
CTCCAAGGATAATGTTGAGCGGTCTGAGTGACGATTTATTGCACAGTTGGAACTGTCCTGGTAAACACCC
CTACCTAAGAGCAAGGTCTCGGGCCCATATTGAATGCGTAGTCAGCATTTCTAGTGAGTCAAGGGTGTAG
AGGCGACTGGAATTCCCCGTCTCATCATAGATATGTGCCCACGGTCGGAATCACAAATCCATGATATAAA
CAGGTAAAGTCTGTCTAACCAGGTGCACACCTAATTGAGATAATGCAACATAGGGTCGCCAAATCATGGG
GACAGAAAGGTCAGCTACTAATACTAGGATTTTTGCAAAACTCTGAGCGAGTATATTGGAGATGCAGCGT
GAGCACACGTCTGGATGGGCGCCTCAAATTGATCCCGTGCAATTCTCTCTGCACGCACCCCCGGACCCGT
ACCCCACCAAGTGAACATGACTGAGAGGGAATCCTTCAGGAAAAATAAATGGAAATCAAAGGAGCACTAT
TTCAACTCAATCCATGGAAATTGCAAGACTAGGCGCGGCTAAGCGTTCTATACGGGAAGAATAGTGATCC
AGTCGGGATGGTGTGTGCACGAGCCTATACGGTAACGGAATTGATCGTTAGATGTGCTATGTGACCACCT
GAGTGAATATCCACTTAATTGGCTAGACAAGCGCGAAGATGTAAATCAAGAGGGCGACGGCGGGAACCGG
ACTATACAGTTGCCCAGCACAGGGATGTCCGAGCTGATTAGAGCTTGATCGGCTGCTATTGGAGACCCGC
GAGTGCACCATTAGTTTACAAACAGTGGTTCCACATATCCGAGTCAGCATTTATCAATGGTAGTCAAGAA
TACTGAATATAAAAAGGTGATCTAACTACTTAGCGCCATACATTGCAAGCGAGGGCATGCCCAACCGCTG
AGGGCTTCGGAAGCAATTCCTTCTTACACTGAGAAGATCAGGTGTAGAGAACCTGCGGGTGGCTGCGTTC
TGGTTTATGCATGACTTTGGAATGGCATCTATCTGAGAGTGAGATGTCTTCTCCCAATCTGCGGGTCATA
TTGCGGTTACTGCTCGGAGCCCGGGTGGGCGTTTGGTTGTGGAGTCCTTCCCCTCCTTAACTTTCTAGGC
CTGGGGGCTTGCACAACTACACCAACGGGCGCGTTTGGGCGCGGGCATGGGCCTGTGGGCGCAACTGGGC
ATGTGGCAGCTTCTACTAGGTCGCACTCGCTGCTGTGTCTAACTATGAGGCATGCCGATTTCGATGGCTC
CTGCATGTGCAGCCGGTCTTATGTGGGCGGGCGCATATGTGCTGACCGTCGAAGCAGTTGATAAAGCTCT
GCATCTCACGGGACTCTG--GAGATATTGTCATGCTGAACGCTCATTGTCGCTTAGCACTGATGATATAG
TTATATGCGTGGATGCCGGGGTCTTTAAATCCGGTGCCCTTAGCTGCGCCGGTAAAGGCCTGAAGGTCGG
ATGTAATCACTGGATGGGACGAGGCTTGAAATTCGAGGAAGCATGTTCTCACGCTGTGAGTGTGTGTCGG
GGGTCCGTAAAATCTTACGGGTCCAGCCGCCCGTGGTGACAGATGCGTCGGAGGTAGCTATGGTTAGACG
CGGGGAGATACTGTGGGTTCTAGCGTGCGTGAGGGTCAGTAACCTTGGGGAC------GATGCGAATGCA
AAGAGAATCCTTCG------------------GCATGGCTAGAAAGTCTTGACCGAGCCCGACATCAGAG
TGGAACCATCTCTGTCTATCTGTCGTCCCATTGTTAGCGCATCAACTAACTTGGTTATCCAACTGTTATC
ACACCAGCAGGCAAGACGGTCGAAGTACATCACGACGCCGGCAGGTCAACCTATGACTACTTGAGAGCCT
TCCTACAGAAACACGCAATCGCACGGATACGCAAGACTAATCGGAAGTTGGTATCCAAATGAACTTGTGA
AGCAAACCGCCGCTATGCTACCCACTGAATCGGTGTGAAAATGTCTGGCAATGGCCAAACGTAAGCGTTG
GGGAGCTAGGTTGTACCCCAGACGGTCGAATTGTAGATTGCAAACAAACCGCGGTTACTGGAACGTTGTT
GAAGACATACCCGCGAGTGCGTGAAGTCCTTAGAGCGCACACGAAGACCGAGCGATAGTCTTCAAACTTA
GCGGGGCCATGT--ATCAGGGCGAGTGGTAAGAGTGCGGCTCGGGTTTACACTCAGTCAAACATACTGTT
CTAAGTTCGCGCGCAAGCGCGGATCCAGTGTTATTGGGGAGAACGTTGATTTGATCAGGGGAAATGGCCA
TTGCGTGCATAACGATGGGCCCCAGAGTCCAACCTATACATTGACTCTGATCTGTCAGAAGTTCTCGCAA
TTGG--TTTATATAATACAGGACCCGATCCTTGCCGTCTCATGAGGAAGGTAAACCCTGGACTGCTGGTA
ATTTGCAATACCGCGTTGGTAGGTCTTGGTCATTTTCACACTTTACACTTGATGTAGGAAAATAAAATCC
GTGCAAATCCTAATATGATCTTCAGGAACATGTGCAATCAGCTAACCCAGGAATCACGGTAGCAGCTTCA
GAAAACATAGCCCTAGTATAAAAGGCGCAGCAGTTTGCGCATCACGAAGGACCGTTCTGCAAACCTCTTG
TGGTCAGA--CTGACCCGAAGTGCGTAAGATTTCCCTAGACCTAAGCTGGATGGATATGCCTTGGCCTTG
CTGC
>KJ950939
AACCAG------AAGGACGTTCGGTAGTGTAAGTAGAAAGTCGACGCGCCCCCGCGGCATAAGGGTACAG
ATCATTCTCTCCTCGCTACCCCGGGACCCGAAAATCAGTTCTGGCAATATGAGGACCTGGTGACACGACT
GTCACAGTCCATGTGGTCATCTGGCACCTGAGTGCTTGCGGGATAGGCTTGAGAGGGTAAATGTACTCCC
GCGGGTTACTTTCTTTTGTGCTACCTCCCTACAATGTGAACAGTCATATGTCCTCAGAGCGGTGACATTG
GAAGTGTGCTAACAGGCCATGTTCAGCACCGACCCAGTGCGACAATGAGCATTGGGCTGTTTCTTGGACT
TCGGATAAGAATTGGGGCGTGCCTGTCACTAAACACGCGATGTACTCTGATTACGCGTTTGATTGTAACT
CCGCGCGTGCGCGCTTAGGGCAATATGCCTGCTCATATGGATGCATAAGGCAATAAGCACGCCTCTGTCT
TAGTGATCGCCCGACCTGGGTTTGTTAACCTACCCTCGCAAATGGGTGTTGCAACTGAGGAA--TGGCAC
GATGAGTGATGAAACGAAACTAGACGTGGGGCCTCCATGTTCACGTGCGGTTGACTGCCGCTCCTTAGCC
GTCTTCCAGGGTGTCCAAGGTTTATCAGTAACGACTTCACGGCTATACAAGAAACAGAGATACACTCATA
ACGCAGGGGCATGTATGCCTCTGCGCTTGGGCAATGTGCTGTATTAACCTCTATGCTA--GCGCACGTGC
TCAGGCATGTTACTCATGCTCTCTATTTGTCGGCGACTACTCTACTATACCGGTGACTCTCTTTCCAAGC
ACAAGGTGTTGCTAAACAATGAGGGA------------CTTTGAACCTCTGTCAGAACGAAAGCCACTGC
TGGGGAACCTAGGGCTCCGTTTGCCGCGGGGAGAATCTGCGGGTGGAACTCCGCGGTGCACTACAACCTT
ATGCAGAAAGGGGACTAAACCTGCATTCCTACGGAGGAAAGTCTATTCACCCCTCGACTGATGGTTGGTA
GGACTGCTCAACTGTTCAGGAGAGGGAGATCTGCACGAAAGGGCCACCCCCTAGGCGCGATCGTAGTACA
CTCCCAGGATAAGCTTAACATGTGTGGGTCGCGAGGTACTATACAAGGGGCTGTACCCGTATCCACCACC
CTACCTAGGAGCAAGGTCTCGGGCCCCTGTTGAATGAGGGGTAAGGATTTCTGCGCAGGCAGGGATGTAC
TCGGTCTTGTGTCCCCCCGTGGAAGAATATCCTTGTGCCCACGGAGGGAAACACAACTCCAATCTATAGA
AAGGTACAGTCTGTCTAACCTCGTGCACACATTCGTGGAATAATAAGAGATTGGATTCCCAAGTCGTGGG
GAAGCAACGGAGCGCTTCTAATACTAGGATTTCTGCACCACCATGATAGAGTATATTGGAGATGCATCAC
GAGGACACGTCTGGATGGGGGCCTGCGCTTGCGTGAAGCCAACTCTCTTTGCACGCACCCCCGGACGGAT
GTGACACCAAATAAACATGCCTACGAGGGATTCCTTCAGGAAAAATAATTGAAGCTAGAGGGAGCACTAT
TTGAGCTCAAAACATGGAGACTGCAGGACTGAATGCGGATACGCGTTCTATAAGGGAAAGTGTCGCATCC
CCGAGGGAGTGTGTGTGCACGAGCCTATACGGTATCGGAATTGATCGTTAGATGTGCTGCGTGAGGTCGT
GAGTGAATTGCCACTTACGTGGATCAACAACCGCTGTCATAAAGATCACGAGGGAGACGGCGGGAGGAGG
TTTATACCGTACGAGCTGCCGGGGATGTCCGAGCAGATTAGAGCTTGATCGGAGGCTATTGGCTACGTGC
GAGTGCCGTACTGATATAAAAACAACTTCTCCATGAACGAGAGTGAAACTTAGCACCTCCCACCAACCTC
ACCTGACATGAAGACAGCGAAATTCCTACTCAGCGTCACTGACAGCTCACAAGGTGATGCCCAACCGTTG
AGCCCTAAGGAAGAAATTTTATCTTAAGCTGGAAGAATGAAAGTTTTGAAACATTCGGATGGTTTCTGGC
GCATTACTGCATGAATTTGGCAATACATAAGAACGCGGATGAGATGGCATATCCCACTCTGCGGATCATG
TTGCGGCTTGGCCTGGGAGCCCGGGTGGGTGTTTGGTGATGGGGTAATTCCCTTCCCTAACTTTATACGG
ATGGGCGCTTGCACAAATGCCCCCCGGCGCGCGCTTGGGTGCGGGCCTGGGCGCGCGCGTGCGGTGGGAG
GTCTTGTCATCTTCGCTATCGCAGACTCGCTGCTGTGTATAACTCTAAGGCATTCCACGTGCGAGCGCTC
GCTTTTTTGCAGCCGGGGGCCTATGGGCGCACGCATCTATATCTACAGGCGAGAAAACTGATAAAGTTCT
GCATCTCAAAGGACTCTG--GAAATATTACCATTCTGAAAGCAAATTGGCGTTTAAAGCTACTGTTAAAC
ATGCGAGCCTGGTCGTAGGGCTGGCTCCAGCCATTTCCTTATGGTGGAAATCTAAAGGCCTGATGGAGGG
CCGTAGTCACTGGGTGGGTTGAGGACTGATATTCGAGGAAGCAGGTGCGTTCAAAGTGAAGCTATGACGG
GGGTCCATAAAAACACCAGCGGCCACCCGCCCATGGTGGAACATGTATCGGTGGTAGATACGCATACAAG
AAGAGGGATGCTATGCGTAGCAGCGTGTGTGAGGGTCAATGTCCACGCGGGA------GGTGAACATGGG
ACGCGATAGCATCG------------------GCCTGGTCGAGGGGGCACCCTCGTGCCCTCGGTCGATC
TGGAACATGAAGAATCTAACTGCTCTCCAGCTGTTATCGCGTTCACTTACAGGGATATAATACAGCTAGC
ACACCCGATCGTAAGAAGATAAAAGTACATAGAGTCGCAGGAGCGTTCGGTTGGGAATACCTGGGAGCCT
TCATACGCAAAAACGCAAAGCAACGGGCACGCGCACCTAAGCGGTAGTTGGTATCCAATCGAGTTTGTAG
ACCAAACCGCAGATATGCTACCCACTGAATAGGTGTGAAAATGTCTGGCAATGGCCGCACGTAAAAGTTG
GGCCGCTAGGTTTAAACCAAGACGGTAGAGCTCTAGATTGTAAAGAAGCCATGGTTTCTGGAACGTTGTT
GATCACATACCCGAGAATGAGTGATGGACTTATGCTGCGCGCGAACACCGTGAGATAGGCCTCACACTTA
AAGGGGCCATGT--ATCAGGACCAGTGGCACGCATGAGGCTCGGGTTTACACAGAGAGAAACATACGCTA
CTAAGTAAGCGCGCAGGCGCGGATCCTCTGCTGTTGGGGAGAGTATTGATTGGACATC----AACTGACG
TTGCCTGAATCGCGATGGGCCCCAGAATCCGTCCGCTATCCTGATTATGATCTGTCTCAAGTTCGTGCCA
AAGGAACATACATACTACAGTCCCGAATCCTTGCAGGCTCGTGAGGAAAGTTAACCTTGGACTGTTGGTA
ATATGCAATACCGCGTTGGTAGCTTTTGGTATTTTTCACATTAGTTGATTGATGTAGGAACATAACGTCC
CTGCAAATCCTAGTATGACACTCAGGGAGATGTGGAATAATCTAACGCAGGAATACCGACGGAGAGCTCA
GCATAAATAACCCTCGTTTGAACGCTGGAGTCATTAGCTCGTCGCGCGGGGTGCTTCTGCAAACCTCTTC
TGGTCCAA--CTGAAAAGAAGT--GCGTCATTCGTTTAGACCTATACTTTACCTGCGCGCGTGCCTTTAC
CTCA
>KC411777
------------------------------GGGTCCAAAGCGGACGCCCCAATCAAATCTGACCGTTGTC
TCTATTCTGCCCACACCCTGCCTCGACCAGCGAGTCAGAAGTGGCATTGTGAGGGTACGGTGGTGCGAGT
GCGGCAGTCCGTGTGGAAGCGCAGCCGTGTCGATGCGCAAATGTCGGGGCGAGAATGTAAATGTACAGCC
TTGGTTTCCTTTATTTTCCTTTAGGTCAGTACAATGTGGTGAATTCTTTGACTGCACACAGGTGGTCCTG
ACGGTGTGACCCGTGGGTACTGTCGTAAAAGC----CTTGGCCAATGAATGTGCGGGCATTAGCTGGAGT
CTGACTGGGAGTTGGCGGGCGCGTTTGATTACTGAACAACTGTATTTTGTCTCGATGCTTTCGTGAGGGC
CCAGCTCTTCCAATTTGGGGCCACATTCGCCTGTCTTTGCTAGCCTAAGGCAACAAGCATGTTTTTTTTT
TTAGTAGCGA----------CTTGTTACCCGTCCTTATGTCACGGGTGGTTGAAGTACGGCTGGTGACGG
TGTAGGAAATTCGCGGGAACTGGAGATGGGACGGATTGCTACAGTGGCGTGTTGACCTAGTTCCGGGACC
GAGTGAAGTTGTCGCCGCAACACATTGCATGGGAGCGCAGGGTACTCATTACACGAGGACCGCAGTATTC
GGGGGGGTTTCTCTTTTGTTTGGTCTGTCGTCAATAATACTTCTCTATTATTTGTTGT--GCCCGCTTGT
ACCCTTGCATTTTG------CTGTCTGAGCCTGCTAACGTCGTATTCGGCAGCTTACATGCTTTCCGAGC
ACAGGGATTGTTTAAACACTAAGATTCATCGTCTAGGCATCAGAACGAGTAAATATTCGAAGGCGGATGC
TGGGGATGTAAAGGCTCCGTATGCAGCTGGGACTGTATTGGGTGAAGGAAATAAGGTGAGCTACGCCCTT
AGGCGACAACGGTGTTAAACGTGCTTTCATCAGGACGACCGCATCTGGACGGCTAAAGTCATGGTTGGTT
AGGGGCCTGTACACTACATCAGAAGGAACACTGCTCACTCGGCACTATCCCTGCACGAGAACGCGTTACC
CTCCGCGGATACTGCTGAGCTGAATGGGGCGTGAGCTGGTCTGAAGCAGGGGCTCACGGGGTCTACGCCC
GTCCCTTCCAATCGGGGCTCGGTCCCGTATTGAAATACCAGTATGGGTCTAGAGGTAAATCGGGTCGCGG
AGTCCAACGCCTCCCCGCGTCCTAGAGTCGGTCTCAGCCCACGGACGGAAACACAAGTCCATGGTAGTCA
GAGGTAAAGTCTGTCTAACCAGGTGCACACCTAGATGGCCTAATCAAAGCTAAAATGCCCAGGTTAACGG
GAATGGACGGACAATTACTAGCACTAGGAAGCGCGCATGATTACGGTAGAGTGTATTGGAGATGCAGAGT
ACGCACACATCTGGATGGCAGTCTACAAGCGATCTGGGGTAACTGTATCTGCACGCACCCCCGGTGTCAC
ACCCCACCAAATACGAGTGATTGGAGGGGAGTCATTTAGGAACGCTGATTGCCATACTAAGGAGCACTAT
TTTGGCTCAACAGTTGGAACCTGCAGTTCTCGCACAGGATACGCGTGCTATACGGGGATCGTAGAAATCC
GAGCGGGAGTGTGTGTGCACGAGCCTATACGGTAACGGAATTGATCGTACGATGAACTGCGTGTCAGATT
ACGTGACTAACCACTTTCGTGCGTAGACGTCAGCGAGCGTACAGATCACGCGGGAGACGGAGGGAACCGG
ATTAAGTAGTGAAAGGGATGTCGGATGTAGGAGCGCGTGTGAGCTAGACAGCTAGCTGTTAGGCGCCCGC
GAACAAGCATCTGCGCTAAGAGCACCGGCTCCGTGATTGAATTGGACATTTACATGTT--CACCGACCGG
CTTTGAAAATAAGCAGGCGAAGTTGCACATACGCATCATGACCTTCTCAAAACAGCCCCTCCGGGGAGTG
CAGGGGAGAAACGGAATGCCCTATTGCATTGATGCACTTCCATGCTGGTTAGGTGTATGCGGGGGTATAT
GGCTGCGTTTATGAAGACGCGCTTGTGTACGACCACGAGCGAGATGGGTGGCGCGAATTGGCGCGGGGGT
GCTTGGTTGCACATCGAAAAGCCCCTGCTGGTCAGCTTACGCGGCTGTTCTCCTCCCTAAACATCTGCCT
GCGCGGGCGTGCTCACCTACACTCAACCTCTGGCTTACGTTCGCATGTGGGGGGGTGCGCCTAGGTGGTC
ATCTTCTCATTTACGGTAGCGGGCACGCGGGCAAGTGCTTCACTTTCAGGAACTCCTCCTGAGACTACGG
CTCTGCGTTTAACCGGAGGTGTGCGGGTGTGCGCGTATCTAAGGATGCGAAGAAGCGATGATAAAGTTTT
GCATTTTCAAACAAGTGTCCACAATATTCTGAATTTAAGCGTACCCATCACTTTAAGCCTGATGCTGACG
TTTTCGGCTTACGGATGTTGTGCACTCCTACCTCATGGATTTTCTGGAGTCCTAAGGGGATGAGGGAAGG
ACGTATACAATGGGTGGGAAAAAAACTAAGATGAAGGGTAGTACGCGCGTGCAAACTGTGAGTTTGACGG
GGGTCCATAATCACGTTTAAGGTGGCCCACCCTCCATGTCGAGCGAGTTGGTCATGGATGTAAAGTGAAG
AGATGGTCTAATGTGGGTCACCATAGTAGCGAGGAGAGTGGCCACAGCGGGACGCCTCTAATAAGATAGC
ACCCGGGTCAGCAAAGAGGGTTGGGGTCTTAAGTGTGGGTGTAAGGCCCTATCCCTCAGAGAGAGAGAGG
TGGAACTCTCAATATCTAATTGAAAAATCCATTCACCTCCATAGTACTTCTCGGTTGGAGCATTGTTATG
TCGACCGCCAGCGAGAAGAAGCAAGTACTATTAGGAGCATCGCGGCAGCGGTCGGGCTTCTTGAGAGCGC
CACTACCCCCCATCGCACTCTGTCGGCTACGCAGCAGTAGGCAGACGTACGTATCCAAGTGAATTTGTAA
ACACAACCCCCGCTATGCTACCCCCTGAATCGGTGCGAAAATGTCTGGAAGTGGCCGCGCGTAAGCGTTT
GGCCGCTAGGTTTAACCCTGGAAGGCCGAATTGTGATGTGGAAGAAAGCCATGCTTGCTGGAACATTGTT
GATCACGTACGCGCGAGTGCTTGATCAAGTTAGCGCGCTGAAGAAACTGCGGAAATTTGGCTGGACCTTA
ACAGTCCCATTATCCAACGGCATTCTGGGTCGCATGAGGCAGGGGTTTACACTCAGTCAATGCTACGCTA
ACAAGCAGGCGCGCGTCAGCGGATCCCATTCTGTCAGGGAGAATATTGATTGGAGCTCCCACCGCTGCAC
TTGCGTTGATAAAATAGGTGCCCACAGTCCTACCTGTATCCTGAGAGTGATCTGTCAGAAGTAGTCGCAA
ACGGAACCTATATACTACAGGACCGTGTCCCTGGAGGCATGCGAGCGTGAAGACGTAGCAACTGATGGAA
TTCTTTCATACCGCCTTGGCAGGTCTATGTCATTCTGACAATGAACACATAAATTGGGACGATAACATGA
TTACCATTCCTATTATGAAACTCAGGGAGGGCCGAGTTGCTATTACCCGCGAGTGCCGGTAGGCAGCTAA
ACCTGGTACCCCTTCGGCTGAAGCAAGCAAATGTCGGTAGCTAGCGGGGGAAGCTACTGCAGCACTCTTG
TTGCGCCCCCCTGACCGCGTAAAAATGATTAA----CTCCAGTTTCTCTCCTCTGTGTTCGTCTCTATAA
TCCC
>KC411796
------------------------------GGGTCCAAAGCGGACGCCCCAATCAAATCTGACCGTTGTC
TCTATTCTGCCCACACCCTGCCTCGACCAGCGAGTCAGAAGTGGCATTGTGAGGGTACGGTGGTGCGAGT
GCGGCAGTCCGTGTGGAAGCGCAGCCGTGTCGATGCGCAAATGTCGGGGCGAGAATGTAAATGTACAGCC
TTGGTTTCCTTTATCTTCTTCTAGGTCAGTACAATGTGGTGAATTCTTTGACTGCACACAGGTGGTCCTG
ACGGTGTGACCCGTGGGTACTGTCGTAAAAGC----CTTGGCCAATGAATGTGCGGGCATTAGCTGGAGT
CTGACTGGGAGTTGGCGGGCGCGTCTGATTACTGAACATCTGTTTTTTGTCTCGATGCTTTCGTGAGGGC
CCAGCTCTTCCAATTTGGGGCCACATTCGCCTGTCTTTGCTAGCATAAGGCAACAAGCATGTTTCTTTTT
CTAGTAGCGA----------TTTGTTACCCGTCCTTATGTCACGGGTGGTTGAAATACGGTTGGTGACGG
TGTAGGAAATTCGCGGGATCTGGAGATGGGACGGATTGCTACAGTGGCGTGTTGACCTCGCTCCGGGACC
GAGTGAAGTTGTAGCCGCAACACATTGCATGGGAGCGCAGGGTACTCATTACACGAGGACCGCAGTATTC
GGGGGGGTTTCTCTTTTGTTTGGTCTGTAGTCAATAATACTTCTTTATTACTTGTTGT--GCCCGCATGT
ACCCCTGCGTCTTG------CTATCTGAGCTTGCTATCGTCGTATTCGGGCGCTTACATGCTTTCCCAGC
ACAGGGATTGTTTAAACACTAAGACTCATCGTTTAAGCATCAGAACGAGTAAATATTCGAAGGCCGATGC
TGGGGAAGTAAAGGCTCCGTGTGCAGCTGGGACTGTATTGGGTGAAGGAAATAAGGTGAGCTACGCCCTT
AGGCGACAACGGTGTTAAACGTGCTTTCATCAGGACGACCGCGTCTGGACGGCTAAAGTCATGGTTGGTT
AGGGGCTTGTACACTACATCAGAAGGAACACTGCTCACTCGGCACTATCCTTGCACGAGAACGCGTTACC
CTCCGCGGATACTGCTGAGCTGAATGGGGCACGAGCTGGTCTGAAGCAGGGGCTCACGGGGTCTACGCCC
GTCCCTTCCAATAGGGGCTCGGTCCCGTATTGAAATACCAGTATGGGTTTAGAGGTAAATCGGGTCGCGG
AGTCCAACGCCTCCCCGCGTCCTAGAGTCGGTCTCAGCCCACGGACGGAAACACAAGTCCATGGTAGTCA
GAGGTAAAGTTTGTCTAACCAGGTGCACACCTAGATGGCCTAATCAAAGCTAAAATGCCCAGGTTAACGG
GAATGGACGGACAATTACTAGCACTAGGAAGCGCGCATGATTTCGGTAGAGTGTATTGGAGATGCAGAGT
ACGCACACATCTGGATGGCAGTCTACAAGCGATCTGGGGTAACTGTATTTGCACGCACCCCCGGTGTCAC
ACCCCACCAAATACGAGTGACTGGAGGGGAGTCATTTAGGAACGTTGATTGCCATACTAAGGAGCACTAT
TTTGGCTCAACTGTTGGAACCTGCAGTTCTCGCACAGGATACGCGTGCTATACGGGGACCGTAGAAATCC
GAGCGGGAGTGTGTGTGCACGAGCCTATACGGTAACGGAATTGATCGTACGATGAACTGCGTGTCAGATT
ACGTGACTAACCACTTTCGTGCGTAGACGTCAGCGAGCGTACAGATCACGCGGGAGACGGCGGGAACCGG
ATTAAGTAGTGAAAGGGATGTCGGATGTAGGAGCGCGTGTGAGCTTGACAGCTAGCTGTTAGGCGCCCGC
GAACAAGCATCTGCGCTAAGAGCACCGGTTCCGTGACTGAATTGGACATTTACATGTT--CACCGACCGG
CTTTGAAAATAAGCAGGCGAAGTTGCACATACGCATCATGACCTTCTCAAAACAGCCCTTCCGGGGAGTG
CAGGGGAGAAACGGAATGCCCTATTGCATTGATGCACTTCCATGTTGGCTAGGTGTATGCGGGGGTATAT
GGCTGCGTCTATGAAGACGCGCCTGTGTACGACCACGAGCGAGATGGGTGGCGCGAATTGGCGCGGGGGT
GCTTGGTTGCACATCGAAAAGCCCCTGCTGGTCAGCTTACGCGGTTGTTCACCTCCTTAAACATCTGCTT
GCGCGGGCGTGCTCACCTACACTCAACCTCTGGCTTACGTTCGCATGTGGGGGGGTGCGCCTAGGTGGTC
ATCTTCTCATTTACGGTAGCGGGCACGCGGGCAAGTGCTTCACTTTCAGGAACTCCACCTGAGACTACGG
TTCTGCGTTTAACCGGAGGTGTGCGGATGTGCGCGTATCTAAGGATGCGAAGAAGCGATGATAAAGCTTT
GCATCTTCAAACAAGTGTCCACAATATTTTGAATTTCGGCGTACCCATCACTTTAAGCCTGATGCTGACG
CTCTCGGCCTACGGATGTTGTGCACTCCTACCTCATGGATTTTCTGGAGTCCTAAGGGGATGAGGGAAGG
ACGTGTACAATGGGTGGGAAAAAAACTACGATGAAGGGTAGTACGCGCGTGCAAACTGTGAGTTTGACGG
GGGTCCATAATCACGTTTAAGGTGGCCCACCCTCCATGTCAAGCGAGTTGGTCATGGATGTACGGTGAAG
CGATGGTCTAATACGGGTCACCATAGTAGCGAGAAGAGTGGCCACAGCGGGACGCCACTAATAAGATAGC
ACCCGGGTCAGCAAAGAGGGTTGGGGTCCTAAGTGTGGGTGTAAGGCCCTCTCCCTCAGAGACAGAGGGA
TGGAACAGTCAATATCTAATTGAAAAATCCATTCACTTCCATAGTACTTCTCGGCTGGCGCATTGTTATG
TCGACCGCCAGCGAGAAGAAGCAAGTACTATTAGGAGCATCGCGGCAGCGGTCGGGCTTCTTGAGAGCGC
CTCTACCCCCCATCGCACTCTGTCGGCTACGCAGCAGTAGGCAGACGTACGTATCCAAGTGAATTTGTAA
ACACAACCCCCGCTATGCTACCCCCTGAATCGGTGCGAAAATGTTTGGAAGTGGCCGCGCGTAAGCGTCT
GGAAGCTAGGTTTAACCCTGGAAGGCCGAACTGTGATGTGGAAGAAAGCCATGCTTGCTGGAACATTGTT
GATCACGTACGCGCGAGTGCTTGATCAAGTTAGCGCTCTGAAGAGCTTGCGGAAATTTGGCTGGACCTTA
ACACTCCCATTATCCAACGGCACTCTGGGTAGCATGCGGCAGGGGTTTACACTCAGTCAATGTTACGCTA
ACAAGCAGGCGCGCGTCAGCGGATCCCATTTTGTCAGGGAGAATATTGATTGGAGCTCCCACCGCTGCAC
TTGCGTTGATAAAATAGGTGCCCACAGTCCTACCTGTATCTTGAGAGTGATCTGTCAGAAGTAGTCGCAA
ACGGAACCTATATACTACAGGACCGTGTCCCTGGAGGCATGCGAGCGTGAAGACGTAGCAACTGATGGAA
TTCTTTCATACCGCCTTGGCAGGTCTATGTCATTCTGACAATGAACACATAAATTGGGACGATAACATGA
TTACCATTCCTACTATGAAACTCAGGGAGGGCCGAGTTGCTATTACCCGCGAGTGCCGGTAGGCAGCTAA
ACCTGGTACCCCTTCGGCTGAAGCAAGCAAATGTCGGTAGCTAGCGGGGGAAGCTACTGCAACACTCTTG
TTGCGCCCCCTTGACCGTGTAAAAATGATTAA----CTCCAGTTTCTCTCCTCTGTGTTCGTTTCTACCT
GCTT
>KC796074
CCCCGGAGTCGCGGAGGTGTCGGGGGGTCCGGGTCCAATCGGGACGCCCGCCCGAGGGTTGACCGTGCGA
ACTGTTGGATCCGGCGTG--CCTCGACCAGTCCGGCCGAACTGGCGGTGTGAGGGTTTTGGGTTGCGAAT
TTCAGTCTCCATGTGGCGCCGCGGTTCTGGCGGGCTGCCGGGGTAGATCTGAGAGCATAATTGGACCGTG
ACGGGCACATTTCTCTGCCTCTTCTGGTTTACAAGCTGAAGAATTATTTGACTGCAGCGGGGTGGTCCTG
GTGATGTGCACGTTTCCCAGTTTCCTAAAAGACTGGCTATCCCAATGAGCCTATATTTTGGCACTGGAGC
CTTAATGGGAGCTGGGATGCGTCTGGGATTACTGGATGGATGTACTTTCTTTCATGCTGGGCGTGCGAGT
CCGGGCCTCTGGCTGTGGCGCACTGGGTTTTTGCGTGCTATAGCATGGACGCCTCGGCGTGGGTATCTCT
TATTACGCGCTTCCAGTGAAACTGTTAACCTGCCCAGACTGTTGGGTGCTTGAACTACAAGCGTTGGGCG
GATGTTGAGTAACCAGATCGTTGAGCTGGGCAGCCCTGCTACGAAACTATATGATAAGCGGCCTGGAGCC
AATTTGACGCGCGTCCCCGGCAGCTAGAATCCGCCTGCTCGGTTATTCAAGACCTTCAGAGTCAACTTAT
AAGGCCGGTTGCGTTTCTACCTCTCTATGGTCCGATGTCTGTGGTGATATTGGCTAAAGCGCGTATGCGC
AGGGATCTGCTACTGGATGCGTCTATTGGCGTGGGGGCGCATTACTCGACAGCTGAATGTTTTACCGACT
GTACGGACTAATTAGACACTACCCCTGATGGCGCCCGGCTGGCCGTGATCAAATATGAGAAAGCATCTGC
TGGGGAGAATGAGGTTCCGTGCGCCGATGGGACTGTCGTTGGCCGTAACTCCACGGTGCGCATGTCCCAT
ACGCGCCAAGGGTGTGTCTCCTTGGTTCCTACGGAGGAAAGTATATTCACCCTTAAACTTTGGGACTGGT
GAGGGCCTTAACGTTACAGGGCGGTCCAACCTGCGGCCGAGGCCATTAGCAGGTGAGAGACTGTGTTTCC
GTCCTCGGATAGACCTTCAGTGAATGGGACGTGAGGTTCTGTACCGCAGGGAGTAACCTGGCCTGCTCCC
TGCCGTCGACCTAAGGTCTCGGTGCCCTGTTGGCCAGGCATGCTGGATTTCGGCACGTTCCGGGATGCAG
GCTCGACTAAACCCCCGTGTGGTTGCATAACTCTCAGCCCACGGGCGGAAAGACAAATCCAAGCTAGTGA
CTGGTATCGTCTGTTTAACCAGGTGCACACATGCATGGCCTAATGCTCGCTAAAATTCCCAAATCGTCGG
GAATACATGGTCAATTACTATCACTAGGAATTTTGCGAGGCTCAGATAGAGTATATTGGAGATGCAGCCA
GATCACTCGTCTGGATGGTTGTTTGAAGGCGATCGCGGGCAACTGTGTCTGCACGCACCCCCGGGTCCAC
GCCCCACCAAATGAGAAACATTGAATGGGAATAGTTTAGGAGGCCTACTCGCAATAAGGAGGAGCACTAT
TTTGCATCAAGCAATGGAGACTGAGCAATTGCGACTAAATAAGCGTACTATACGGGAACCGCTCGTATCC
GAAAGGAGATGTGTATGCACGAGCCTATACGGTAACGGAATTGATCGTACGATGAAACGCGTGACATGCT
ACATAGTAGACCACTTACATGAATCATCAACCGCGATCATACAGACCACGCGGGAGACGGAGGGCGAGGG
ATTATATATGGACCGGGAGCTCGGATATGACATCGTGTGTGATGTAGATCGGCTGCTGTTGACTAGCCGC
GAACACGTCTATTCGCTAAGAACACCGGTTCCACGGCCGACTTGGATCATTTGAATTTACGAGTGACCGC
ATCTTCCAACAACACAGGGAAGTACCTTTTACGCGCCAATACGCTGCAAGTGATGCATAACCAGCCAGTG
AACCTGAGGGCGGCCTACCCTTTTTACGTTGGAAGCATCTGCTGCTGAGCGGTGGTGTGCGGGCTCATGC
GCATTGCTCTACGAGCAGGCTCATTGATACATTTGAGAATGAGATGCTCATGTGAGATATAGGGGTCATA
GTGCGGCTTCACGTGGAGAACCGCCTGCACCTATGCTTTCGCTCCTTGAGCCTTTCACACATATCTAAAT
TTGGGGTGATGCACAGATGGAACCAGTCGCACGCTTGTCTGCGGGGGCGGGCGCGTGCGCACTCCTGGCA
GTATGTGAGTCTACGGTATAGCGGCTTCGGGCGCGTGCTTAATTTGGAGGCAATCCGCTGGAGAGCATGG
GTCTTGGCTTTCCCGGGCCTGTGTGGGCATTCGGCTCTCTCATTAGGGGGTCAAGCGATGCTAACGCTAT
GCTTTGTCCGGGAACAGTGGCCGGCATAGTCAATCTGACTCTTCCCATAATTGCATCGCTCATGATTCGG
CTTGGATGCTTGAAATTCCTTTCACCAAATTTCAATCCCTTATCTGGAAACCTAAGGGCTTGAAACGAGG
GACTCGGTACTGGGTGGGGCCACTCTTAGTGTAGCAGGGTGCCAATCAGGCCCGTCTGCGTC--TGTTGG
GGGTCCATAAATACTTAAGGGGCCAGCCGCCCTGGATGAAGTGGCTCTCAGTGGCTGGATATGAATGAGC
CGGGGACATGCTACGGGTTCTCTTGCTACTGAGGGTAGGTAACCTAGCCCCCCCCCCCTTTTCGAGTTGA
GTGAAAATGACCTGCAGAGAGCGCGAGACCGAGGCCAACTAG----GAATCCCCCTGAGGGATCTCAGGG
TGGAGATTCCTCGCTCTAGCTGAAGGCTCCATTCGGGTCCGTGCTCGTACGGTCCTGCCGAAATGTTATA
ACGAAGCGAGGCGGGACGGCGCAAGTACGTGACGGAGCAAAAAGGCCAGGGTTCCGCTAGTGGAGAGTGC
AACTACCCGCAGACGCAGTCACACGGGTACGGCCGAATAGGTCTACGTACTGATGCAAGAGAATTTTGGC
ACAGAACCCCCGTTATATTTCCGACTATGTCGGCACGAAAGCGTCTGGGACTGCCCAAGTGTAAGCGTCT
AAGAGATAGGTTTAACCCAAGAAGGTGAAAATCTACATTGCAACAAAACCGTGCTTACTGGAACGTTGTT
GATCACGTACCCGAGAATGAATGACGGAATTACTTCGCTCATCCGAGTAGGACGACCGGCTTCAAGCTTA
AAGGGGCCATCAGAACAAGGAAGAATGGTGCGAATGCGGCAGGGGTTAACACAGTCAGAATGCTACGCTG
ATAAGTCAGCGCGCCGAAGCGGATCTAACTCTGTACGGGAGAGTTTGGGTTTGAAGTCGACCAATTGCAT
TTGAAAAAATTTCATAGGGCCCCAGATG--CATTGCTAAACTGAGACTACTGTGTCAGAAATTCGTTGTG
AAGGGTCCTATATACTACAGGACCCGACCCTTGCCGTCATGTGATCACGTAGAACCACAAACTGATGGAA
ATATGCATTTCCGCTTTGGTACGTCTGTGTCACTCTTCATGCATCACATTGAATTAGGGTTCTAACATAA
TTAACACTCCGAATATGCGCATCAGGCCGAGTTTCGCTCAGGTAACCCAGGAGTTCAGATGCCAGCTTCG
GAGTGGTCCCAGATAAGTTGAATCAGGCAACACTCGGCCAATAGAAGGGGGCAGCAGTGCACTACTCTGC
TAGCAGTC--CTGCCCCTCAAATCTTGACCAACATGTTATGCCAGGATGGGTCTGCGTGCATCTGCCTTT
GCGT
>KC796090
GGACGCCGCTTCGCCGTTGTCC--GGGTAAGGGTCCAAAGTCGAAAAGCGCCAGCGATATGACCGCATGA
TCTGCTGCACCCGGCGTG--CCAAGACCAGTCCGTCCGAACTGGCGTTGTGAGGGTTTTGGGATGCGAAT
GCCAGCTTCCCTGTGGCGCCGCGGTACTGGAGGGGCGCCGCTGTCGGGGTGAGATTTTAATTGCTCGGTG
ACGGTTACATTTATCTGCTTTTTCCTATGTACAAGCTGAAGAATTATTTGTCTGCAGCGGGGTGGTCCTG
GAAATGTGGACGATGGGTACCTTCATCGAAGAACAGATCTCCCAATGAGGTTCTATCTTGGCGCTGGAGC
CTGGATGGGAGTTGGGGTGGGTTTGTAATTAGTGAATGGATGCACTCTGACTACTGGTACTCTTGCGAGT
CCGGGCGTCTCACTGTGGGGCATTGGGTCTTTGCCTCTTATAGGCTGGCCGCCTCGGCGTCTGTCTCTCT
TTTTACGCTCTTCCCGTGAAACTGTTACCCTGCCTTGACTGATAGGTGGTTGAACGACGGTTGCTGGCCG
GATGTTGAGTAACCCGGCACTTACTTTGGGCAGGCCTGATTCCCACGCCTATAATATACGGTCCGGAACC
AATTTAGAACCAGTCCCCAACATTTTCCATCCGCATGCTCGCTAATTCAAGACCTTACGAGTCAATTTTC
TCTCCCCAACGCGTCTATCTCTCTTTATAAGCAGGTGTTTGTTTTGCTTTTGGCTAATACGCGTGCGTGC
TCGGGTTGGTTATTGCCTGGGCGCGTTGGTGGGGGGACGTCATAGTTTACCGTTGACTTTTTTACCTCTT
GTTGGGATTAATTAGACACTACCCTTTGTGGCGCCCGGCTTCCCATGAGACGATATCGTGAGGCGAGTGC
TGGGGAGAAACAGGTTCCGTAGGCCGCTGGGACTATCACTGGCCACAATTCCACGGTGCGCATGAGCCAT
ACGCCAATCGGGTGTGACGGTTGCGTTCCTACGGAGGAAATGGTCTGCACCCGCAGACTTTGGGACGCGT
GGGCTCTTTAACGTTACAGGGCGGAAAAGGATGCGGCCCAGGGCGTTACCATCCGCGAGAATACGTTACC
TCTTTCGGATTCGGCTGAGTTGCGTGTCACACGATATACTATACAGACTCGAGTCGCCGTTTCTACTGCC
TGCCGTCGAATTAAGGTCTCGGTGCCGTGTTGGCAAGGCATGCTGGATTTCGGCGCTCGTCGGGGTGCCG
GGAGGACTACGACCCCGTGTCCTATCGTAATTCTCAGCCCACGGTCGGAAAGACAAATCCGCGCTAGTGG
CAGGTACGACCTGTTGAACCTCGTGCACACCGAGATGGCCTAATGCAAGCTAAAATAACCTCGTAGACGG
GAATGAACGGGAAACTACTATCACTAGGAATTCTGCGAGGCTGCGGTTGAGTGTGTTGGAGATGCAAGAC
GATCACAGGTTTGGATGGCAATCTGAACGCGATCGCGGGTAACTGTATTTGCACGCACCCCCGGGCCCAC
GTCCCACCAAGTCAGAGTCACTTCAAGGGAATAATTTAGGAAATATGATCTCAATTCACAGGCGCATTAT
TTTGCATCAAAAAATGGAGATTGCGCAATTAACAATGGATACGCGTTCTATACGGGAAAACTTCGTATCC
GTGAGGGAGTGTGTGTGCACGAGCCTATACGGTAACGGAATTGATCGTTAGATGAAGTGCACGAATGTTT
GAATGATATCCCACTTTCCTAACTTCACAGCCTCGATCGTCACGACCACGCGGGAGACGGAGGGAACAGG
GTTATATTTGGAAAGGGACCTCGGATTGGAGCGCGTATCTGATGTAGATCGGCTGCTGTTGACTTCCCAA
CAGTACGTCTCTGCGCTAGCAACACCGGCTCCGTTCACGACTCTCAAGATGTGAGCCTGTGAGTGAGCCA
GTCTTCCATAAACATTGGGATCTACCTACTTGGCGCCAGTACGTTGCAAAGCAGGCGCCCCCTCGACGTG
AACCTGAAGGAAACGTACCCCTCTTAAAATGGAAGCATTGGCTGCTGAGCGCTGATCTACGGGCGCATGC
GCGTTGGTCTACGAACACGCTCATGCATGTTGTTGAGAATGAGATGGCAATGTGTCCTCTTCGGTTCATA
GTGCGGGTGCACCTCCTAAACCCCGTGCAGTTATGCTTGTGCGGCTTGTCCCCTCCACAGATTTCTTCGT
CTGGGGTGGCGCTCCGCTGCCCCCCAGCGCGTGGTTGTGGGCACATGGGGGTCTTTCATCGTGGATGGAC
GCCTGCGACTCTTGGGTATCGCGGTTGCGGGCACATATTTAACTCTCAGGCAACCCAAATGAGATGCTGC
GCTTACTTTTTCCCGGGCATGTGTGGTGATGCGGTACTCTCATATCGGGGTCAAGTGATGATAACGTTAT
GCTTTGTCAAGCAACAGTTCCCCACATATGCCACCTGAAACTAGCTATAGCTATAAAACTCGTTCTTCTC
TTATGATGCTTCCGATAACATTAACCGCTTCCGGCTCCTGGTTCTGGACGTGTAAAGGCCTGCGGGGAGG
GACTAAGTACTGGCTGGGAAGACTATTATAGTAGGAACGTGCAATGACCCGCAAACTGCGGC--GGATGG
GGGTCCATAAGCTCCTAGGGGCCCGACCGACCTCACTGAAACGCCTGTCGGTGGTTGATTATGAATCACA
CGGGCTGATTCTACGGGCAGACTGGATAATGAGGGTCAATCGCGTTGCCCCCCCAACCATTTAAACACAA
ATGAAACACGCTGAGAGCTCTCTCGATCCATCAGCCGGCTCA----ATGTCCCCCTGA----GAGACATC
TGGAACGTTCTCGCTCTACTTGAAGGATCCCTACCCGCCCGTGCGCGTACGGAACTGCAGAACTATTATA
ACGACCAAAGGTGGGACGATAAAAGTACGTTGCGGAGCCGCGCGGCAGGGGTAAGATGACTGGAGAGTGC
GTATACGCAGAGACGCAGTCTCACGGCTACGGCGGAATAACAATTCACACTGATCCAAGTGAGTTTTGGC
ACAAAACCCCAGCTATATTACCGACTATACCGGCGTGAAAAAGTCTGGGAATGGCCAAGTGTAAGCGTCT
AAGAGATAGGTTTAACCCCACACGGTGACGATGTAGATTGATAAAATCCCGCGGTTACTGGAACCATGTT
GATCACATACCCGAGAGTGCGTGATGTCATTATGAGGCCAATCCATACAGCAAGATACGCCTCACGCTTA
CAGGGGCCATTTGACACGGGCGGAGTGGCAAGCATGCGGCTCGGGTTTACACTCTCAGAATGTTACGCTG
CTAAGTAGGCAGGCGAAAGCGGATCTTCTTCTGTAGGGGAGAGTTTGGGTTTGATCGTGACCAAATGGAT
TTGACGTGATTTGCTAGGGCCCCATCGT--CACATCTAAACTGAGACTACTGTGTCCAAAGTTCCTTGGC
GAGGAACCTATATACTACCGGACCCGGTCCCTGCAGTCATGTGAACTCCTAAAACCACAAACTGTTGGTT
ATATGGAATACCGCCTTGGCGTGTCTATACCACTCTTCTTGTGTGCTCTTGACTTAGGTCACTACAATAA
TTACCACTCCGAATTTAATCATTAGGCCGAGTTTCACTCACGTAACCCAAGAACAGCGATGGGCGGCTGA
GACTGGTCCGCCTTCGCATGATCGAAGCCACACTAATCGTAAGGATGGGAGAAAAACTGCAATACTCTGC
TTGCAGCCCT----CCCCCTAAGGTAGAGTAGGATTTTTCGCTATCATGTGTACGCGTATTGCTCTCTGT
GGGC
>KC796078
GGACGCCGCTTCGCCGTTGTCC--GGGTAAGGGTCCAAAGTCGAAAAGCGCCAGCGATATGACCGCATGA
TCTGCTGCACCCGGCGTG--CCAAGACCAGTCCGTCCGAATTGGCGTTGTGAGGGTTTTGGGATGCGAAT
GCCAGCTTCCCTGTGGCGCCGCGGTACTGGAGGGGCGCCGCTGTCGGGGTGAGACTTTAATTGCTCGGTG
ACGGTTACATTTGTCTGCTTCTTCCTATGTACAAGCTGAAGAATTATTTGTCTGCAGCGGGGTGGTCCTG
GAAATGTGGACGATGGGTACTTTCATCGAAGAACAGATCTCCCAATGAGGTTCTATCTTGGCGCTGGAGC
CTGGATGGGAGTTGGGGTGGGTTTGTAATTAGTGAATGGATGCACTCTGACTACTGGTACTCTTGCGAGT
CCGGGCGTCTCACTGTGGGGCATTGGGTCTTTGCCTCTTATAGGCTGGCCGCCTCGGCGTCTGTCTCTCT
TTCTACGCTCTTCCCGTGAAACTGTTACCCTGCCTTGACTGATAGGTGGTTGAACGACGGTTGCTGGCCG
GATGTTGAGTAACCCGGCACTTACTTTGGGCAGGCCTGATTCCCACGCCTATAATATACGGTCCGGAACC
AATTTAGAACCAGTCCCCAACATTTTCCATCCGCATGCTCGCTAATTCAAGACCTTACGAGTCAATTTTC
TCTCCCCAACGCGTCTATCTCTCTTTATAAGCAGGTGTTTGTTTTGCTTTTGGCTAATACGCGTGCGTGC
TCGGGTTGGTTATTGCCTGGGCGCGTTGGTGGGGGGACGTCATAATTTACCGTTGACTTTTTTACCTCTT
GTTGGGATTAATTAGACACTACCCTTTGTGGCGCCCGGCTTCCCATGAGACGATATCGTGAGGCGAGTGC
TGGGGAGAAACAGGTTCCGTAGGCCGCTGGGACTATCACTGGCCACAATTCCACGGTGCGCATGAGCCAT
ACGCCAATCGGGTGTGACGGCTGCGTTCCTACGGAGGAAATGGTCTGCACCCGCAGACTTTGGGACGCGT
GGGCTCTTTAACGTTACAGGGCGGAAAAGGATGCGGCCCAGGGCGTTACCATCCGCGAGAATACATTACC
TCTTTCGGATTCGGCTGAGTTGCGTGTCACACGATATACTATACAGACTCGAGTCGCCGTCTCTACTGCC
TGCCGTCGAATTAAGGTCTCGGTGCCGTGTTGGCAAGGCATGCTGGATTTCGGCGCTCGTCGGGGTGCCG
GGAGGACTACGACCCCGTGTCCTATCGTAATTTTCAGCCCACGGTCGGAAAGACAAATCCGCGCTAGTGG
CAGGTACGACCTGTTGAACCTCGTGCACACCGAGATGGCCTAATGCAAGCTAAAATAACCTCGTAGACGG
GAATGAACGGGAAACTACTATCACTAGGAATTCTGCGAGGCTGCGGTTGAGTGTGTTGGAGATGCAAGAC
GATCACAGGTTTGGATGGCAATCTGAACGCGATCGCGGGTAACTGTATTTGCACGCACCCCCGGGCCCAC
GTCCCACCAAGTCAGAGTCACTTCAAGGGAATAATTTAGGAAATATGATCTCAATTCACAGGCGCATTAT
TTTGCATCAAAAAATGGAGATTGCGCAATTAACAATGGATACGCGTTCTATACGGGAAAACTTCGTATCC
GTGAGGGAGTGTGTGTGCACGAGCCTATACGGTAACGGAATTGATCGTTAGATGAAGTGCACGAATGTTT
GAATGATATCCCACTTTCCTAACTTCACAGCCTCGATCGTCACGACCACGCGGGAGACGGAGGGAACAGG
GTTATATTTGGAAAGGGACCTCGGATTGGAGCGCGTATCTGATGTAGATCGGCTGCTGTTGACTTCCCAA
CAGTACGTCTCTGCGCTAGCAACACCGGCTCCGTTCACGACTCTCAAGATGTGAGCCTGTGAGTGAGCCA
GTCTTCCATAAACATTGGGATCTACCTACTTGGCGCCAGTACGTTGCAAAGCAGGCGCCCCCTCGACGTG
AACCTGAAGGAAACGTACCCCTCTTAAAATGGAAGCATTGGCTGCTGAGCGCTGATCTACGGGCGCATGC
GCGTTGGTCTACGAACACGCTCATGCATGTTGTTGAGAATGAGATGGCAATGTGTCCTCTTCGGTTCATA
GTGCGGGTGCACCTCCTAAACCCCGTGCAGTTATGCTTGTGCGGCTTGTCCCTTCCACAGATTTTTTCGT
CTGGGGTGGCGCTCCGCTGCCCCCCAGCGCGTGGTTGTGGGCACATGGGGGTCTTTCATCGTGGATGGAC
GCCTGCGACTCTTGGGTATCGCGGTTGCGGGCACATATTTAACTTTCAGGCAACCCAAATGAGATGCTGC
GCTTACTTTTTCCCGGGCATGTGTGGTGATGCGGTACTCTCATATCGGGGTCAAGTGATGATAACGTTAT
GCTTTGTCAAGCAACAGTTCCCCACATATGCCACCTGAAACTAGCTATAGCTATAAAACTCGTTCTTCTC
TTATGATGCTTCCGATAACATTAACCGCTTCCGGCTCCTGGTTCTGGACGTGTAAAGGCCTGCGGGGAGG
GACTAAGTACTGGCTGGGAAGACTATTATAGTAGGAACGTGCAATGACCCGCAAACTGCGGC--GGATGG
GGGTCCATAAGCTCCTAGGGGCCCGACCGACCTCACTGAAACGCCTGTCGGTGGTTGATTATGAATCACA
CGGGCTGATTCTACGGGCAGACTGGATAATGAGGGTCAATCGCGTTGCCCCCCCAACCATTTAAACACAA
ATGAAACACGCTGAGAGCTCTCTCGATCCATCAGCCGGCTCA----ATGTCCCCCTGA----GAGACATC
TGGAACGTTCTCGCTCTACTTGAAGGATCCCTACCCGCCCGTGCGCGTACGGAACTGCAGAACTATTATA
ACGACCAAAGGTGGGACGATAAAAGTACGTTGCGGAGCCGCGCGGCAGGGGTAAGATGACTGGAGAGTGC
GTATACGCAGAGACGCAGTCTCACGGTTACGGCGGAATAACAATTCACACTGATCCAAGTGAGTTTTGGC
ACAAAACCCCAGCTATATTACCGACTATACCGGCGTGAAAAAGTCTGGGAATGGCCAAGTGTAAGCGTCT
AAGAGATAGGTTTAACCCCACACGGTGACGATGTAGATTGATAAAATCCCGCGGTTACTGGAACCATGTT
GATCACATACCCGAGAGTGCGTGATGTCATTATGAGGCCAATCCATACAGCAAGATACGCCTCACGCTTA
CAGGGGCCATTTGACACGGGCGGAGTGGCAAGCATGCGGCTCGGGTTTACACTCTCAGAATGTTACGCTG
CTAAGTAGGCAGGCGAAAGCGGATCTTCTTCTGTAGGGGAGAGTTTGGGTTTGATCGTGACCAAATGGAT
TTGACGTGATTTGCTAGGGCCCCATCGT--CACATCTAAATTGAGACTACTGTGTCCAAAGTTCCTTGGC
GAGGAACCTATATACTACCGGACCCGGTCCCTGCAGTCATGTGAACTCCTAAAACCACAAACTGCTGGTT
ATATGGAATACCGCCTTGGCGTGTCTATACCACTCTTCCTGTGTGCTCTTGACTTAGGTCACTACAATAA
TTACCACTCCGAATTTAATCATTAGGCCGAGTTTCACTCACGTAACCCAAGAACAGCGATGGGCGGCTGA
GACTGGTCCGCCTTCGCATGATCGAAGCCACACTAATCGTAAGGATGGGAGAAAAACTGCAATACTCTGC
TTGCAGCCCT----CCCCCTAAGGTAGAGTAGGATTTTTCGCTATCATGTGTACGCGTATTGCTCTCTGT
GGGC
>KC796091
GGACGCCGCTTCGCCGTTGTCC--GGGTAAGGGTCCAAAGTCGAAAAGCGCCAGCGATATGACCGCATGA
TCTGTTGCACCCGGCGTG--CCAAGACCAGTCCGTCCGAATTGGCGCTGTGAGGGTTTTGGGATGCGAAT
GCCAGCTTCCCTGTGGCGCCGCGGTACTGGAGGGGCGCCGCTGTCGGGGTGAGACTTTAACTGCTCGGTG
ACGGTTACATTTATCTGCCTTTTCCTATGTACAAGCTGAAGAATTATTTGTCTGCAGCGGGGTGGTCCTG
GAAATGTGGACGATGGGTACTTTCATCGAAGAACAGATCTCCCAATGAGGTTCTATCTTGGCGCTGGAGC
CTGGATGGGAGTTGGGGTGGGTTTGTAATTAGTGAATGGATGCACTCTGACTACTGGTACTCTTGCGAGT
CCGGGCGTCTCACTGTGGGGCATTGGGTCTTTGCCTCTTATAGGCTGGCCGCCTCGGCGTCTGTCTCTCT
TTTTACGCTCTTCCCGTGAAACTGTTACCCTGCCTTGACTGATAGGTGGTTGAACGACGGTTGCTGGCCG
GATGTTGAGTAACCCGGCACTTACTTTGGGCAGGCCTGATTCCCACGCCTATAATATACGGTCCGGAACC
AATTTAGAACCAGTCCCCAACATTTTCCATCCGCATGCTCGCTAATTCAAGACCTTACGAGTCAATTTTC
TCTCCCCAACGCGTCTATCTCTCTTTATAAGCAGGTGTCTGTTTTGCTTTTGGCTAATACGCGTGCGTGC
TCGGGTTGGTTATTGCCTGGGCGCGTTGGTGGGGGGACGTCATAGTTTACCGTTGACTTTTTTACCTCTT
GTTGGGATTAATTAGACACTACCCTTTGTGGCGCCCGGCTTCCCATGAGACGATATCGTGAGGCGAGTGC
TGGGGAGAAACAGGTTCCGTAGGCCGCTGGGACTATCGCTGGCCACAACTCCACGGTGCGCATGAGCCAT
ACGCCAATCGGGTGTGACGGTTGCGTTCCTACGGAGGAAATGGTCTGCACCCGCAGACTTTGGGACGCGT
GGGCTCTTTAACGTTACAGGGCGGAAAAGGATGCGGCCCAGGGCGTTACCATCCGCGAGAATACATTACC
TCTTTCGGATTCGGCTGAGTTGCGTGTCACACGATATACTATACAGACTCGAGTCGCCGTCTCTACTGCC
TGCCGTCGAATTAAGGTCTCGGTGCCGTGTTGGCAAGGCATGCTGGATTTCGGCGCTCGTCGGGGTGCCG
GGAGGACTACGACCCCGTGTCCTATCGTAATTCTCAGCCCACGGTCGGAAAGACAAATCCGCGCTAGTGG
CAGGTACGACCTGTTGAACCTCGTGCACACCGAGATGGCCTAATGCAAGCTAAAATAACCTCGTAGACGG
GAATGAACGGGAAACTACTATCACTAGGAATTCTGCGAGGCTGCGGTTGAGTGTGTTGGAGATGCAAGAC
GATCACAGGTTTGGATGGCAATCTGAACGCGATCGCGGGTAACTGTATTTGCACGCACCCCCGGGCCCAC
GTCCCACCAAGTCAGAGTCACTTCAAGGGAATAATTTAGGAAATATGATCTCAATTCACAGGCGCATTAT
TTTGCATCAAAAAATGGAGATTGCGCAATTAACAATGGATACGCGTTCTATACGGGAAAACTTCGTATCC
GTGAGGGAGTGTGTGTGCACGAGCCTATACGGTAACGGAATTGATCGTTAGATGAAGTGCACGAATGTTT
GAATGATATCCCACTTTCCTAACTTCACAGCCTCGATCGTCACGACCACGCGGGAGACGGAGGGAACAGG
GTTATATTTGGAAAGGGACCTCGGATTGGAGCGCGTATCTGATGTAGATCGGCTGCTGTTGACTTCCCAA
CAGTACGTCTCTGCGCTAGCAACACCGGCTCCGTTCACGACTCTCAAGATGTGAGCCTGTGAGTGAGCCA
GTCTTCCATAAACATTGGGATCTACCTACTTGGCGCCAGTACGTTGCAAAGCAGGCGCCCCCTCGACGTG
AACCTGAAGGAAACGTACCCCTCTTAAAATGGAAGCATTGGCTGCTGAGCGCTGATCTACGGGCGCATGC
GCGTTGGTCTACGAACACGCTCATGCATGTTGTTGAGAATGAGATGGCAATGTGTCCTCTTCGGTTCATA
GTGCGGGTGCACCTCCTAAACCCCGTGCAGTTATGCTTGTGCGGCTTGTCCCCTCCACAGATTTTTTCGT
CTGGGGTGGCGCTCCGCTGCCCCCCAGCGCGTGGTTGTGGGCACATGGGGGTCTTTCATCGTGGATGGAC
GCCTGCGACTCTTGGGTATCGCGGCTGCGGGCACATATTTAACTCTCAGGCAACCCAAATGAGATGCTGC
GCTTACTTTTTCCCGGGCATGTGTGGTGATGCGGTACTCTCATATCGGGGTCAAGTGATGATAACGTTAT
GCTTTGTCAAGCAACAGTTCCCCACATATGCCACCTGAAACTAGCTATAGCTATAAAACTCGTTCTTCTC
TTATGATGCTTCCGATAACATTAACCGCTTCCGGCTCCTGGTTCTGGACGTGTAAAGGCCTGCGGGGAGG
GACTAAGTACTGGCTGGGAAGACTATTATAGTAGGAACGTGCAATGACCCGCAAACTGCGGC--GGATGG
GGGTCCATAAGCTCCTAGGGGCCCGACCGACCTCACTGAAACGCCTGTCGGTGGTTGATTATGAATCACA
CGGGCTGATTCTACGGGCAGACTGGATAATGAGGGTCAATCGCGTTGCCCCCCCAACCATTTAAACACAA
ATGAAACACGTTGAGAGCTCTCTCGATCCATCAGCCGGCTCA----ATGTCCCCCTGA----GAGACAGT
TGGAACGTTCTCGCTCTACTTGAAGGATCCCTACCCGCCCGTGCGCGTACGGAACTGCAGAACTATTATA
ACGACCAAAGGTGGGACGATAAAAGTACGTTGCGGAGCCGCGCGGCAGGGGTAAGATGACTGGAGAGTGC
GTATACGCAGAGACGCAGTCTCACGGTTACGGCGGAATAACAATTCACACTGATCCAAGTGAGTTTTGGC
ACAAAACCCCAGCTATATTACCGACTATACCGGCGTGAAAAAGTCTGGGAATGGCCAAGTGTAAGCGTCT
AAGAGATAGGTTTAACCCCACACGGTGACGATGTAGATTGATAAAATCCCGCGGTTACTGGAACCATGTT
GATCACATACCCGAGAGTGCGTGATGTCATTATGAGGCCAATCCATACAGCAAGATACGCCTCACGCTTA
CAGGGGCCATTTGACACGGGCGGAGTGGCAAGCATGCGGCTCGGGTTTACACTCTCAGAATGTTACGCTG
CTAAGTAGGCAGGCGAAAGCGGATCTTCTTCTGTAGGGGAGAGTTTGGGTTTGATCGTGACCAAATGGAT
TTGACGTGATTTGCTAGGGCCCCATCGT--CACATCTAAACTGAGACTACTGTGTCCAAAGTTCCTTGGC
GAGGAACCTATATACTACCGGACCCGGTCCCTGCAGTCATGTGAACTCCTAAAACCACAAACTGTTGGTT
ATATGGAATACCGCCTTGGCGTGTTTATACCACTCTTCTTGTGTGCTCTTGACTTAGGTCACTACAATAA
TTACCATTCCGAATTTAATCATTAGGCCGAGTTTCACTCACGTAACCCAAGAACAGCGATGGGCGGCTGA
GACTGGTCCGCCCTCGCATGATCGAAGCCACACTAATCGTAAGGATGGGAGAAAAACTGCAATACTCTGC
TTGCAGCCCT----CCCCCTAAGGTAGAGTAGGATTTTTCGCTATCATGTGTACGCGTATTGCTCTCTGT
GGGC
>D84264
----AAACAAAGGGCAATGTGGGGGGGTCGGCACAGAAACTCGACGCCAGGGAGCGTAGGAAGAGGTGGG
GGTGCTTTTCCCCGAATGGGCCAAGACCCGCGAGTCCGAATTGGAAGTATGAACCTACTGGGTTGCGACT
ATGGTAATCCGTGTGGGCCCCTGGGGGTGCGCGCTTGCCAGGGTAGGCATGAGAGGATAATAGCACGGGG
TGTCTTTCATTTCTTTGCCTCTTCTGCACTACAAGATGCCAGATATTAGAGCATCAACCCGGTGGTCCTG
GTCATGTGGTCCGTGCCCACCTGCGTGCAAGCAGGGTTCGAGCAGTGACTCTGTGGTCGCGCGCTGTCGC
CTTAATGGGATTTGGGGGGTTTCTGTACACGTCAGATGAATGTCATTAACGTACTTATACTCTCCTAGGT
CCCATTCTCTGAATGCGAGGCATGGGGTATGGGCTTCTTATAAGATGTGCAAGCAAGTTTGCGTTTCTCT
TTGCGGGTGACCCGCCTGGATATGTTACCCAGCCGTGTGTGGTTGGTGACTGAATCACGGTTGTTGCCAC
GATGTTCGAACACCGAGCACTAGCAGTGGGTCGGCCTGCTACCCCGTGCTGTAATAGAAGGTGAATAGCC
CTCTTTTCACTCATCTCCTGTCTTACACATCCGCCTTCACGGCTATCACTCACAAAGTGAGTCATACTTA
GGGTTCTCGCATGTTTGCTTTTGTTTGCGTGCAGGTTGGCTGCTTGATTTCTGTGGATGTCTAAGCACTC
GCGGGTGTTTATTGCCCTCTTTTTGTAGGCTAGCTATGATCATATAATGCCGGCGAGCTTTTCACCCACT
GGACGGACTAATTAGACACTACCCTTGATGGCTGGAGGTTTCCCATGAAAAAGTATACTGGGGCGAGTGC
TGGGGAATATTCGGCTCCGTTCGCAGAGGGAATTATTTCTGGCCGCGACGGAGGGGTGCGCTCTGCCCAT
ACGCTAACAGGGTTGTGGACATGTACAGCTACGGCGGAAACAGTGTTCACGCACCATCTTCTGCACACGT
AAGGGTCTTGACGTTACAGGGCGGTCAAACCTGCGGCCAAGGCCATTGCAATGTGACAGACTGTGGTGCC
GCCCCCGGGCCGTCCTACCCTGACTGGGTCAGGACTTACTGTACAGAAGCGAGTATCCGCGCCTCTAGCC
AGCCATAGACTTAAGGTCTCGGGGCCATCTTGCCTCGGCAGTGCGGATTTCGGCGCGTACAGGGGTGCAA
TCTCGAAAACACCCCCGCGTCCTACAGTGGTACTCAGCCCACGGAGGGAAAGACAAGTCCGCGCTAGCGC
CAGGTAAAGTCTGTCTAACCTCGTGCGCACCTGGTTGGTCTAATTCACGCCAGGATGACCAAATCGACGG
GTATACACGGGGGCATACTATCACTAGGAATTCTGCGAGGGGGGGCTAGAATATATTGGAGATGCATCAC
GACCACACGTTTGGATGGACGTTTGACAGCGAACGCGGGTAGCTACGTCTGCACGCACCCCCGGTCGTAC
GTCCCACCAAATACGAGTGCTTTCACGGGAGTCCTTTAGGAAGCATCCCTGATAATAAGGGGAGCACTAT
TTTGCATCAAAAAATGGAGACTGCAACACTACTCCTGGCTAAGCGTGCTTTAAGGGGTGAGTTCGTATCC
ACTCGGGAGTGTGTTGGCACGAGCCTATACGGTAACGGGATTGATCGTATGATGAAGTTCGTACCAGTGT
GATTAGCTGACCACTTACATGAACACACATCCCAGAGCGTTCCGAGCAAGAGGGAGACGGAGGGAACAGG
GTTAAGTAGTTCCAGGGACCTCGGATTTGAACGTGTCTTGGAGCTAGAACGGTGGCTGTAGACTACCCTC
GAACACGTAGCTCGGCTACTAAACCCGGCTCCGTCACTGATTTGGAGGGTTTACGGTTACCAATGAGCCA
CTCTTCCAACAACAGGGGGAAATTGCTACTGTGCTACAGCACGTTGGCAGGCAAGCCCCCCCTCACATTG
AATGCTATCTACGGCCACCCTTCTTAAGCTGGGCTAATATACTGATTCGCACTGGTCTGTGGGGGTCTGC
GCTTGCGCTATGCTTCGTGGTGGTGTGTTGCATTGAGAATGAGATGTCCATTTGAATTGTAGGGATCATA
TTGCGGCTTCACCTCCGGAACCGCGTGCTCCTATTCTTTCGCTCTTACAGCCCTTCACACCTCTCTAAAT
TTGGGGTGGTGCTCCACTGCAACCACGCTCACGCTTGTGTAGGGTTGCGGGCACGTGGAGATGGCTGGAG
GTCTGTGAATATGCGGTAGGGCGGGTTCGGGCCTGTGCTTAAATATAGGGGAACCCTCGCGAGAATGTAA
TTCTCCTTTTTCCCGGGCCTGTGTGGGTGTTGGCGCATTTAGCAGCGGCCGCGAACCATGATAACGCTAT
GCTTGCTCAGGGAACAGTTCCCACCATAGTCCATCTAGTCCTACGTACAGCTCTCGAATTGATGATAATC
ATTGGATGGTTGTGCTAATCAAGTCCGCCTCCGGGTCCTTCTTCTGCACGGGTTCGGGGTTGAGGGGAGG
ATTGCGACACTGCCTGGGGCGAATGTGGCAGTAAAAGGTCATAGATTCGGTCCGTGTGAGAAATTGCAGG
ACTTCCATAAGCACACACGGCCAGGTCCATCCGAAATAAAAGGCCTTGCGGTTCGCGATAGTGAGTGCAG
GTGGGAAGTTGTGTGGGCACAATTACGAGTGAGGGTCGTTCACGTTGCCCGCTGAACCCTCTAGGAGAAT
TCGCGCCGCGCTGCGCAGTCTTGCAGCACTTCGCCCTCTTAAGCACTCATCCCCCTGAGGGAAGTCGGTC
TGTCACGTAGTCATTCTAAGTGACGGGCCTGTACCCCTCCATAACCCTAGAATCCTATCAAATTGTTATC
ACACACCGAGGCGCATCGCAAAAAGTACTTGACGTTGTAACTCGGCTCGGGTACCTCTTCGTGAGAGCTG
AGCTACCCCCCATCGCCGTCAATTGGTAGGGCAAGAGTCGAGCAACACACATATGCAAAAGAGTTTTGGC
GGCGAACCGCCGCTATGTTACCGACTGGGTCGGTTGGAAAAGGCCTTAGAGTACCGAACTCCACGCATAT
GGGAGCTAGGTTTATCCCAACACGGTGACACTCTAAATTGCGAAAAACCCATGGTTTCTAGAACAGTGTT
GATCACGTACGACAGAATAAACGACGGAGTTACTTCTGAATTGAGTGCAGAAGCATGATCCTACAGCTTA
ATGGGGCCATTAAATCCGGGCACTTGGGACCGAGTGCGGCAGGGGTCTACACAGTTGGAAACATACTGTT
ATAAGCGAGCGCTGCGGCGCGGCTTAGAATTTGTTGGGGAGATTGTGTATGCGAAGGCGGGTAACTCGGC
TTACGAGCATACAGTATCGCCCCCGAGACCCACCGCTAGATTGACTATACTCTGTCTCAAGTTCGTGCCA
ACGGCAAGTATATACTACCGGACCACACCCCTTCCGGCGCTGGAACGCCGCAACCCGTAATCTGTTGGAA
ATATATTAGCCCGCATTGGTATGTCTATACCATTTTCAATCTCAGCGATTGAATTAGGGTACTATCGTAG
CCCTCACTCCGCATATCAAGCTCAGGATGCGCTTTCCTCAGGTATCCCACGACTAACGGTGGGCTGCTAG
AACTGGGCCCCCTTAGGCTGAGCACGGCCGGCGTAGGCAAATGCCAGGGGGGGCATTGGGAATACTTTAA
TGGCGTAACTACCCATCCGAGCGCCTGATTTCGGTGTTATTCGGTTCTCTCTCTTCGTGGGTGGATTTTT
CTCC
>U45476
----AAACAACGGGCAATGTGGGGGGGTCGGCACAGAAACTCGACGCCCGGGAGCGTAGGAAGAGGATGG
GGTGCTCTTCCCCGAGTGGGCCACGACCCGCGAGTCCGAACTGGAAGTATGAACCTACTGGGTTGCGACT
ATGGTAATCCCTGTGGGCCCCTGGGGGCGCAGGCCTGCCAGGGTCGGTCTGAGGGGGTAATAGCACGGGG
TGTCTTTCATTTCTTTGCTTCTTCTGCAGTACAAGATGTCAGATGTTAGAACATCAACCCGGTGGTCCTG
GTCGTGTGGTGCCTACCCACCTGCGCAGAAGCACACATCGCGCAGTGATTCTGTGGGCGCGCTTTGTCGC
ATTAGTGGGACTTGGGTCGTTTCTGTGCACGTCAGATGAATGTCATTACCGCGCCTGTGTTCCACTCGAT
CCCAGCGTGTGAATGTGGGCCATGGGGTCTGCGGCTGCTATATCATGTGGAAGCAAGTCTATGTATCTCT
TTGCGGGTGACCCGCCTGGGTATGTTACCCAGCCGTGTGTGGTTGGTGACTGAAAGACGGTTATTGCCAC
GATGTTCGAACACCGAGCACTAACAGTGGGTCGGCCTGTTACCCAGTGATGTGATAGAAGTCGACTAGCC
CTCTCTTCACCAGTCTCCTGTCTTACACCTCCGCCTTCACGGTTATCACTCACAAAGTGAGTCATACTTA
GGATGGTCGTATCTTTCTTTCTCTCTGCGAGCCGGTTGGCTGTTTGATCTCTATGCGTGTCTAAGCGCTC
CTTTCTGTTTTTTGCCCTCTCTCTCTCGGCTAGCTTTGTTCATATTATACAGGCGAGCGCGTCACCGGTT
ATACGGACTAGTTAGACACTACCCCTGATGCGCAGCGGCTTCGCATGAACAAATATACTGGGGCGAGCGC
TGGGGAATATTTGGCTCCGTTCGCCGAGGGAGGAATCTCTGGCCGCGAGAGGCAGGTGCGCTCTGCCCAT
ACGCTAACCGGGCTCTGGTGATATACAGCTACGGCGGAAACAGTGTTCACGCACCATCTTCTGCACTGGT
AAGGGTTGTGACGTTACAGGGCGGTCAAACCTGCGGCCAAGGCCGTACCAATGTGACAGACTGTGGTGCA
GCCCCCGGGCCGTCCTACCCTGACTGGGAGTCGACTTATTGTACAGCAGCGAGTATCCGTAGCTCTTCCC
AGCCGTTCTATTAAGGTCTCGGGGCCCTCTTGCCTCGGCAGCGTGGATTTCGGCGCGTACCGGGGTGCAA
GCACGAAATCTCCCCCGCGTCCTTCAGTGCCACTCAGCCCACGGAGGGAAACACAAGTCCGCGCTAGCGC
CAGGTAAAGTCTGTCTAACCTCGTGCGCACCTGGTTGGGCTAATTCAAGCCAGGATGACCAAATAGACGG
GTATACACGGGCCCATACTATCACTAGGAATTCTGCGAGGGGGGGCTAGAATATATTGGAGATGCATCAC
GATCACTCATTTGGATGGACGTCTGACAGCGAACGCGGGCCGCTGTGTCTGCACGCACCCCCGGTCGTAC
GTCCCATCAAATGAGAGTGCCTTCATGGGAATCCTTTAGGAAGCATCCCTGAAAATAAGGGGAGCACTAT
TTTGCATCAGAAAATGGAGACTGCGCAACTTCGGCTGGATAAGCGTGCTATACGGGCTGAGTTCGTATCC
ACAGGGGAGTGTGTGTGCACGAGCCTATACGGTAACGGGATTGATCGTATGATGAAGTTGGTACCAACGT
GATTAGTTGACCACTTACATGAACACACGTCCCAGAGCGTTCCGTCCACGCGGGAGACGGAGGGAGATGG
ATTAAGTTGTACCCGGGACCTCGGATTTGATCTCGTCTTGGAAGTAGAGCGGTGGCTGTAGACTACCCGC
GAGCTCGTAGTTCGGCTACTAAACCCGGTTCCGTCACTGATTTGGAAGGTTTACGGCTACCAATGAGCCA
TTTTTCCAACAACAGCGGGAAATTCCTACTGTGCTACAGCACGTTGGCAGGCCAGCCCCCCCTCCAATTG
AATGCTATCTCAGGCCACCCCTCTTAAGCTGGGCTTATATGCTGATTCGCACTGGTCTGTGGGGGTCTGC
GCTTGCGCTATGCTACACGGTGGTGTATGTGATTGAGAATGAGATGGCCAATCGAATTATAGGGATCATA
CTGCGGTTTCACCTCCGGAACCGCATGCTCCTATGCTTACGCTCATACAGCCCTACACACCTCTTTGAAT
TTGGGGTGGTGCGCCACTGCCCCCAGGCGCTCGCTTGTGGGCGGATGCCGGCGCGTGGAGATGGCTGGAA
GTCTGTGAATCTGCGGTAGGGCGGGTGCGGGCCTGTGCTTAAGTATAGGGGAGTCCTCACGAGACTATAA
CTCTCCATCTTCCCGGGCCTGTGTGGGTGTTGGCGCATCTCGCAGTGGCCGGGAGTCATGATAACGCTAT
GCTTGCTTGCGGAACAGTTCCCACCATAGTCCATCTTCAGCTACATACCACTCTAAAGCTCATGATAAGA
GTTGGATGATTGTGCTCATCAACTCCCGCTCCGGGTCCTTCTTCTGCACGGGTAAGGGGTTGCGGGGAGG
ATATCAACACTGCCTGGGGCCAATGCGGCAGTAAAAGGTCATAGATGTGGCCAAACTGAGAAACTGTAGG
TCTTCCATAAGCTAACACGGCCTGACCCTCCCGCAATATCAGGCCTTGCGGTGCGCGATAGTGAGTACCG
GTGGGATTTAGTACGGATACACTTACGAGTGAGGGTCGCTCAAGTAGCCCGCTGAACCCTCTCGGAGAGT
TCGCAACGAGCTGCGCAGTCTCGCAGCATTTCGCCCTCTTAAGCACTCATCCCCCTGAGGGAAGGAGGTC
TGTCACGTAGTCATTCTAACTGACGGGCCTATACCCCTCCATAAGCTTAGAATCTTCTCAAAATGTTAGC
ACACTCCGAGGCAGCACGCAAAAAGTACTTGAAGCAATAAGCAAGCTCACGTAACTCTTCGTGAGAGCTG
AACTACCCCCCTTCGCAGTCAATTGGTAGGGCAAGAGTCGAACTTCACACATATGCAAAAGAGTTTTGGT
GGCGAACCGCCGCTATGTTTCCGATTGGGTCGGTTGGAAAATGCCTTAGAGTGTTCACCTCCCAACGTAT
GGTCTCTAGGTTTATCCCGGCACGGTGATTCTGTAAACTGAAAAAATGCCATGGTTGCTAGAACCGTGTT
GATCACGTACGAAAGAATCGGTGAGATCATTACATGTGGATTGGGAGCAGCAGCATAGTCCTACCGCTTA
ATGGGGCCCTACAATCAAGGCAAATGGGTACGCGTGCGGCAGGGGTCTACACAGTGGGAAACCTACTGTA
TTAAGCACGCGCTGCGGCGCAACTTGACATCTGTTGGGGAGACTGTGTATTGGAAGGCGGACAACTCGGT
TTACGAGCATACAGTATCGCCCCCGACCCCCACCGATAGATTGATTATACTCTGTCTCAAGTTCGTGCCA
TCGGAACGGTTATACTACCGGACCACACCCCTGCCGGCGCTGGAACGCAGCAACTCGTAATCTGCTGGAA
ATATATTAGCCCACTTTGGCATATCTATACCATTTTTCATCTCTGCGATGCAATTAGGGCTGTATCATGA
CCCTGACTCCCAATATCACGCTCAGGCTAGGCTTTCCTCAAGTATCCCGGGAATAAAGGTGCTCTGCTAG
AACTGGGTCCCCTTCGGTTGAGCACGGCAGAGGTCGGCAACTTCCCGGGGGATCACTGGGAATACTTTAA
TGGCGTAACTACCCATCCGCGCTTTTGATTTCGGTGTTGTGCGGTACTCTCTCTTCGTGGGTGGATTACT
CTCC
>DQ988073
----AAACAACGGGCAATGTGGGGGGGTCGGCACCGAAACTCGACGCCCGGGAGCGTAGGAAGAGGTGGG
GGTGCTTTTCCCCGTCTGGGCCAAGACCCGCGAGTCCGAATTGGAAGTATGAACCTACTGGGTTGCGACT
ATGGTAATCCCTGTGGGCCCGTGGGGGTGCAGGCCTGCCAGGGTAGGCGTGAGAGGATAATAGCACGGGG
TGTCTTTCATTTCTTTGCCTCTTCTGCAGTACAAGATGCCAGATGTTAGAGCATCACTCCGGTGGTCCTG
GTCATGTGGTGCCTACCCACGTGCGCCCTAATGATCTTCGAGCAGTGACTATGTGGGCGCACGCTGTCGC
CTTAATGGGATTTGGGGGTTTTTTGTTGACACCAGATGAATGTCATTAACACACTTGTCTGCCAATAGAT
CCGGACCTGTGATTCTGGGGCATGGGGTCTGTGGGTGCTATTAGATCAGCAAGCAAGTATTTGTCTTTCT
TTGCGGGTGACCCGCCTGGGTATGTTACCCAGCCGTGTGTGGTTGGTGGTTGAAGGACGGTTCATGCCAC
GATGTTAGAACACCGAACACTAGCAATGGGTCGGCCTGATACCCCGTGTTATCATAGACGGTGACTTCCC
TTCTCTTCACCAGTCTCCTGTCTTACACCTCCGCCTTCACGGTTATCACTCACAAAGTGAGTCATACTTA
GGGTGGTCGCGTGTCTGCTTCTCTCTGCGAGCAGGTTCGCTGCTTGATTTATGTGCATAAATAAGCGCTC
GCGCATTTTTATTGCCCTCTCTCTCTAGGCTAGCTATGGTCATATTATGCAGACGAGCCTGCTGCCCACT
ATACGGACTAATTAGACACTACCCCTGATGGCGCGAGGCTACCCATGAAAAAATATGTTGGGGCGAGCGC
TGGGGAATATGGGGTTCCGTTCGCAGCTGGAAGAATCTCTGGCCGCGAAATCAAGGTGAGCTCTGCCCAT
ACGCTAACCGGGTTTTGGACATGTACAGCTACGGAGGAACCAGTCTTCACGCACCATCTTCTGGACGCGT
AAGGGTATTGACGTTACAGGGCGGAGAAACATAGGGCCAAGGCCGTAACAATGTGACAGACTGTGGTGCC
GCCCCCGGGTAATCCTGCCCTGACTGGGGCTCGATTTATTGTACAGCAGCGAGTGTCCGTGCCTTTAGCC
AGCCATTCACCTAAGGTCTCGGGGCCCTCTTGCCATGGCAGCGCGGATTTCGGCGCGTACCGGGGTGCAA
GCACGAAATCACCCCCGCGTCCTACAGTGCCACTCAGCCCACGGAGGGAAAGACAAGTCCGCGCTAGCGC
CAGGTAAAGTCTGTCTAACCTCGTGCGCACCTGGTTGGGCTAATTCAAGCTAGGATGACCAAATCGACGG
GTATACACGGGCTCATACTATCACTAGGAATTCTGCGAGGGGGGGCTAGAATATATTGGAGATGCATCAC
GATCACACATCTGGATGGACGTCTGACAGCGAACGCGGGTCGCTGTGTCTGCACGCACCCCCGGTCGTAC
ACCCCATCAAATGAGAGTGCCTCCATGGGAGTCCTTTAGGAAGCATCCCTGACTATAAGGGGAGCACTAT
TTTGCATCAAAAAATGGAGACTGCAACACTTCTCCTGGCTAAGCGTGCTATAAGGGTTGAGTGCGTATCC
ACGCGGGAGTGTGTTGGCACGAGCCTATACGGTTACGGGATTGATCGTATGATGAAACTCGTATCAACGT
GATTAGTTGACCACTTTCATGAACACACGTCCCAGAGCGTTCCGAGCACGAGGGCGACGGAGGGAGTTGG
ATTACGTAGTACCCGGGACCTCGGATTTGAACTCGTCTTGGATGTAGAGCGGTGGCTGTAGATTACCCGC
GAACACACAGCTAGGCTATTAAACCCGGCTCCGTCACTGATTTGGAAGGTTTACGGCTACCAATGAGGCA
TTTTTCCAACAACATCGGGAAATTCCTACTGTGCTACAGCACGTTGGCAAGCCTGCCCCCCCAGACATTG
AATGCTATCTCAGGCCACCCCTCTTAAGCTGGTCTAATATGCTGATTCGCACTGGTCTGTGGGGGTCTGC
GCCTGCGCTATGCTTCGTGGAGGTGTATGTCATTGAGAATGAGATGTCCAATTGAATTATAGGGATCATA
CTGCGGCTTCACCTCCGGAACCGCATGCTCCTATTCTTACGCGCGTACAGCCCTACACACCTCTTTAAAT
TTGGGGTGGTGCTCCAATGCACCCACGCTCACGCTTGTGTAGGGTTGCGGGCGCATGGAGGTGGCTGGAA
ATTTGTGAATCTGCGGTAGGGCGGGTGCGGGCGTGTACTTAAATATAGGGGAACCCTCGTGAGATTGTAA
CTCTCCATCTTCCCGGGCCTGTGTGGGTGTTGGCGCATTTCGCAGTGGCCGGGAGTCATGATAACGTTAT
GCTTGCTCCGGGAACAGTTCCCACCATAGTCCATCTTCTCCTACGTACTCCTCTAGCGCTAATGATAAGA
GTTGGATGGTTGTGCTAAGCAACTCCCTATCCGGGTCCTTCTTCTGCAAGGGTAAAGGGATGCGGGGAGG
GTGTCAACAATGCCTGGGGCGATTGCGGCAATAAAAGGTCATAGATACGGCCAAACTGAGAAACTGCAGG
ACTTCCATAAGCTAACACGGCCGGATCCATCCGCAATAAATTGCCTTGAGGTTCGCGATAGTGAGTCGAG
GTGGGATTTAGTACGGGTACCATTACGAGTGAGGGTAGCTCACGCAGCCCAATGAACCTTCTCGGAGAGT
TCGCCGCGAGCTGCGCAGTCTCGCAGCACTTCGCCCTCCTAAGCACTCATCCCCCTGAGGGAACTCGATC
TGTCACGTAGTCATTCTATCTGACGGGCCTATACCCCTCCATAGCCCTAGAATCCTTTCAAAATGTTAGC
ACACACCGTCGCGTACCGCAAAAAGTACTTGACGCTATAAGCCGGCTCAAGTAATTCTACACGAGAGCTG
GACTACCCCCCATCGCAGTCAATTGGTAGGGCAAGAGTCGAGCATCACACATATGCAAAAGAGTTTGCGT
GGCGAACCGCCGCTATGTTACCGACTGGGTCGGTTGGAAAAGGCCTCAGAGTTTAACACTCCGAGCGTAT
GGGCGCTAGGTTTATCCCGCCACGGTGATTCTTTACTCTGAAAAAAACCCATGGTTTCTAGAACCGTGTT
GATCACGTACGAAAGAATAGGTGAGAGAGTTACATGTGGACTGAGAGCCGAAGCATGCGCCTACAGCTTA
GTGGGGCCATCAAAAGAAGGGACTTGGGTACGAGTGCGGCAGGGGTTTACACAGTTGGAAACCTACTGTA
CTAAGCACGCGCATAGGCGCGGCTTGAGATCTGTTGGGGAGATTGTGTATGCGAAGGAGGGTGCCTCGGC
TTACGAGCATACAGTATCGCCCCCGAGCCCCACCGCTAGACTGACTATACTCTGTCTCAAGTTCGTGCCA
ACGGAAAAGTTATACTACCGGACCGAACCCTTGCCGGCGCTGGAACGTCGCAACCCGTAATCTGTTGGAA
ATATGTTAGCCCACATTGGTATGTTTATACCATTTTTCATCTCAAGGATTGAATTAGGGTACTATCATAC
CCCTGACTCCGCATATCAAGCTCAGGTTAGGCTTACCTCAGGTATCCCCAGACT----------------
----------------------------------------------------------------------
----------------------------------------------------------------------
----
>Y13184
----AAACAAAGGGCAATGTGGGGGGGTCGGCACCGAAAATCGACGCCCGGGCGCGTAGCAAGAGGCTGG
GGTGTTCTTCCCCGAATGGGCCAAGACCCGCGAATCCCAATTGGAGGTATCAACCTACTGGGTTCCCACT
ATGGTAATCCCTGTGGGGCCGTGGGGGTTCAGGCCTGCCAGGGTAAGTCTGAGAGGATAATAGCACGGGG
TGCCTTTCATTTGTCTGCCTCTTGTGCAGTACAAGATGCCTCATGTTAGAGCTTCAGCCCGGTGGTCCTG
GTAGTGTGGTCAATACCCACCTTCGCCCAGTTGCCTCTCGAGGCGTGATATTGCGGGGGCGCTTTGTCGC
TTTAGTGGGAGCTGGGGCTTTCTTGTACACGTCAGATGAATGTCATTAAGACGCCTCTATGCCATTCGAT
CCCAGTGTATGAATATGGGGCATGGGGTCTCTGCGCGCTATTGCTCACGCAAGCAAGTATCTGTTTTTCT
TTGCGGGTGACCCGCCTGGGTATGTTACCCAGCCGTGTGTGGTTGGTGACTGAATCACGGTTAATGCCAC
GATGTTCGAACACCGAGCACTAACAGTGGGTCGGCCTGCTACCCCGTGTTGTCATAGAAGGCGATTAGCC
CTCTCAACACGCATTTCCTGTCTTACCCACCCGCCTAGACGGCTATCACTCACAAAGTGAACCATACTTA
GGCTAGTCAGATATCTGTTTTTCTCTGCGAGCCGATTGACTGCTTTTTCTCTATTGATGTCTAAGCGCGC
GCGGCTCTGTGTTGCCCTCTTTGTCGAGGCCTGCCTTGCTCATATTATGCCGGTGAGCCTTTCACCGCTT
GGACGGACTAATTAGACACTGCCCATGATGGCGCTCGGCTTCGCATGAACAAGTATACTGGGGCGAGCGC
TGGGAAATCTGCGTCTCCGTTCGCAGCGGGCGGAATTTCTGGCCGCGAAAACTCGGTGCGCTCTGCCCAT
ACGCTAACCGGGGTCTGGGCATGTCTAGCTACGGCGGAAACATTTTTCACGCACCAACTTCTGGATTGAT
AAGGGTATTGACCTTTCAGGGCGGTCAAACCTGCGGCCAAGGCCGTGTCAATGTGAAAGACTGTGGTGCC
TCCCCCGGAAGGTCCTACCGTGACTGGGTCGCGACTTACTGTACAGCAGCGAGTATCCGCTCTTCTAGCC
AGCCATAGTACTAAGGTCTCGGGGCCATATTGCCTCGGCAGTGTGGGTTTAGGCGCGTACCGGGGTGCAA
GCACGAAAAGACCCCCGCGTCCTTCAGTGGCACTCAGCCCACGGAGGGAAAGACAAGTCCGCGCTAGCGC
CAGGTAAAGTCTGTCTAACCTCGTGCGCACTTGGTTGGGCTAATTCAGGCTAGGGTGACCAAATAGACGG
GTGTACACGGGCGGATACTATCACTAGGAATTTTGCGAGGGGGGGCTAGAGTATATTGGAGATGCATCCA
GAGCACACATCTGGATGGACGTCTGACAGCGAACGCGGGCAGCTGTGTTTGCACGCATCCCCGGAGGTAC
ACCCCACCAAATGAGAGTGCCTCCGAGGGAATCCTTTAGGAGGCATCCCTGTCTATAAGGGGAGCACTAT
TTTGCATCAAAAAATGGAGACTGCAACATTACAGCTGGGTAAGCGTGCTATAAGGGCTGAGTGCGTATCC
GCACGGGAGTGTGTTGAGACGAGCCTATACGGTTACGGGATTGATCGTATGATGAATCGCGTACCAACGT
GATTAGCTGACCACTTACATGAACACACGTCCCAGAGCGTTCAGAGCACGAGGGCGACGGAGGGAGCAGG
ATTACGTAGTTCTCGGGACCTCGGATTTGATCGTGTCTTGGATGTAGAGCGGTGGCTGTAGACTACCCGC
GAACACGTAGTTCGGCTACTAAACCCGGCTCCGTCACTGATTTGGAGGGTTTACGGCTACAAATGAGCCA
ATCTTCCAGCAACAGGGGGAAATTCCTACTGTGCTACAGCACGTTGGTCGGCAAGCCCCCCCAGACATTG
AATGATATTTACGGCCACCCCTCTTAAGCTGGGCTAATATGCTGATTCGCACTGGTTTGTGGGGGTGTGC
GCTTGCGCTATGTTACGTGGTCGTGCATGTCATTGAGAATGAGATGTCCAATTGAATTGTAGGGATCATA
CTGCGGCTTCACTTCCGGAACCGCGTGCACTTATTCTTACGCGCGTACTCCCCTACACACCTCTTTAAAT
CTGGGGTGGTGCTCCAATGCCCCCACGCGCACGCTTGTGTAGGGATGCGGGCGCGTGGAAATGGCTGGAG
GTCTATGAATCTGCGGTAGGACGGGTGCGGGCCTGTGCTTAAATATTGGGGAAGCCACGCGAGACTGTAA
CTCTCCATCTTGCCGGGCCTGTGTGGGTATTGGCGCGTCTCGCAATGGCCGGGAGTCATGATAAAGCTAT
GCTTGCTCCGGGAACAGGTCCCACCATAGTCCCTCTAGTCCTACGTACTCCTCTAAAGCTACTGATGGGA
ATTGGATGGTTGTGCTCAGCAACTCCCACTCCGGGTCCTTTTTCTGCAAAGGTAAAGGGTTGCGGGGAGG
GTAATCACAATGCCTGGGGCACATTCGGCAGTAAAAGGACATAGATGTGGCCAACTTGAGAAACTGCAGG
ACTTCCATAAGCACACACGGCCAGGTCCGCCCGCAATAAATTGCTTTGAGGTGGGCGATAGCGAGTCGCG
GTGGGATATAATACGGGTACCATTACGACTGAGGGTAGATCACGTTGCCCCCTGAACCCTCTAGGAGAGT
ACGCAACGAGCTAAGCAATCTCGCAGCACTTCGCCCTCCTAAGCACTCATCCCCCTGAGGGATCTCGGTC
TGTCACGTAGTCATTCTAACTGACGGGCCTATACCCTTCCATAACCTTAGAAACTTTTCAAACTGTTATC
ACTCTCCGAGGCGGCTAGCAAAAAGTACTTGAAGCTATAACGTTGCTCAAGTAACTCTCCCTGAGAGCTG
GGTTACCCCCCATCGCCGTCAATAGGTAGGGCAAGAGTCGTCCTGAACACATATGCAAAAGAGTTTGCGT
GGAAAACCGCCGCTATGTTACCGACTGGGTCGGTTGGAAACGGCTTTAGAGTGCCAAACTCCACGCCTAT
GGCCTCTAGGTTTATCCCGCCACGGTGATTTTCTAAGCTGAAAAAAATCCATGCTTTCTAGAACCGTGTT
GATCACATACGACAGAATATACGAGATCATTACATCTGGATTCAGAGCCGGTGCATCGTCCTACCGCTTA
TGGGGGCCATTAAAAGAAGGCACATGGGTACGAGTGCGGCAGGGGTTTACACAGATGGAAACATACTGTA
ATAAGCTTGCTCTGAGGCGCAACTTGACCTCTGTTGGGGAGACTGTGCATTGGAAGCAGGACAGCTAGGC
TTACGAGCATACAGTATCGCCCCCGACCCCGTCCGCTAGACTGACTGTACTCTGTCTCAAGTTCGTGCCG
TCGGAAAGATTATACTACCGGACCCAGTCCCTGCAAGCGCTGGAACGCAACATCCCGTAATCTGCTGGAA
ATATATTAGCCCACTTTGGCATGTCTATACCATTTTAGGTCTCAAGGCTTGAATTAGGTCGTTATCGTAC
CCCTGACTCCGCATATCAAGCTCAGGCTAGGCTTTCCTCATCTATCCCAGGAATAAAGGTGCAGTGCTAG
AACTGGGTCCCCTTAGGCTGAGCACGGCCGGCGTCGGCAAATGCCAGGGGAGGCATTGGGATTACTTTAA
TGGCGTAACTACCCTTGCGAGCGACTGATTTCAGTGTTACGTGGGCCTCTCTCTAGGTGGGTGGATTTTT
CTCC
>X76918
----AAACAAAGGGCAATGTGGGGGGGTCGGCACCGAAACTCGACGCCCGGGCGCGTAGGAAGAGGTGGG
GGTGCTCTTCCCCGTCTGGGCAAAGACCCGCGAGTCCGAATTGGAAGTATGAACCTACTGGGTTGCGACT
ATGGTAATCCCTGTGGGCCCGTGGGGGTGCAGGCCTGCCAGGGTAGGCCTGAGAGGATAATTGCACGGGG
TGTCTTTCATTTCTCTGCCTTTTCTGGTCTACAAGATGTCAGATGTTAGAGCCTCAACCCGGTGGTCCTG
GTACTGTGACCCGTACCCACGTGCGTAGTAGTGCTCATCGAGCAGTGACTTTGTGGGCGCACATTGTCGC
CTTAGTGGGAATTGGGGCGTTTCTGTCAACGTCAACTGAATGTCCTTACCGTGGATGTGTTCCACTCGTT
CCCAACTTTTGAATATGGGCCATGGGATTTGCGGCTGCTATATCATCAGGAAGCAAGTGCGTATATGTAT
TTTCGGGTGACCAGCCTGGATATGTTACCCTCCCGTGTGTGGTTGGTGGCTGAATCACGGTTTTTGCCAC
GATGTTAGAACACCGAGCACTAAGCGTGGGGCGGCCTGTTACCCCGTGATGTGATAGACGAGGACACACC
CTCTCATCACGCATCTCCTGTCTTACCCATCCGCTTTCACGGCTATCACTCACAAAGTGAGTCATACTTA
GGGTGGTCGGGTATCTATTTCTCTCTGCGAGCCGGTTGGTGCCTTGATCTATATTCGTACCTAAGCGTGC
GCTACTGTGCTTTGTCCTGCCTCTGTCGGCTAGCTGTGAACATAACATTGAGTGGATCCTCTTACCTCTT
ATTTAAACTACTTAGACACTGCCCATCATGGCGCGCGGCTAGCCATGAATAAGTATACTGGGGCGAGCGC
TGGGGAATCTTGGGCTCCGTTCGCCGTTGGCGGAGTTTTTGGCCGCGACGGAATGGTGCGCTTTGCCCAT
ACGCTAACAGGGCTCTGGACATGTACGGTTACGGAGGAAACAGTCTTCACGCACCAACTTTTGGACACGT
GGGGGTATTGACGTTACAGGGCGGTCAGACCTGCGGGCAACACCGCCTCAATGTGACAGACTGTGGTGCC
GCCCCCGGGCAATCCTGACCTGGCTGGGTCGCGATTTATTGTACCGGAGCGAGTATCCGCAGTTCTAGCC
AGCCCTGCTGCTAAGGTCTCGGGGCCGTATTGCCTCGGCAGTGCGGATTTAGGCGCGTACAGGGGTGCAA
GCTCGAAATCACCCCCGCGTCCTACAGTGGTACTCAGCCCACGGAGGGAAAGACAAGTCCGCGCTAGTGC
CAGGTAAAGTCTGTCTAACCTCGTGCGCACTTGGTTGGTCTTATTCCGGCTAGGACGACCAAATCGACGG
AAGTACACGGGCAACTACTATCACTAGGAATTCTGCGAGGGGGGGCTAGAGTATATTGGAGATGCAGCCA
GAGCACAGATTTGGATGGACGTTTGACAGCGAACGCGGGTAGTTACGTTTGCACGCACCCCCGGAGATAC
GTCCCATCAAATGAGAGTGCTTGGGAGGGAATCCTTTAGGAAGCATCCATGCCTCTAAGGGGAGCACTAT
TTTGCATCAAAAAATGGAGAATGCTCAACTAGGGATGGCTAAGCGTGCTATAAGGGCTGAGTTCGTATCC
ACACGGGAGTGTGTTGGCACGAGCCTATACGGTTACGGGATTGATCGTATGATGAAGTGCGTGACATAGT
GATTAGTTGACCACTTTCATGAACCGACGCCCCAGAGCGTTCCGAGCACGCGGGCGACGGCGGGAGCTGG
ACTACGTAGTGCCCGGGACCTCGGATTTGATCGTGTCTTGGATGTAGAGCGGTGTCTGTAGACTCACCGC
GAACACGTAGCTAGGCTATTTCACCCGGTTCCGTCATTGATTTGGAAGGTTTACGGCTACCAATGAGCCA
TTCTTCCAACAACACAGGCTAATTTCTACTACGCTACAGCACGTTGGCCGGCCAGCCCCCCCAGGAATTG
AATGCTGTCTCAGGCCACCCCTCTTACGTTGGCCTAATATGCTGATTCGCACTGGTTTCTGGGGGTCTGC
GCCTGCGCTATGTTTCGTGGTGGTGTATGTCATAGAGAATGAGATGTCCAATTGAATTGTAGGGATCATA
CTGCGGCTCCACTTCCGGAACCGCGTGCTCCTATGCTTACGCTCGTACAGCCCTACACACATTTTTAAAT
CTGGGGTGGTGCACCATTGCGGCCCAAGTCTCGCTTGTGTAGGGTTGCGGGCGCATGGGGATGGCTGGAG
GTTTCTGAATCTGCGGTAGGGCGGGTTCGGGCTTGTGCTTAAATATGGGGGACTCCACACGAGATTGTAA
CTTTCCATCTTCCCGGGCCTGTGTGGGTATTGGCGCATCTCGCAGTGGCCGGGAGTCATGATAAAGCTAT
GCTTGCTCCGGGAACAGTTCCCACCATAGTCCTTCTAGTCCTACGTACAGCTCTCGCGTTCATGATAAGA
ATTGGATGGTTGTGCTTCGCAAATCCGCCTCCGGCTCCTTATTCTGCAAAGGTAAAGGGTTGCGGGGAGG
GTACACACCGTGCCTGGGGCACATACGGCAGTAAAAGGTCATCGCTGCGGCCCGACTGGCAAATTGTAGG
ACTTCCATAAGATAACACGGCCAGACCCTGCCTCAATAACCGGCCTTGCGGTGCGCAGTAGTGAGTCGCG
GTGGGATTTAATACGGGCACGATTACGAGTGAGGGTAGCTCACGTAGCCCCCTGAACCCTTTAGGAGAAT
ACGCGCCGCGCTGCGCAGTCTCGCAGCACTTCGCCCTCCTAAGCACTCATCCCCCTGAGGGAAGTGGATC
TGTCACGTAGTCATTCTATCTGACGGGCTTATACCCCTCCATAGCCCTAGAATCTTTTCAAACTGTTATC
ACTCTCAGAGGCTCCACGCAAAAAGTACTTGAAGCTGTAAGACGGCTCAGGTAAATCTACATGAGAGCTG
GCCTGTCCCCCATCGCCGTCAATTGGTAAGGCAAGAGTCGTCTTTCACACATATGCAAAAGAGTTTTGGT
GGCGAACGGCCGCTATGTTACCGACTGGGTCGGTTGGAAACGGTCTTAGAGTATCAAATTTCATGAACAT
GGACGCTAGGTTTATCCCCACACGGTGACGCTCTAAATTGACAAAAACCCTTGGTTTCTAGAACCGTGTT
GATCACGTACGACAGATTAGGTGAGAGAATTACATGTGAACTGAGAGCAGAAGTATTCTCCTACCGCTTA
TGGGGGCCATTTAAAGAAGGGCCATGGGTACGCGTGCGGCAGGGGTCTCCACAGTTGGAAACATACTGTA
ATAAGCACGCGCGCAAGCGCGGCTCCGATTCTGTTGGGGAGACTGTGTGTGCGAAGGAGGGTGCCTAGGC
TTACGAGCATACAGTATCGCCCCCGAGCCCCACCACTAGACTGACTATACTCTGTCTCAAGTTCGTGCCT
AAGGAAAGTATATACTACCGGAGCACACCCCTGCCGGCGCTGGAACGCCGCAACCCGTAATCTGTTGGAA
ATATATTAGCCCACATTGGTATGTATATACCATTTTTCATCTCATCGATTGAATTAGGGCACTATCGTAC
CCCTGATTCCGCATATGAAGCTCAGGCTAGGCTTACCTCAAGTATCCCGTGACTAAAGGTGCGGACCTAG
AACTGGTGCCCCCTCGGCTGAGCACGGCCGGCGTCGGCAAATGCCAGGGGAAAAATTGGGCTTACTTTAA
TGGCGTAACTACCCCTCCGCACGGTTGATTTCAGTGTTACGTGGGTCTCTCTCTACGTGGGTGGATTTCT
CTCC
>D00944
----AAACAAAGGGCAATGTGGGGGGGTCGGCACAGAAACTCGACGCCCGGGAGCGTAGGAAGAGGCTGG
GGTGCTCTTCCCCGTCTGGGCCAAGACCCGCAAGTCCGAAGTGGAAGTATGAACCTACTGGGTTGCGACT
ATGGTAATCCGTGTGGGCCCCTGGGGGTGCAGGCCTGCCAGGGTAGGTCTGAGAGGGTAATTGCACGGGG
TGTCTTTCATTTTTCTGCCTCTTCTGATGTACAAGATGACAGATACTGCACTCTCAGTCCGGTGGTCCTG
GACGTGTGATCCGTTCCCAAGTGCGTCACACCCAGGTTCGACCAATGAATGTGTATTCGCACCTTGTCGC
CTTAGTGGGACTTGGGGGGTATCTGCTGTTGTCAGATGAATGTCATTACCGCACATATCTGCTAATCGGT
CCGAGTATATGAATATGGGCCATGGGGTATTTGGTTGCTATTTCATCAGGGCGCAAGTGTGTATCTTTCT
GCGCGGGTGACCAGCATGGGTATGTTACCCAGCCGTGTGTGGTTGGTGACTGAATCACGGTATTTGCCAC
GATGTTAGAACACCGAACACTAATAATGGGTCGGCCTGCTACCCAGTGCTATGATAGAAGAGCACTTCCC
TTCTCATCACGCATTTCCTGACTATCGACTCCGCTTTCACGGCTCTCACTCACAAAGTGAGTCATTATTA
GGCTTCCCGCGTGTCTTTTTCTCTTTGCGAGCAGGTTGGCTGTTTGCTATTTTTGGGTGTTTCAGCGCAG
GCTTGTATTTTTGTTCTTGGCTCTCTCAGCTAGCTATGTTTGTACTCTACCTGCGAGCATTTTGCCGGGT
GTACGGACTAATTAGACACTACCCATGATGGCGCAAGGCTAGCCATGAAAAAGTATGTTGGGGCGAGCGC
TGGGGAATTTCAGGCTCCGTTCGCCGCTGGCGGAGTCTCTGGCCGCGAACTCAAGGTGAGCTCTGCCCAT
ACGCTAACCGGGCTTTGGACATGTGTAGATACGGCGGAAACAGTCTTCACGTACCATCTTCTGGACACAT
TCGGGTTTTGACGTTACAGGGCGGAAAAACCTGCGGTCCGGGCCGTACCAATGCGAGGGATTGTGGTGCC
AGCCCCGGACAATCTTGACCTGACTGGGGCGTGACTTACTGTACCGAAGCGAGTATCCGCGCCTCTTCCC
AGCCCTTCACTTAAGGTCTCGGGGCCGTCTTGCCAGGGCAGCGTGGGTTTCGGCGCGTTCCGGGGTGCAA
TCAGGAAAAGACCCCCGCGTCCTACAGTGGTATTCAGCCCACGGAGGGAAAGACAAGTCCGTGCTAGCGC
CAGGTAAAGTCTGTCTAACCTCGTGCGCACCTGGTTGGGCTATTTCAAGCCAGGATAACCAAATAGACGG
GTGTACACGGGCCCATACTATCACTAGGAATTCTGCGAGGGGGGGCTAGAATATATTGGAGATGCAGCGT
GATCACACATCTGGATGGACGTCTGACAGCGAACGCGGGTAGCTACGTCTGCACGCACCCCCGGTCGTAC
ACCCCACCAAATGAGAGTGCCTGGGAGGGAATCCTTTAGGAGGCATCCCTTCTAATAAGGGGAGCATTAT
TTTGCATCAAAAAATGGAGACTGCGCGCCTCGGGATGGTTAAGCGTGCTATAAGGGCTGAGTTCGTATCC
ACCAGGGAGTGTGTGTGCACGAGCCTATACGGTTACGGGATTGATCGTATGATGAAGTGCGTACCAGTGT
GATTAGTTGACCACTTACATACACCAACGTCCCAGAGCGTTCCGAGCACGCGGGCGACGGAGGGAGCTGG
ATTAAGTAGTTCACGGGAGCTCGGATTTGAAGGTGTCTTGGATGTAGAGCGGGCGCTGTAGACTACCCGC
GAACACGTAGCTAGGCTATTAAACCCGGTTCCGTCACTGATTTGGAGCGTTTACGGCTACCAATGAGCCA
TTCTTCCAACAACATCGGGAAATTGCTATTACGCTACAGCACGTTGGCAGGCAAGCCCCCCCTCGTATTG
AATGTTACCTGTGGCCACCCCTCTTACGTTGGTCTAATGCACTGATCAGCACTGGTTTGCGGGGGTTTGC
GCGTGCGCTATGCTGCACGGTGGTTGATATGCTTGAGAATGAGATGGCCAATTGAATTATAGGGATCATA
CTGCGGCTTCACCTCCGGAACCGCGTGCTCATATGCTTAGGCGCCTACAGCCTTTCACACATCTCTAAAT
TTGGGGTGCTGCTCCAATGCCCCCGCGGGCACGGTTGTGTAGGGCTGTGGGCGCGTGGAGATGGTTGGAA
GTCTGTGAATCTGCGGTAGGGCGGATTCGGGCCTGTGCTTAAATATTCGGGAAACCTCATGAGAGTGTAA
CTCTCCATCTTCCCGGGCCTGTGTGGGTATTGGCGCATCTCGCAGTGGCCGGGAGTCATGATAAAGCTAT
GCTTGCTCAGGGAACAGTGCCCACCATAGTACCTCTGGTCCTACATACAGCTCTAGAGCTAATGATACGA
GTTGGATGGTTGTGCTACTCAATTCCAAATCCGGCTCCTTATTCTGCAAAGGTAAAGGGTTGGCGGACGG
ATATACACCGTGCCTGGGGCAAATTCGGAAGTCGCTGGTCATAGATACGGCCAAACTGATAAATTGCAGG
ACTTCCATAATGTAACGAGGCATGGTCCAACCGCAATTAAATGCATTGAGGTGCGCGATAGCGAGTACCA
CAGGTCTATAATACGGCTACACTTTCTGGTGAGGGTCAATCAAGTTGCCCATCCAACCTTTTCGGAGAGT
TCGCGCCGCGTTGCGCAGTCTCGCAGCACTTCGCCCTCCTCGGCACTCATCCCCCTGAGGGAGGTCGGTC
TGTCACTGTCTCATTCTATCTGACGGGCCTATACCCTTCCATAACCTTAGAATCCTTTCAAAAAGTTATG
ACACTCAAAGGCTCTTAGGCAAAAGTACTTGAAGATATAACTGCGCTCAAGTACCTCTACTTGAGAGCTG
CATTACCCCCCATCGCAGTCAATAGGTTGGGCAAGAGTCGAGTTTCACACATATGCAAAAGAGTTTTGGT
GGAAAAGCGCCGCTATGTTACCGACTGGGTAGGTTGGAAAATGCCTTAGAATACCAAACTCCCAGCGTAT
GGGCTCTAGGTTTATCCCGCCACGGTGATTCTTTAAGCTGGCAAAAGACCATGGTTTCTAGAACCGTGTT
GATCACGTACGAAGGAATAGACGAGATCATTACGGCTGTCTTCCGAGCCAACGCATCATCCTACAGCTTA
GTGGGGCCATTTAAAGAAGGCAACTGGGTAAGCGTGCGGCAGGGGTCTACACAGATGGAAACATACTGTA
GTAAGCTTGCGCTGAAGCGCGGATCCACATCTGTTGGGGAGATTGTGTATTCGAAGCAGGACAACTAGGC
TTACGAGCATACAGTATCGCCCCCGACCCCAGCCGATAGACTGACTATACTCTGTCTCAAGTTCGTGCTT
CAGGCGCGAGTATACTACAGGACCACACCCATGCCGGCGCTGGAACGTAGCATCCCGTAATCTGCTGGAA
ATATCATAGCCCACATTGGCATGTCTATACCATTTTTCATCTATGCAATTGAATTAGGGCGTTATCGTAG
CCTTGACTCCGCATATGAAGTTCAGGCTGAGCTTTCCTCAACTAACCCCAGACTACCGGTGCTCGCCTAG
AACTGGGCCCCCCTAGGCTGAAAGCGGCCGGCGTAGGCTCATTCCGGGGGAGGCGTTGGGCGTACTTTAA
TGGCGTAACTACCCTTCCGAGCCGCTGATTTCAGTGTTACGTGGGCCTCTCTCTTTGTGGGTGGCTTTCT
CTCC
>EF108306
----TTACAAAGGGCAATGTGGGGGGGTCGGGACAGAAAGTCGACGCCAGGGAGCGTAGGAAGAGGTGGG
GGTGCTCTTCCCCGACTGGGCCACGACCCGCACGTCCGAACTGGAAGTATGAACATACTGGGTTGCGACT
ATGGTAATCCGTCTGGGCCCCTGGGGGTGCAGGCCTGCCAGGGTAGGTCTGAGAGGGTAATAGCACGGGG
TGTCTTTCATTTCTCTGCCTCTTCTGCACTACAAGATGCCAGATGTTAGAACCTCAGACCGGTGGTCCTG
GTAGTGTGGACCGTGCCCACTTGCGTCGTACGGAGATTCGACCAATGACTGTGTGCTCGCACCTTGTCGC
TTTAGTGGGAATTGGGGCATTTATGCCGATGTCAGATGAATGTCATTACCTTTCATGTGCGCTAGTAGGT
CCGGGTATATACACGTGGGGCATGGGGTTTTTGGCTGCTATTGGATGCGGAAGCAAGTATCTATATCTCT
ATTCGGGTGACCTCCCTGGGTATGTTACCCAGCCGTGTGTGGTTGGTGTCTGAAACACGGTTACTGCCAC
GATGTTAGAACACCCGGCACTATCGCTGGGTCGGCCTGTTACCCAGTGATGTCATAGAAGGTGAATTCCC
CTCTCATCACGCATCTCCTGTCTTGTCCCTCCGCTTTCACGGCTATCACTCACAAAGTGAGCCATACTTA
GGCTTCCCGCGTGTCTGTTTCTCTCTGCGAGCCGATTGGCTGCTTGATATCTATGCATCACTAAGCGCAG
CTCTCTTTGTTTTGCCTTTTCTATTTCGGCTAGCCTTGGTACTATTCTACAGTGGAGCCTTGTACCGGCT
GTACGGACTAATTAAACACTGCCCCTACTGGCGCGGGGCTTCCCATGAAAAAATATGTTGGGGCGAACGC
TGGGGAATCTTGGGCTCCGTTCGCCGCTGGAGGAGTCTCTGGCCGCGAAGTCATGGTGCACTCTGCCCAT
TCGCTAACCGGGCTATTCACCTGTGTAGCTACGGCGGAAACAGTTTTCACTCACCAACTTCTGGACAAGT
GGGGGTATTGGGCCTACAGGGCGGACCGACGTGCGGCGGGGGCCGTCTCAATGTAGGAGACTGTGGTGCC
GCCCCCGGTCAATCCTGACCTGTCTGGGTCGCGACTTATTGTACCGAAGCGAGTCTCCCTTCCTCTTCCC
CGCCGTTCTCCTAAGGTCTCGGGGCCGTTTTGCCCAAGCATGGTGGATTTAGGCGCGTACCGGGGTGCAA
GCAGGAAAAGACCCCCGCGTCCTACAGTGGTATTCAGCCCACGGAGGGAAAGACAAGTCCGCGCTAGCAG
CAGGTAAAGTCTGTCTAACCTCGTGCGCACCTGGTTGGGCTAATTCAAGCTAGGATGACCAGGTCGACGG
GCGTACACGGGCCCATACTATCACTAGGAATTCTGCGAGGGGGGGCTAGAATATATTGGAGATGCAGCAT
GAGCACACGTGTGGATGGACGTTTGACAGCGAACAGGGGTCGCTGTGTCTGCACGCACCCCCGGAGGTAC
GTCCCACCAAATGAGAGTGCCTGGGAGGGAATCCTTTAGGAAGCATCCCTCACAATAAGGGGAGCACTAT
TTTGCATCAAAAAATGGAGACTGCGGAACTACTCTTGGCTACGCGTGCTATAAGGGTTGAGTTCGTATCC
ACTCGGGAGTGTGTGTGCACGAGCTTATACGGTTACGGGATTGATCGTATGATGAAGTGCGTACCAACGT
GATTTCTTGACCACTTACATGAACACACGTCCCAGATCGTTCCGTCCAAGCGGGAGACGGAGGGAGCTGG
ATTAAGTAGTTCAGGGGACCTCGGATTTGAACAGGTCTTGGATGTAGACTGGTGTCTGTAGACTACCCAG
GAACACACCGCTAGGCTACTAATGCCGGCTCCGTCACTGATTTGGAGGGTTTACGGCTACCAATGAGCCA
TTCTTCCAACAACAGAGGCAAATAGCTACTACGCTACAGCACGTTGGCCGGCAAGCCCCCCCTCGTCATG
AATGCTCATTGTGGCCACCCTTCTTAAGCTGGAGTAATGCACTGATGCGCACTGGTATGTGGGGGTCTGC
GCGTGCGCTATGATTCACGGAGGTGTGTGTCATTGAGAATGAGATGTCCAATTGAATTATAGGGATCATA
CTGCGGCTTCACCTCCGGAACCACGTGCTCCTATGCTTACGCTCGTACAGCCCTGCACACCTCTGTAAAT
CTGGGGTGTTGCAGCATTGCCCCCTCGCGCACACTTGTGTTCGGCTGCGGGCGCGTGGAGGTGGTTGGAA
GTTTGTGAGTCTGCGGTAGGGCGGATGCGGGCCTGTGCTTAAATATTCGGGAGTCCAGACGAGACTGCAA
CTTTCCATCTTCCCGGGCTTGTGTGGGTGTTGGCGCATATAACAACGGACAGGAACCATGATAACGCTAT
GCTTGCTCCGGGAACAGTTCCCACCATAATCAATCTAGTCCTACATACAGCTATAACGGTGCTGGCCAAC
GTTGGATGGTTGTGTTAAGCAACTCCAGCTCCGGATCCTTCTTCTGCAAAGGTAAAGGGATGCGAAGAGG
ATATAAACAATGCCTGGGGCCTATGCGGCAGTAAAAGGTCATCGATGTGGCCAAACTGCGAAACTGTGGG
ACTTCCATAATCCAACACGGCCAGTCCCGTCCTCTGTACAAGGCTTTGAGGTTCGCGATAGTGAATCTCG
CAAAGACATAGTGTGGGTACGCTTAGTTGTGAGGGTCGATCAAGTTGCCCGACCAACCATATCGGAGAGC
GCGCGCAGAGCTAGGCAGTCTCGCAGCACTTCGCCCTCCTAAGCACTCATCCCCCTGAGGGATCGAGGTC
TGTCACGTAGTCATTCTATCTGACGGGCTTGTACCCCTCCATAAGCCTAGAAACATCTTAAAATGTTAAG
ACACTCCGTCGCTCCAAGGCAAAAGTACTTGAAGTTGTAAGCGAGCTCACGTAATTCTTCGTGAGAGCGC
GCCTACCCGCCATCGCAGTCAATTGGTAGGGCAAGAGTAGTCCTGCACACATATGCAAAAGAGTTTTGGT
GGAAAACCGCAGCTATGTTACCGACTGGGTAGGTTGGAAACGGCTTTAGAATGCCAAACTCCAAGCATAT
GGCAGCTAGGTTTATCCCTCCACGGTGATACTGTAAACTGAAAACGACCCATGGTTTCTAGAACCGTGTT
GATCACGTACGACAGAATCGACGAAGGAATTACATGTGAACTGAGAGCCGACATATAAGCCTACAGTTTA
GTGGGGCCATTTAATCAAGGCAAGGTGGTACGAGTGAGGCAGGGGTTTCCACAGATGGAAACATACTGTA
ATAAGCAAGCGCGCGCGCGCGGCTACGATTCTGTTGGGGAGATTGTGTATTGGAAGAAGGGTGACTCAGC
TTGCGCGCATACAGTATCGCCCCCGAATCCCACCGCTAGACTGACAATGATCTGTCTCAAGTTCGTGCCG
TCGGAAAGGTTATACTACAGGACCACAACCCTTCAGGCGCTGGAACGCCGCATCCCGTAATCTGGTGGAA
ATATATTTGCCCACATTGGTATGTCTATACCATTTTGCCTCTCTAAAGTTGAATTAGGGCACTAACGTTG
CCACGATTCCGAATATCAAGCTCAGGCTCGGCTTGACTCAACTATCCCGCGACTACCGGTGCGCACCTAG
AACTGGGTCCCCCTAGACTGAGCACGGCCGAAGTCGGCGGATGGCAGGGGAGCGATTGGGCTTACTTTAA
TGGCGTAACTACCCCTGCGGGCGGCTGACTTCAGTGTTAGGTTGGCCTCTCTCTGCGTGGGTGGATTTCT
CTCC
>JQ434001
GGCCCGGGAGGTGCGTCTGTGGGGGGCTGTCAGCCCAATCTCGACGCCCGAAAACGTAGTGACCGTCTCA
GCTGGGTCTCCCGGAGTGGGCCCGGACCCGCAAATCCGAATTGGCGGTATGAACCTACTGGGGTGCGACT
GCGGTAGTCCGTCTGGGCCCGCGGGCTTTGCGGGGCGCCACTGTCGTTGTGAGAGGGCAATTATACGGGG
ATGGTTTCATTTTTCTGCCTTTTCGCGTGTAGAAGATGAACAATTTTGGCTCATCAGAGTGGTGATCCTG
GTGTTGTGGTCCTTACTCAGATTCGTAGAAGACGGGCTGGTCCAATGAGTTTTCGCATGCTCGTTGTCAC
CTGGATGGGAGCTGGGGCGCACCTACAATTACAAGATGGATGTTCTTACCTTTCGGTTCTTCATAGGGCT
CCAAACCTTTACATTTAAGGCATGGGGTATCTGCCTTGCTTAGGACACAAAATTAACTTGTTTTCTTTGC
TATCGGTTGTTCAGCCTGTCACTGTTGGCCGCCCATGAGTGGTAGGTGGTTGAATCACGGTGGTTGCCAC
GATGTTAGCAAACCAAGCACTACACTTGGGCAGGCCTGATACCATCTGTTATGATATTAGGCAGATGTTC
CTCTTAAGGTGCGTCCCCTGCATTTCCCCTCCGCTTACACGGCTATCATTGACGAAAGGAGTCATAGTTG
GCATACCCAGGCGTTTTTTTCTCTCTATGAGCAAGTTGGCATCTTGTGCTTGTTGCATCGTTATGCCTTC
TAGCCTGTTTTATGGCTTGCTTATGTCGGCTGGCTTTGCTGATATGGAGTAGATGATGTTTTCACCTCTT
TTCTGGACTTCTTAGACACTACCCATACTGGCGCCCGGTTTCCCATGAAGAAGTGTAATGGGGCAGATGC
TGGGGAATCTCGGGCTCCGTTCGCAGCTGGAGGAATTGCTGGCCGCGAACAGAAGGTGAGTTTTTCCCAT
ACGCACACCGGGATCCTCGCATGTTGTGCTACGGAGGAAATAATTTACTCTTACAAACTTATGGACGTTG
AAGGGTCTTGTCGTCACAGGGGGGACGCACCTGCTCGAAATCTCTTCTCAGTCCGGGAGACTGTGCTGCC
GCCCGCGGTCAATCTTCACCTGACTGGGTCGCGAGTTTTTGTACCGACGGCAGTGTCCGCTCCTATTCCC
TTCCATTCTCCTAAGGAGTCGGGGCCGTCTTGAAGAGGGACTGTGGATTTTGTCGCTCACAGGGGTGCAA
CGACGATTGATCCCCCGCGTCCTACAGTTCTTCTCAGCCCACGGAGGGAATCACAAATCCCTTCTAGTGA
CTGGTACAGTTTGTCTAACCTCGTGCTCACCTAGTTGGCCTAATGAAAACTAGGGATGCCAAATAGACGG
GCAAACACGGTCAACTACTATCACTAGGAATTTTGCGAGGGCGGGCTAGAATATATTGGAGATGCAAGAC
GATCACTCGTCTGGATGGTCGTCTGAGGGCGATCAAGGGTAACTGTGTCTGCACGCACCCCCGGTCCAAC
GTCCCACCAAATGAGAGAGCCTACAGGGGAATCCTTTAGGAAATTTAATCTCTTCTCTAGGGAGCACTAT
TTTGCATCAAAAAATGGAGAGTGCCTCTCTAGAAGCGGGCAAGCGTACTATACGGGTTGAGTTCGTATCC
AAGAGGAAGTGTGTGTGCACGAGCCTATACGGTATCGGAATTGAACGTACGATGAAACGCGTGACTGAAT
GATTTCCTGACCACTTTCATGTACACCCAACCTCGAGCGTTGAGACCACGAGGGAGACGGAGGGCGAGGG
ACTATATAGTAAAGGGGACCTCGGGTCTTCTCTCGTCTTGGATGTAGAAGGGTTGCTGTTGGCTAGCCGC
CAGTACGTCTCTCAGCTACTAACACCGGCTCCACCAACGATTTGGAAGGTTTATGGTTCCACGTGAGCTT
TTTTTCCACTAACACAGGGTACTTCCTATTACGCATCAGCACGTTGCTAAGCCAGCAAGCCCAGGACGTG
AAGTCTTCAACGACCCACCCTTTTTAAGCTGAGATAATCAGCTGATGAGCGCTGGTATGCGGGGTGGTGC
GCTTGTGCGTGCGCCTACGGAGGTGCATATGATTGAGAATGAGATGTTCAATTGAAATTTTCGGGTCATA
TTGCGGCTACACCTCCTAAACCTCGTGCTGCTATGGTTGTTCGGCTACACGGTTCCAGATGCTTCTACAT
CTGGGGTGGCGCAGATGTGCCCCCCAGCGCTCACTTGTGGGCGGCTGCGGATGCATGGGCGTGGTTACGA
GTATGTGGCTCTGCGGTAGGGCGGGTGCGGGCCTACGCTTAAATTTAGGGGTACCCAGGGGAGACTATAA
CTTTCCTTCTAACCGGGCCTGCGTGGGTGGGCGCTTATCTAATAACGGGGAGGAGTGCTGGTAACGCTAT
GCTTTGTCAGGGAACAGTTCCCGACATAGTCATGCTGATCTTACTTACAGTTGTAAACATAATTGTACAG
TTATCATGTTATTGGCAAGGATCTCCCACTCCGGTTCCATATTCTGGATCGGTATCGGCGTGGCGGGAGG
CTGTTCACCGTGGGTGGGAATTATACGGAAGTAGAAGAAGATAGATACGGTCCGAATGCGAAGTTGCTAA
ACTTCCATAATCACACACGGGGCCCGCCAACCTAGTTGAAACGCGTTTAGATACTCGATAGTGATTAAAG
GAGGACGCAGGTACGGGCACGCATACTTATGAGGGTAGATCAAGCTGCCCAACCAACCATTTCGGAGAGT
GTGCGCAGCGCTAGGATCTCAGGGTCGACTTCGCGTTCCGGGGCGCGAATCCCCCTGAGGGAGAGAAGCA
TGGAACACTCTCTTTCTATCTGACGGGCCTGTACGCCACCATGGCCCTTCAAACCTATCAAACTGTTACA
ACACACGCTCGCAGGCAGATGCAAGTACATGAAGGAGTAAAAAAGCTCGAGTACCTCTACTGGAGAGTGC
CGCTACCCAAAAACGCCGGCAATCGGCTTCGGTCGAATCGCACTACACACATATGCAAAAGAGTTTGTTC
TCCGAACCGCAGCTATGTTACCGATTCCGTCGGCTGGAAAAGGCATTAGACTTTCAAATTCCTAGCGTAT
GGAAGCTAGGTTTAACCCCGCACGGTGAAGCTTTGAATTGCGTTAGAACCATGGTTTCTAGAACAATGTT
GATCACGTACCCCAGAATGAACGAAGGAATTTCTAGGCAACTCCGAGCAAACGTATAAAATTACAGCTTA
AGGGTCCCATTAAATCCGGGGACTGTGGAGAGGATGCGGCTCGGGTTTCCACAGATGGAAACCTACAATT
ATAAGCTCGCGCGCAAGCGCGGTTCCCATTTTATTGGGGAGACTGTTGGTACTCAGAAGGGTGCTTCGGA
TTACAAGCATACAATATCGCATCCGATTCCAACCTATAGATTGACAATACTCTGTCTCAAGTACGTGCCA
AAGGCGCCTATATTCTACCGGACCACACCCCTGCCGGCAGTGGAACATAGCAAGCCGTAAAGTGTTGGAA
ATATGCTTGCCCACGTTGGTCTGTTTCTACCATTTTGGCTCTCTCAGATTGAATTAGGTCACTATCGTAA
CCCTGATTCCGCATATTAAACTCAGGCCGAGCTTGACTACAATATCCCTAGAGTCAAGGTGCGCGCCTCA
AATTGGTCCCCCCTCGGCTGAACGAGGCAACTGTCGTCAAAAGTCGGGGGCGTCGTGTGCGATACTTTGG
TTGCTCAAAGCCGCCCCCGGGTAAATGAGTTCGGTGTTTCATGGGACTTTCTCCTTTTGCGCATCTTATT
AAAA
>JF744991
GGCCCGGGAGGTGCGTCTGTGGGGGGCTGTCAGCCCAATCTCGACGCCCGAAAGCGTAGTGACCGTCTCA
GCTGGGTCTCCCGGAGTGGGCCCGGACCCGCAAATCCGAATTGGCGGTATGAACCTACTGGGGTGCGACT
GCGGTAGTCCGTCTGGGCCCGCGGGCTTTGCGGGGCGCCACTGTCGTTGTGAGAGGGCAATTATACGGGG
ATGGTTTCATTTTTCTGCCTTTTCGCGTGTAGAAGATGAACAATTTTGGCTCATCAGAGTGGTGATCCTG
GTGTTGTGGTCCTTACTCAGATTCGTAGAAGACGGGCTGGTCCAATGAGTTTTCGCATGCTCGTTGTCAC
CTGGATGGGAGCTGGGGCGCACCTACAATTACAAGATGGATGTTCTTACCTTTCGGTTCTTCATAGGGCT
CCAAACCTTTACATTTAAGGCATGGGGTATCTGCCTTGCTTAGGACACAAGATTAACTTGTTTTCTTTGC
TATCGGTTGTTCAGCCTGTCACTGTTGGCCGCCCATGAGTGGTAGGTGGTTGAATCACGGTGGTTGCCAC
GATGTTAGCAAACCAAGCACTACACTTGGGCAGGCCTGATACCATCTGTTATGATATTAGGCAGATGTTC
CTCTTAAGGTGCGTCCCCTGCATTTCCCCTCCGCTTACACGGCTATCATTGACGAAAGGAGTCATAGTTG
GCATACCCAGGCGTTTTTTTCTCTCTATGAGCAAGTTGGCATCTTGTGCTTGTTGCATCGTTATGCCTTC
TAGCCTGTTTTATGGCTTGCTTATGTCGGCTGGCTTTGCTGATATGGAGTAGATGATGTTTTCACCTCTT
TTCTGGACTTCTTAGACACTACCCATACTGGCGCCCGGTTTCCCATGAAGAAGTGTAATGGGGCAGATGC
TGGGGAATCTCGGGCTCCGTTCGCAGCTGGAGGAATTGCTGGCCGCGAACAGAAGGTGAGTTTTTCCCAT
ACGCACACCGGGATCCTCGCATGTTGTGCTACGGAGGAAATAATTTACTCTTACAAACTTATGGACGTTG
AAGGGTCTTGTCGTCACAGGGGGGACGCACCTGCTCGAAATCTCTTCTCAGTCCGGGAGACTGTGCTGCC
GCCCGCGGTCAATCTTCACCTGACTGGGTCGCGAGTTTTTGTACCGACGGCAGTGTCCGCTCCTATTCCC
TTCCATTCTCCTAAGGAGTCGGGGCCGTCTTGAAGAGGGACTGTGGATTTTGTCGCTCACAGGGGTGCAA
CGACGATTGATCCCCCGCGTCCTACAGTTCTTCTCAGCCCACGGAGGGAATCACAAATCCCTTCTAGTGA
CTGGTACAGTTTGTCTAACCTCGTGCTCACCTAGTTGGCCTAATGAAAACTAGGGATGCCAAATAGACGG
GCAAACACGGTCAACTACTATCACTAGGAATTTTGCGAGGGCGGGCTAGAATATATTGGAGATGCAAGAC
GATCACTCGTCTGGATGGTCGTCTGAGGGCGATCAAGGGTAACTGTGTCTGCACGCACCCCCGGTCCAAC
GTCCCACCAAATGAGAGAGCCTACAGGGGAATCCTTTAGGAAATTTAATCTCTTCTCTAGGGAGCACTAT
TTTGCATCAAAAAATGGAGAGTGCCTCTCTAGAAGCGGGCAAGCGTACTATACGGGTTGAGTTCGTATCC
AAGAGGAAGTGTGTGTGCACGAGCCTATACGGTATCGGAATTGAACGTACGATGAAACGCGTGACTGAAT
GATTTCCTGACCACTTTCATGTACACCCAACCTCGAGCGTTGAGACCACGAGGGAGACGGAGGGCGAGGG
ACTATATAGTAAAGGGGACCTCGGGTCTTCTCTCGTCTTGGATGTAGAAGGGTTGCTGTTGGCTAGCCGC
CAGTACGTCTCTCAGCTACTAACACCGGCTCCACCAACGATTTGGAAGGTTTATGGTTCCACGTGAGCTT
TTTTTCCACTAACACAGGGTACTTCCTACTACGCATCAGCACGTTGCTAAGCCAGCAAGCCCAGGACGTG
AAGTCTTCAACGACCCACCCTTTTTAAGCTGAGATAATCAGCTGATGAGCGCTGGTATGCGGGGTGGTGC
GCTTGTGCGTGCGCCTACGGAGGTGCATATGATTGAGAATGAGATGTTCAATTGAAATTTTCGGGTCATA
TTGCGGCTACACCTCCTAAACCTCGTGCTGCTATGGTTGTTCGGCTACACGGTTCCAGATGCTTCTACAT
CTGGGGTGGCGCAGATGTGCCCCCCAGCGCTCACTTGTGGGCGGCTGCGGATGCATGGGCGTGGTTACGA
GTATGTGGCTCTGCGGTAGGGCGGGTGCGGGCCTACGCTTAAATTTAGGGGTACCCAGGGGAGACTATAA
CTTTCCTTCTAACCGGGCCTGCGTGGGTGGGCGCTTATCTAATAACGGGGAGGAGTGCTGGTAACGCTAT
GCTTTGTCAGGGAACAGTTCCCGACATAGTCATGCTGATCTTACTTACAGCTGTAAACATAATTGTACAG
TTATCATGTTATTGGCAAGGATCTCCCACTCCGGTTCCATATTCTGGATCGGTATCGGCGTGGCGGGAGG
CTGTTCACCGTGGGTGGGAATTATACGGAAGTAGAAGAAGATAGATACGGTCCGAATGCGAAGTTGCTAA
ACTTCCATAATCACACACGGGGCCCGCCAACCTAGTTGAAACGCGTTTAGATACTCGATAGTGATTAAAG
GAGGACGCAGGTACGGGCACGCATACTTATGAGGGTAGATCAAGCTGCCCAACCAACCATTTCGGAGAGT
GTGCGCAGCGCTAGGATCTCAGGGTCGACTTCGCGTTCCGGGGCGCGAATCCCCCTGAGGGAGAGAAGCA
TGGAACACTCTCTTTCTATCTGACGGGCCTGTACGCCACCATGGCCCTTCAAACCTATCAAACTGTTACA
ACACACGCTCGCAGGCAGATGCAAGTACATGAAGGAGTAAAAAAGCTCGAGTGCCTCTACTGGAGAGTGC
CGCTACCCAAAAACGCCGGCAATCGGCTTCGGTCGAATCGCACTACACACATATGCAAAAGAGTTTGTTC
TCCGAACCGCAGCTATGTTACCGATTCCGTCGGCTGGAAAAGGCATTAGACTTTCAAATTCCTAGCGTAT
GGAAGCTAGGTTTAACCCCGCACGGTGAAGCTTTGAATTGCGTTAAAACCATGGTTTCTAGAACAATGTT
GATCACGTACCCCAGAATGAACGAAGGAATTTCTAGGCAACTCCGAGCAAACGTATAAAATTACAGCTTA
AGGGTCCCATTAAATCCGGGGACTGTGGAGAGGATGCGGCTCGGGTTTCCACAGATGGAAACCTACAATT
ATAAGCTCGCGCGCAAGCGCGGTTCCCATTTTATTGGGGAGACTGTTGGTACTCAGAAGGGTGCTTCGGA
TTACAAGCATACAATATCGCATCCGATTCCAACCTATAGATTGACAATACTCTGTCTCAAGTACGTGCCA
AAGGCGCCTATATTCTACCGGACCACACCCCTGCCGGCAGTGGAACATAGCAAGCCGTAAAGTGTTGGAA
ATATGCTTGCCCACGTTGGTCTGTTTCTACCATTTTGGCTCTCTCAGATTGAATTAGGTCACTATCGTAA
CCCTGATTCCGCATATTAAACTCAGGCCGAGCTTGACTACAATATCCCTAGAGTCAAGGTGCGCGCCTCA
AATTGGTCCCCCCTCGGCTGAACGAGGCAACTGTCGTCAAAAGTCGGGGGCGTCGTGTGCGATACTTTGG
TTGCTCAAAGCCGCCCCCGGGTAAATGAGTTCGGTGTTTCATGGGACTTTCTCCTTTTGCGCATCTTATT
AAAA
>JQ434003
GGCCCGAGAGGTGCGTCTGTGGGGGGCTGTCAGCCCAATCTCGACGCCCGAAAACGTAGTGACCGTCTCA
GCTGGGTCTCCCGGAGTGGGCCAGGACCCGCAAATCCGAACTGGCGGTATGAACCTACTGGGGTGCGACT
GCGGTAGTCCGTCTGGGCCCGCGGGCCTTGCGGGGCGCCACTGTCGTTGTGAGAGGGCAATTATACGGGG
ATGGTTTCATTTTTCTGCCTTTTCGCGTGTAGAAGATGAACAATTTTGGCTCATCAGAGTGGTGGTCCTG
GTGCTGTGGTCCCTACTCAGATTCGTAGAAGACGGGCTGGTCCAATGAGTTTTCGCATGCTCGTTGTCAC
CTGGATGGGAGCTGGGACGCACCTACAATTACAAGATGGATGTTCTTACCTTTCGGTTCTTCATAGGGCT
CCAAACTTTTACATTTAAGGCATGGGGTATCTGCCTTGCTTAGGACACAAAATTAACTTGTTCTCTTTGC
TATCGGTTGTTCAGCCTGTCACTGTTGGCCGCCCATGAGTGGTAGGTGGTTGAATCACGGTGGTTGCCAC
GATGTTAGCAAACCAAGCACTACACTTGGGCAGGCCTGATACCATCTGTTATGATATTAGGCAGATGTTC
CTCTTAAGGTGCGTCCCCTGCATTTCCCCTCCGCTTACACGGCTATCATTGACGAAAGGAGTCATAGTTG
GCATACCCAGGCGTTTTTTTCTCTCTATGAGCAAATTGGCATCTTGTGTTTGTTGCATCGTTATGCCTTC
TAGCTTGCTTTATGGCTTGCTTATGTCGGCTGGCTTTGTTGATATGGAGTAGATGATGTTTTTACCTCTT
TTTTGGACTTCTTAGACACTACCCATACTGGCGCCCGGTTTCCCATGAAGAAGTGTAATGGGGCAGGTGC
TGGGGAATCTCGGGCTCCGTTCGCAGCTGGAAGAATTGCTGGCCGCGAACAGAAGGTGAGTTTTTCCCAT
ACGCACACCGGGATCCTCGCATGTTGTGCTACGGAGGAAATAATTTACTCTTACAAACTTATGGACGTTG
AAGGGTCTTGTCGTCACAGGGGGGACGCACCTGCTCGAAAACTCCTCTCAGTCCGGGAGACTGTGCTGCC
GCCCGCGGTCAATCTTCACCTGACTGGGTCGCGAGTTTTTGTACCGACGGCAGTGTCCGCTCCTATTCCC
TTCCATTCTCCTAAGGAGTCGGGGCCGTCTTGAAGAGGGACTGTGGATTTTGTCGCTCACAGGGGTGCAA
CGACGATTGATCCCCCGCGTCCTACAGTTCTTCTCAGCCCACGGAGGGAATCACAAATCCCTTCTAGTGA
TTGGTACAGTTTGTCTAACCTCGTGCTCACCTAGTTGGCCTAATGAAAACTAGGGATGCCAAATAGACGG
GCAAACACGGTCAACTACTATCACTAGGAATTTTGCGAGGGCGGGCTAGAATATATTGGAGATGCAAGAC
GATCACTCGTCTGGATGGTCGTCTGAGGGCGATCAAGGGTAACTGTGTCTGCACGCACCCCCGGTCCAAC
GTCCCACCAAATGAGAGAGCCTACAGGGGAATCCTTTAGGAAATTTAATCTCTTCTCTAGGGAGCACTAT
TTTGCATCAAAAAATGGAGAGTGCCTCTCTAGAAGCGGGCAAGCGTACTATACGGGTTGAGTTCGTATCC
AAGAGGAAGTGTGTGTGCACGAGCCTATACGGTATCGGAATTGAACGTACGATGAAACGCGTGACTGAAT
GATTTCCTGACCACTTTCATGTACACCCAACCTCGAGCGTTGAGACCACGAGGGAGACGGAGGGCGAGGG
ACTATATAGTAAAGGGGACCTCGGGTCTTCTCTCGTCTTGGATGTAGAAGGGTTGCTGTTGGCTAGCCGC
CAGTACGTCTCTCAGCTACTAACACCGGCTCCACCAACGATTTGGAAGGTTTATGGTTCCACGTGAGCTT
TTTTTCCACTAACACAGGGTACTTCCTACTACGCATCAGCACGTTGCTAAGCCAGCAAGCCCAGGACGTG
AAGTCTTCAACGACCCACCCTTCTTAAGCTGAGATAATCAGCTGATGAGCGCTGGTATGCGGGGTGGTGC
GCTTGTGCGTGCGCCTACGGAGGTGCATATGATTGAGACTGAGATGTTCAATTGAAATCTTCGGGTCATA
TTGCGGCTACACCTCCTAAACCTCGTGCTGCTATGGTTGTTCGGCTACACGGTTCCAGATGCTTCTACAT
CTGGGGTGGCGCAGATGTGCCCCCCAGCGCTCACTTGTGGGCGGCTGCGGATGCATGGGCGTGGTTACGA
GTATGTGGCTCTGCGGTAGGGCGGGTGCGGGCCTACGCTTAAATCTAGGGGTACCCAGGGGAGACTATAA
CTTTCCCTCTAACCGGGCCTGCGTGGGTGGGCGCTTATCTAATAACGGGGAGGAGTGCTGGTAACGCTAT
GCTTTGTCAGGGAACAGTTCCCGACATAGTCATGCTGATCCTACTTACAGCTGTAAACATAATTGTACAG
TTATCATGTTATTGGCAAGGATCTCCCACTCCGGTTCCATATTCTGGATCGGTATCGGCGTGGCGGGAGG
CTGTTCACCGTGGGTGGGAAATATACGGAAGTAGAAGAAGATCGATACGGTCCGAATGCGAAGTTGCTAA
ACTTCCATAATCTCACACGGGGCCCGCCAACCTAGTTGAAACGCGTTTAGATACTCGATAGTGATTAAAG
GAGGACGCAGGTACGGGCACGCATACTTATGAGGGTCGATCAAGCTGCCCGACCAACCATTTCGGAGAGT
GTGCGCAGCGCTAGGATCTCAGGGTCGACTTCGCGTTCCGGGGCGCGAATCCCCCTGAGGGAGAGAAGCA
TGGAACACTCTCTTTCTATCTGACGGGCCTGTACGCCACCATGGCCCTTCAAACCTATCAAACTGTTACA
ACACACGCTCGCAGGCAGATGCAAGTACATGAAGGAGTAAAAAAGCTCGAGTACCTCTGCTGGAGAGTGC
CGCTACCCAAAAACGCCGGCAATCGGCTTCGGTCGAATCGCACTACACACATATGCAAAAGAGTTTGTTC
GCCGAACCGCAGCTATGTTACCGATTCCGTCGGCTGGAAAAGGCATTAGACTTTCAAATTCCTAGTGTAT
GGAAGCTAGGTTTAACCCCGCACGGTGAAGCTTTGAATTGCGTTAAAACCATGGTTTCTAGAACAATGTT
GATCACGTACCCCAGAATGAACGAAGGAGTTTCTAGGCAACTCCGAGCAAACGTATAAAACTACAGCTTA
AGGGTCCCATTAAATCCGGGGATTGTGGAGAGGATGCGGCTCGGGTTTCCACAGATGGAAACCTACAATA
ATAAGCTCGCGCGCAAGCGCGGTTCCCATTTTATTGGGGAGACTGTTGGTACTCAGAAGGGTGCTTCGGA
TTACAAGCATACAATATCGCATCCGACTCCAACCTATAGATTGACAATACTCTGTCTCAAGTACGTGCCA
AAGGCGCCTATATTCTACCGGACCACACCCCTGCCGGCAGTGGAACATAGCAAGCCGTAAAGTGTTGGAA
ATATGCTTGCCCACGTTGGTCTGTTTCTACCATTTTGGCTCTCTCAGATTGAATTAGGTCACTATCGTAA
CCCTGATTCCGCATATTAAACTCAGGCCGAGCTTGACTACAATATCCCTAGAGTCAAGGTGCGCGCCTCA
AATTGGTCCCCCCTCGGCTGAACGAGGCAACTGTCGTCAAAAGTCGGGGGCGTCGTGTGCGATACTTTGG
TTGCTCAAAGCCGCCCCCGGGTAAATGAGTTCGGTGTTTCATGGGACTTTCTCCTTCTGCGCGTCTTATT
AAAA
>JQ434006
GGCCCGAAAGGTGCGTCTGTGGGGGGCTGTCAGCCCAATCTCGACGCCCGAAAACGTAGTGACCGTCTCA
GCTGGGTCTCCCGGAGTGGGCCCGGACCCGCAAATCCGAACTGGCGGTATGAACCTACTGGGGTGCGACT
GCGGTAGTCCGTGTGGGCCCGCGGGCCTTGCGGGGCGCCACTGTCGTTGTGAGAGGGCAATTATACGGGG
ATGGTTTCATTTTTCTGCCTTTTCGCGTGTAGAAGATGAACAATTTTGGCTCATCAGAGTGGTGGTCCTG
GTGCTGTGGTCCCTACTCAGATTCGTAGAAGACGGGCTGGTCCAATGAGTTTTCGCATGCTCGTTGTCAC
TTGGATGGGAGCTGGGACGCACCTACAACTACAAGATGGATGTTTTTACCCTTCGGTTGTTCATAGGGCT
CCAAACCTTTACATTTAAGGCATGGGGTATCTGCCTTGCTTAGGACACAAAATTAACTTGTTTTCTTTGC
TATCGCTTGTTCAGCCTGTCACTGTTGGCCGCCCATGAGTGGTAGGTGGTTGAATCACGGTGGTTGCCAC
GATGTTAGCAAACCAAGCACTACACTTGGGCAGGCCTGATACCATCTGTTATGATATTAGGCAGATGTTC
CTCTTAAGGTGCGTCCCCTGCATTTCCCTTCCGCTTACACGGCTATCATTGACGAAAGGAGTCATAGTTG
GCATACCCAGGCGTTTTTCTCTCTCTATGAGCAAGTTGGCATCTTGTGTTTGTTGCATCGTTATGCCTTC
TAGCTTGTTTTATGGCTTGCTTATGTCGGCTGGCTTTGCTGATATGGAGTAGATGATGTTTTTACCTCTT
TTTTGGACTTCTTAAACACTACCCATACTGGCGCCCGGCTTCCCATGAAGAAGTGTAATGGGGCAGGTGC
TGGGGAATCTCGGGCTCCGTTCGCAGCTGGAAGAATTGCTGGCCGCGAACAGAAGGTGAGCTTTTCCCAT
ACGCACACCGGGATCCTCGCATGTTGTGCTACGGAGGAAATAATTTACTCCTACAAACTTATGGACGTTG
AAGGGTCTTGTCGTCACAGGGGGGACGCACCTGCTCGAAATCTCTTCTCAGTCCGGGAGACTGTGCTGCC
GCCCGCGGTCAATCTTCACCTGACTGGGTCGCGAGTTTTTGTACCGACGGCAGTGTCCGCTCCTATTCCC
TTCCATTCTCCTAAGGAGTCGGGGCCGTCTTGAAGAGGGACTGTGGATTTTGTCGCTCACAGGGGTGCAA
CGACGATTGATCCCCCGCGTCCTACAGTTCTTCTCAGCCCACGGAGGGAATCACAAATCCCTTCTAGTGA
CTGGTACAGTTTGTCTAACCTCGTGCTCACCTAGTTGGCCTAATGAAAACTAGGGATGCCAAATAGACGG
GCAAACACGGTCAACTACTATCACTAGGAATTTTGCGAGGGCGGGCTAGAATATATTGGAGATGCAAGAC
GATCACTCGTCTGGATGGTCGTCTGAGGGCGATCAAGGGTAACTGTGTCTGCACGCACCCCCGGTCCAAC
GTCCCACCAAATGAGAGAGCCTACAGGGGAATCCTTTAGGAAATTTAATCTCTTCTCTAGGGAGCACTAT
TTTGCATCAAAAAATGGAGAATGCCTCTCTAGAAGCGGGCAAGCGTACTATACGGGTTGAGTTCGTATCC
AAGAGGAAGTGTGTGTGCACGAGCCTATACGGTATCGGAATTGAAGGTACGATGAAACGCGTGACTGAAT
GATTTCCTGACCACTTTCATGTACACCCAACCTCGAGCGTTGAGACCACGAGGGAGACGGAGGGCGAGGG
ACTATATAGTAAAGGGGACCTCGGGTCTTCTCTCGTCTTGGATGTAGAAGGGTTGCTGTTGGCTAGCCGC
CAGTACGTCTCTCAGCTACTAACACCGGCTCCACCAACGATTTGGAAGGTTTATGGTTCCACGTGAGCTT
TTTTTCCACTAACACAGGGTACTTCCTACTACGCATCAGCACGTTGCTAAGCCAGCAAGCCCAGGACGTG
AAGTCTTCAACGACCCACCCTTTTTAAGCTGAGATAATCAGCTGATGAGCGCTGGTATGCGGGGTGGTGC
GCCTGTGCGTGCGCCTACGGAGGTGCATATGATTGAGATTGAGATGTTCAATTGAAATTTTCGGGTCATA
TTGCGGCTACACCTCCTAAACCTCGTGCTGCTATGGTTGTTCGGCTACACGGTTCCAGATGCTTCTACAT
CTGGGGTGGCGCAGATGTGCCCCCCAGCGCTCACTTGTGGGCGGCTGCGGATGCATGGGCGTGGTTACGA
GTATGTGGTTCTGCGGTAGGGCGGGTGCGGGCCTACGCTTAAATTTAGGGGTACCCAGGGGAGACTATAA
TTTTCCTTCTAACCGGGCCTGCGTGGGTGGGCGCTTATCTAATAACGGGGAGGAGTGCTGGTAACGCTAT
GCTTTGTCAGGGAACAGTTCCCGACATAGTCATGCTGATCTTACCTACAGTTGTAAACATAATTGTACAG
TTATCATGTTATTGGCAAGGATCTCCCACTCCGGTTCCATATTCTGGATCGGTATCGGCGTGGCGGGAGG
CTGTTCACCGTGGGTGGGAAATATACGGAAGTAGAAGAAGATAGATACGGTCCGAATGCGAAGTTGCTAA
ACTTCCATAATCTCACACGGGGCCCGCCAACCTAGTTGAAACGCGTTTAGGTACTCGATAGTGATTAAAG
GAGGACGCAGGTATGGGCACGCATACTTATGAGGGTCGATCAAGCTGCCCGACCAACCATTTCGGAGAGT
GTGCGCAGAGCTAGGATCTCAGGGTCGACTTCGCGTTCCGGGGCGCGAATCCCCCTGAGGGAGAGAAGCA
TGGAACACTCTCCTTCTATCTGACGGGCCTGTACGCCACCATGGCCCTTCAAACCTATCAAACTGTTACA
ACACACGCTCGCAGGCAGATGCAAGTACATGAAGGAGTAAAAAAGCTCGAGTGATTCTTCTGGAGAGTGC
CGCTACCCAAAAACGCCGGCAATCGGCTTCGGTCGAGTCGCACTACACACATATGCAAAAGAGTTTGTTC
TCCGAACCGCAGTTATGTTACCGATTCCGTCGGCTGGAAAAGGCATTAGACTTTCAAATTCCTAGCGTAT
GAAAGCTAGGTTTAACCCCGCACGGTGAAGCTTTGAATTGCGTTAAAACCATGGTTTCTAGAACAATGTT
GATCACGTACCCCAGAATGAACGAAGGAATTTCTAGGCAACTCCGAGCAAACGTATAAAATTACAGCTTA
AGGGTCCCATTAAATCCGGGGACTGTGGAAAGGATGCGGCTCGGGTTTCCACAGATGGAAACCTACAATT
ATAAGCTCGCGCGCAAGCGCGGTTCCCATTTTATTGGGGAGACTGTTGGTACTCAGAAGGGTGCTTCGGA
TTACAAGCATACAATATCGCATCCGATTCCAACCTATAGATTGACAATACTCTGTCTCAAGTACGTGCCA
AAGGCGCCTATATTCTACCGGACCACACCCCTGCCGGCAGTGGAACATAGCAAGCCGTAAAGTGTTGGAA
ATATGCTTGCCCACGTTGGTCTGTTTCTACCATTTTGGCTCTCTCAGATTGAATTAGGTCACTATCGTAA
CCCTGATTCCGCATATTAAACTCAGGCCGAGCTTGACTACAATATCCCTAGAGTCAAGGTGCGCGCCTCA
AACTGGTCCCCCCTCGGCTGAACGAGGCAACTGTCGTCAAAAGTAGGGGGCGTCGTGTGCGATACTTTGG
TTGCTCAAAGCCGCCCCCGGGTAAATGAGTTCGGTGTTTCATGGGACTTTCTCCTTCTGCGCATCTTATT
AAAA
>JQ434002
GGCCCGAAAGGTGCGTCTGTGGGGGGTTGTCAACCCAATCTCGACGCCCGAAAACGTAGTGACCGTCTCA
GCTGGGACTCCCGGAGTGGGCCCGGACCCGCAAATCCGAACTGGCGGTATGAACATACTGGGGTGCGACT
GCGGTAGTCCGTGTGGGCCCGCGGGCTTTGCGGGGCGCCACTGTCGTTGTGAGAGGGCAATTATACGGGG
ATGGTTTCATTTATTTGCCTCTTCGCGTGTAGAAGATGAACAATTTTGGCGCATCAGAGTGGTGGTCCTG
GTTCTGTGGTCCCTACTCAGATTCGTAGAAGACGGGCTGGTCCAATGAGTCTGCGCATGCTCGTTGTCAC
CTGGATGGGAGCTGGGACGCACCTACAACTACAAGATGGATGTTCTTACCCTTCGGTTGTTCATAGGGGT
CCAAACCTCTACATTTAAGGCATGGGGTATCTGCCTTGCTTAGGACACAAAATTAACTTGCTTTCTTTGC
TATCGGTTGTTCAGCCTGTCACTGTTGGCCGCCCATGAGTGGTAGGTGGTTGAATCACGGTGGTTGCCTC
GATGTTAGCAAACCAAGCACTACACTTGGGCAGGCCTGATAGTAAATGTTATGATATTAGGCAGATGTTC
CTCTTAAGGTGCGTCCCCTGCATTTCCCTTCCGCTTACACGGCTATCATTGACGAAAGGAGTCATAGTTG
GCATACCCAGGCGTTTTTCTCTCTCTATGAGCAAGTTGGCATCTTGTGTTTGTTGCATAGCTATGCTTTC
TAGCCTCTTTTATGTCTTGCTTATGTCGGCTGGCTTTGCTGATATGGAGTAGGTGAAGTTCTTACCTCTT
TTTTGGACTTCTTAGACACTACCCATACTGGCGCCCGGTTTCCCATGAAGAAGTGTAATGGGGCAGGTGC
TGGGGAATTTCAGGCTCCGTTCGCAGCTGGAGGAATTGCTGGCCGCGAACAGAAGGTGAGTTTTTCCCAT
ACGCACACCGGGATCCTCGCATGTTGTGCTACGGAGGAAATAATTTACTCTTACAAACTTATGGACGTTG
AAGGGTCTTGTCGTCACAGGGGGGACGCACCTGCTCGAAATCTCCTTTCAGTCCGGGAGACTGTGCTGCC
GCCCGCGGTCAATCTTCACCTGACTGGGTCGCGAGTTACTGTACCGACGGCAGTGTCCGCTCCTATTCCC
TTCCATTCTCCTAAGGAGTCGGGGCCGTCTTGAAGAGGGACTGTGGATTTTGTCGCTCACAGGGGTGCAA
CGACGACTGATCCCCCGCGTCCTACAGTTCTTCTCAGCCCACGGAGGGAATCACAAATCCTTTCTAGTGA
TTGGTACAGTCTGTCTAACCTCGTGCTCACCTAGTTGGCCTAATGAAAACTAGGGATGCCAAATAGACGG
GCAAACACGGTCAACTACTATCACTAGGAATTCTGCGAGGGCGGGCTAGAATATATTGGAGATGCAAGAC
GATCACTCGTTTGGATGGTCGTCTGAGGGCGATCAAGGGTAACTGTGTCTGCACGCACCCCCGGTCCAAC
GTCCCACCAAATGAGAGAGCCTACAAGGGAATCCTTTAGGAAATTTAATCTCTTCTCTAGGGAGCACTAT
TTTGCATCAAAAAATGGAGAGTGCCTCTTTAGAAGCGGGCAAGCGTACTATACGGGTTGAGTTCGTATCC
AAGAGGAAGTGTGTGTGCACGAGCCTATACGGTATCGGAATTGAACGTACGATGAAACGCGTGACTGAAT
GATTTCCTGACCACTTTCATGTACACCCAACCTCGAGCGTTGCGACCACGAGGGAGACGGAGGGCGAGGG
ACTATATAGTAAAGGGGACCTCGGGTCTTCTCTCACCTTGGATGTAGAAGGGTTGCTGTTGGCTAGCCGC
CAGTACGTCTCTCAGCTATTAACACCGGCTCCACCAACGATTTGGAAGGTTTATGGTTCCACGTGAGCTT
TTCTTCCACTAACACAGGGTACTTCCTACTACGCATCAGCACGTTGCTAAGCCAGCAAGCCCAGGACGTG
AAGTCTTCAACGACCCACCCCTTTTAAGCTGAGATAATCAGCTGATGAGCGCTGGTATGCGGGGTGGTGC
GCCTGTGCGTGCGCTTACGGAGGTGCATATGATTGAGATTGAGATGTTCAATTGAAATCTTCGGGTCATA
TTGCGGCTACACCTCCTAAACCTCGTGCTGTTATGGTTGTTCGGCTACACGGTTCCCGATGCTTCTACAT
TTGGGGTGGCGCAGATGTGCCCCCCAGCGCTCACTTGTGGGCGGCTGCGGATGCATGGGCGTGGTTACGA
GTATGTGGCTCTGCGGTAGGGCGGGTGCGGGCCTACGCTTAAATTTAGGGGTACCCAGGGGAGACTATAA
TTCTCCTTCTAACCGGGCCTGCGTGGGTGGGCGCTTATCTAATAACGGGGAGGAGTGCTGGTAACGCTAT
GCTTTGTCCGGGAACAGTTCCCGACATAGTCATGCTGATCCTACCTACAGTTGTAAACATAATTGTACAG
TTATCATGCTATTGGCAAGGATCTCCCACTCCGGTTCCATATTCTGGAACGGTATCGGCGTGGCGGGAGG
TTGTACACCGTGGGTGGGAAATATACGGAAGTAGAAGAAAATAGATACGGTCCGAATGCGAACTTGCTAA
GCTTCCATAATCACACACGGGGCCCGCCAACCTAACTGAAACGCGTTTAGATACTCGATAGTGATTGAAG
AAGGACGCAAGTATGGGCACGCATACTAATGAGGGTCGATCAAGTTGCCCACCCAACCATTTCGGAGAGT
GTGCGCAGCGCTAGGATCTCAGGGTCGACTTCGCGTTCCGGGGCGCGAATCCCCCTGAGGGAGAGAGGGA
TGGAACACTCTCCTTCTATCTGACGGGCCTGTACGCCACCATGGCCCTTCAAACCTATCAAACTGTTACA
ACACACGCTCGCAGGCAGATGCAAGTACATGAAGGAGTAAAAAGGCTCGAGTACCTCTACTGGAGAGTGC
CGTTACCCAAAAACGCAAGCAATCGGCTAGGGTCGAGTCGAACTACACACGTATGCAAAAGAGTTTGTTC
GCCGAACCGCAGCTATGTTACCGACTCCGTCGGCTGGAAAAGGCATTAGACTTTCAAACTCCTAGCATAT
GGAAGCTAGGTTTAACCCCGCACGGTGAAGCTCTGAATTGCGTTAAAACCATGGTTTCTAGAACAATGTT
GATCACGTACCCCAGAATGAACGAAGGAATTTCTAGGCAACTCCGAGCAAACGTATAAAATTACAGCTTA
AGGGTCCCATTAAATCCGGGGACTGTGGAAAGGATGCGGCTCGGGTTTCCACAGATGGAAACCTACAATA
ATAAGCACGCGCGCAAGCGCGGTTCCCATTCTATTGGGGAGACTGTTGATACTCAGAAGGGTGCCTCGAA
TTACAGGCATACAATATCGCATCCGACTCCAACCTATAGATTGAGAATACTCTGTCTCAAGTACGTGCCA
AAGGCGCCTATATTCTACCGGACCACACCCCTGCAGGCAGTGGAACATAGCAAGCCGTAAAGTGCTGGAA
ATATGCTTGCCCACGTTGGTCTGTTTCTACCATTTTGGCTTTCTCAGATTGAATTAGGTCACTATCGTAA
CCCTGATTCCGCATATTAAACTCAGGCCGAGCTTGACTACAATATCCCTAGAGTCAAGGTGCGCGCCTCA
AATTGGTCCCCCCTCGGCTGAACGCGGCAACTGTCGTCAAAAGTCGGGGGCGGCGTGTGCGATACTTTGG
TTGCTCAAAGCCGCCCCCGGGTAAATGAGTTCGGTGTTTCATGGGACTTTCTCCCTTTGCGCATCTTATT
AAAA
>KF177391
GGCCCGAAAGGTGCGTCTGTGGGGGGTTGTCAGCCCAATCTCGACGCCCGAAAACGTAGTGACCGTCTCA
GCTGGGACTCCCGGAGTGGGCCCGGACCCGCAAATCCGAACTGGCGGTATGAACCTACTGGGGTGCGACT
GCGGTAGTCCGTCTGGGCCCGCGGGCTTTGCGGGGCGCCACTGTCGTTGTGAGAGGGCAATTATACGGGG
ATGGTTTCATTTTTCTGCCTCTTCGCGTGTAGAAGATGAACAATTTTGGCGCATCAGAGTGGTGGTCCTG
GTGCTGTGGTCCCTACTCAGATTCGTAGAAGACAGGCTGGTCCAATGAGTCTGCGCATGCTCGTTGTCAC
CTGGATGGGAGCTGGGACGCACTTACAATTACAAGATGGATGTTCTTACCTTTCGGTGATTCATAGGGGT
CCAAACCTATACATTTAAGGCATGGGGTATCTGCCTTGCTTAGGACACAAAATTAACTTGCTTTCTTTGC
TATCGGTTGTTCAGCCTGTCACTGTTGGCCGCCCATGAGTGGTAGGTGGTTGAATCACGGTTGTTGCCTC
GATGTTAGCAAACCAAGCACTACACTTGGGCAGGCCTGATAGTAAATGTTATGATATTAGGCAGATGTTC
CTCTTAAGGTGCGTCCCCTGCATTTCCCTTCCGCTTACACGGCTATCATTGACGAAAGGAGTCATAGTTG
GCATACCCAGGCGTTTTTCTCTTTCTATGAGCAAGTTGGCATCTTGTGTTTGTTGCATTGGTATGCCTTC
TAGCCTCTTTTATGTCTTGCTTATGTCGGCTGGCTTTGCTGATATGGAGTAGATGATGTTTTTACCTCTT
TTTTGGACTTCTTAGACACTACCCATACTGGCGCCCGGTTTCCCATGAAGAAGTGTAATGGGGCAGGTGC
TGGGGAATCTCAGGTTCCGTTCGCAGCTGGAGGAATTGCTGGCCGCGAACAGAAGGTGAGTTTTTCCCAT
ACGCACACCGGGATCCTCGCATGTTGTGCTACGGAGGAAATAATTTACTCTTACAAACTTATGGACGTTG
AAGGGTTTTGTCGTCACAGGGGGGACGCACCTGCTCGAAATCTCCTTTCAGTCCGGGAGACTGTGCTGCC
GCCCGCGGTCAATCTTCACCAGACTGGGTCGCGAGTTTTTGTACCGACGGCAGTGTCCGCTCCTATTCCC
CTCCATTCTCCTAAGGAGTCGGGGCCGTCTTGAAGAGGGACTGTGGATTTTGTCGCTCACAGGGGTGCAA
CGACGACTGATCCCCCGCGTCCTACAGTTCTTCTCAGCCCACGGAGGGAATCACAAATCCCTTCTAGTGA
TTGGTACAGTTTGTCTAACCTCGTGCTCACCTAGTTGGCCTAATGAAAACTAGGGATGCCAAATAGACGG
GCAAACACGGTCAACTACTATCACTAGGAATTCTGCGAGGGCGGGCTAGAATATATTGGAGATGCAAGAC
GATCACTCGTTTGGATGGTCGTCTGAGGGCGATCAAGGGTAACTGTGTCTGCACGCACCCCCGGTCCAAC
GTCCCACCAAATGAGAGAGCCTACAGGGGAATCCTTTAGGAAATCTAATCTCCTCTCTAGGGAGCACTAT
TTTGCATCAAAAAATGGAGAATGCCTCTCTAGAAGCGGGCAAGCGTACTATACGGGTTGAGTTCGTATCC
AAGAGGAAGTGTGTGTGCACGAGCCTATACGGAATCGGAATTGAACTTACGATGAAACGCGTGACTGAAT
GATTTCCTGACCACTTTCATGTACACCCAACCTCGAGCGTTGCGACCACGAGGGAGACGGAGGGCGAGGG
ACTATATAGTAAAGGGGACCTCGGGTCTTCTCTCGTCTTGGATGTAGAAGGGTTGCTGTTGGCTAGCCGC
CAGTACGTCTCTCAGCTACTAACACCGGCTCCACCAACGATTTGGAAGGTTTATGGTTCCACGTGAGCTT
TTTTTCCACTAACACAGGGTACTTCCTATTACGCATCAGCACGTTGCTAAGCCAGCAAGCCCAGGACGTG
AAGTCTTCAACGACCCACCCTTTTTAAGCTGAGATAATCAGCTGATGAGCGCTGGTATGCGGGGTGGTGC
GCTTGTGCGTGCGCCTACGGAGGTGCATATGATTGAGATTGAGATGTTCAATTGAAATTTTCGGGTCATA
CTGCGGCTACACCTCCTAAACCTCGTGCTGCTATGGTTGTTCGGCTACACGGTTCCAGATGCTTCTACAT
TTGGGGTGGCGCAGATGTGCCCCCCAGCGCTCACTTGTGGGCGGCTGCGGATGCATGGGCGTGGTTACGA
GTATGTGGCTCTGCGGTAGGGCGGGTGCGGGCCTACGCTTAAATTTAGGGGTACCCAGGGGAGACTATAA
TTCTCCTTCTAACCGGGCCTGCGTGGGTGGGCGCTTATCTAATAACGGGGAGGAGTGCTGGTAACGCTAT
GCTTTGTCCGGGAACAGTTCCCGACATAGTCATGCTGATCTTACCTACAGCTGTAAACATAATTGTACAG
TTATCATGCTATTGGCAAGGATCTCCCACTCCGGTTCCATATTCTGGAACGGTATCGGCGTGGCGGGAGG
TTGTACACCGTGGGTGGGAAATATACGGAAGTAGAAGAAAATAGATACGGTCCGAATGCGAAGTTGCTAA
GCTTCCATAATCACACACGGGGCCCGCCAACCTAACTGAAACGCGTTTAGATACTCGATAGTGATTAAAG
GAGGACGCAGGTATGGGCACGCATACTAATGAGGGTCGATCAAGCTGCCCACCCAACCATTTCGGAGAGT
GTGCGCAGCGCTAGGATCTCAGGGTCGACTTCGCGTTCCGGGGCGCGAATCCCCCTGAGGGAGAGAGGGA
TGGAACACTCTCCTTCTATCTGACGGGCCTGTACGCCACCATGGCCCTTCAAACCTATCAAACTGTTACA
ACACACGCTCGCAGGCAGATACAAGTACATGAAGGAGTAAAAAAGCTCGAGTGCCTCTACTGGAGAGTGC
CGCTACCCAAAAACGCAGTCAATCGGCTAGGGTCGAGTCGCACTACACACGTATGCAAAAGAGTTTGTTC
GCCGAACCGCAGTTATGTTACCGACTCCGTCGGCTGGAAAAGGCATTAGACTTTCAAACTCCTAGCGTAT
GGCAGCTAGGTTTAACCCCGCACGGTAAAGTTCTGAATTGCGTTAAAACCATGGTTTCTAGAACAATGTT
GATCACGTACCCCAGAGTGAACGAAGGAATTTCTAGGCACTTCCGAGCAAACGTATAAAATTACAGCTTA
AGGGTCCCATTAAATCCGGGGACTGTGGAAAGGATGCGGCTCGGGTTTCCACAGATGGAAACCTACAATA
ATAAGCACGCGCGCAAGCGCGGCTCCCATTCTATTGGGGAGACTATTGATACTCAGAAGGGTGCCTCGGA
TTACAGGCATACAATATCGCATCCGACTCCAACCTATAGACTGACAATACTCTGTCTCAAGTACGTGCCA
AAGGCGCCTATATTCTACCGGACCACACCCCTGCAGGCAGTGGAACATAGCAAGCCGTAAAGTGCTGGAA
ATATGCTTGCCCACGTTGGTCTGTTTCTACCATTTTGGCTCTCTCAGATTGATTTAGGTCACTATCGTAA
CCCTGATTCCGCCTATTAAACTCAGGCCGAGCTTGACTACAATATCCCTAGAGTCAAGGTGCGCGCCTCA
AATTGGTCCCCCCTCGGCTGAACGCGGCAACTGTCGTCAAAAGTAGGGGGCGGCGTGTGCGATACTTTGG
TTGCTCAAAGCCGCCCCCGGGTAAATGAGTTCGGTGTTTCATGGGACTTTCTCCCTCTGCGCATCTTATT
AAAA
>JQ434008
GGCCCGAAAGGTGCGTCTGTGGGGGGTTGTCAGCCCAATCTCGACGCCCGAAAACGTAGTGACCGTCTCA
GCTGGGACTCCCGGAGTGGGCCCGGACCCGCAAATCCGAACTGGCGGTATGAACCTACTGGGGTGCGACT
GCGGTAGTCCGTCTGGGCCCGCGGGCTTTGCGGGGCGCCACTGTCGTTGTGAGAGGGCAATTATACGGGG
ATGGTTTCATTTTTTTGCTTCTTCGCGTGTAGAAGATGAACAATCTTGGCGCATCAGAGTGGTGGTCCTG
GTACTGTGGTCCCTACTCAGATTCGTAGAAGACGGGCTGGTCCAATGAGTCTGCGCATGCTCGTTGTCAC
CTGGATGGGAGCTGGGACGCACCTACAATTACAAGATGGATGTTCTTACCTTTCGGTTGTTCATAGGGGT
CCAAACCTTTACATTTAAGGCATGGGGTATCTGCTTTGCTTAGGACACAAAATTAACTTGCTTTCTTTGC
TATCGGTTGTTCAGCCTGTCACTGTTGGCCGCCCATGAGTGGTAGGTGGTTGAAAGACGGTGGTTGCCTC
GATGTTAGCAAACCAAGCACTACACTTGGGCAGGCCTGATAGCAAATGTTATGATATTAGGCAGATGTTC
TTCTTAAGGTGCGTCCCCTGCATTTCCCTTCCGCTTACACGGCTATCATTGACGAAAGGAGTCATAGTTG
GCATACCCAGGCGTTTTTTTCTTTCTATGAGCAAGTTGGCATCTTGTGTTTGTTGCATAGCTATGCCTTC
TAGCCTTTTTTATGTCTTGCTTATGTCGGCTGGCTTTGCTGATATGGAGTAGATGATGTTTTTACCTCTT
TTTTGGACTTCTTAGACATTACCCATACTGGCGCCCGGTTTCCCATGAAGAAGTGTAATGGGGCCGGTGC
TGGGGAATCTCAGGCTCCGTTCGCAGTTGGAGGAATTGCTGGCCGCGAACAGAAGGTGAGTTTTTCCCAT
ACGCACACCGGGATCCTCGCATGTTGTGCTACGGAGGAAATAATTTACTCTTACAAACTTATGGACGTTG
AAGGGTTTTGTCGTCACAGGGGGGACGCACCTGCTCGAAATCTCCTCTCAGTCCGGGAGACTGTGCTGCC
GCCCGCGGTCAATCTTCACCTGACTGGGTCGCGAGTTTTTGTACCGACGGCAGTGTCCGCTCCTATTCCC
CTCCATTCTCCTAAGGAGTCGGGGCCGTCTTGAAGAGGGACTGTGGATTTTGTCGCTCACAGGGGTGCAA
CGACGATTGATCCCCCGCGTCCTACAGTTCTTCTCAGCCCACGGAGGGAATCACAAATCCCTTCTAGTGA
TTGGTACAGTCTGTCTAACCTCGTGCTCACCTAGTTGGCCTAATGAAAACTAGGGATGCCAAATAGACGG
GCAAACACGGTCAACTACTATCACTAGGAATTCTGCGAGGGCGGGCTAGAATATATTGGAGATGCAAGAC
GATCACTCGTTTGGATGGTCGTCTGAGGGCGATCAAGGGTAACTGTGTCTGCACGCACCCCCGGTCCAAC
GTCCCACCAAATGAGAGAGCCTACAGGGGAATCCTTTAGGAAATCTAATCTCTTCTCTAGGGAGCACTAT
TTTGCATCAAAAAATGGAGAGTGCCTCTCTAGAAGCGGGCAAGCGTACTATACGGGCTGAGTTCGTATCC
AAGAGGAAGTGTGTGTGCACGAGCCTATACGGTATCGGAATTGAAGGTACGATGAAACGCGTGACTGAAT
GATTTCCTGACCACTTTCATGTACACCCAACCTCGAGCGTTGCGACCACGAGGGAGACGGAGGGCGAGGG
ACTATATAGTAAAGGGGACCTCGGGTCTTCTCTCGTCTTGGATGTAGAAGGGCTGCTGTTGGCTAGCCGC
CAGTACGTCTCTCAGCTATTAACACCGGCTCCACCAACGATTTGGAAGGTTTATGGTTCCACGTGAGCTT
TTTTTCCACTAACACAGGGTACTTCCTATTACGCATCAGCACGTTGCTAAGCCAGCAAGCCCAGGACGTG
AAGTCTTCAACGACCCACCCTTCTTAAGCTGAGATAATCAGCTGATGAGCGCTGGTATGCGGGGTGGTGC
GCTTGTGCGTGCGCCTACGGAGGTGCATATGATTGAGATTGAGATGTTCAATTGAAATTTTCGGGTCATA
CTGCGGTTACACCTCCTAAACCTCGTGCTGTTATGGTTGTTCGGCTACACGGCTCCCGATGCTTCTACAT
CTGGGGTGGCGCAGATGTGCCCCCCAGCGCTCACTTGTGGGCGGCTGCGGATGCATGGGCGTGGTTACGA
GTATGTGGCTCTGCGGTAGGGCGGGTGCGGGCCTACGCTTAAATTTAGGGGTACCCACGGGAGACTATAA
TTCTCCTTCTAACCGGGCCTGCGTGGGTGGGCGCTTATCTAATAACGGGGAGGAGTGCTGGTAACGCTAT
GCTTTGTCCGGGAACAGTTCCCGACATAGTCATGCTGATCTTACCTACAGCTGTAAACATAATTGTACAG
TTATCATGCTATTGGCAAGGATCTCCCACTCCGGTTCCATATTCTGGAACGGTATCGGCGTGGCGGGAGG
CTGTACACCGTGGGTGGGAAATATACGGAAGTAGAAGAAAATAGATACGGTCCGAATGCGAAGTTGCTAA
GCTTCCATAATCACACACGGGGCCCGCCAACCTAACTGAAACGCGTTTAGATACTCGATAGTGATTGAAG
CGGGACGCAGGTACGGGCACGCATACTTATGAGGGTCGATCAAGCTGCCCACCCAACCATTTCGGAGAGT
GTGCGCAGCGCTAGGATCTCAGGGTCGACTTCGCGTTCCGGGGCGCGAATCCCCCTGAGGGAGAGAGGGA
TGGAACACTCTCTTTCTATCTGACGGGCCTGTACGCCACCATGGCCCTTCAAACCTATCAAACTGTTACA
ACACACGCTCGCAGGCAGATACAAGTACATGAAGGAGTAAAAAAGCTCGAGTGCCTCTACTGGAGAGTGC
CGTTACCCAAAAACGCAGGCAATCGGCTAGGGTCGAGTCGCACTACACACGTATGCAAAAGAGTTTGTTC
GCCGAACCGCAGCTATGTTACCGACTCCGTCGGCTGGAAAAGGCATTAGACTTTCAAACTCCTAGCATAT
GGAAGCTAGGTTTAACCCCGCACGGTGAAGCTCTGAATTGCGTTAAAACCATGGTTTCTAGAACAATGTT
GATCACGTACCCCAGAATGAACGAAGGAATTTCTAGGCACTTCCGAGCCGACGTATAAAACTACAGCTTA
AGGGTCCCATTAAATCCGGGGACTGTGGAAAGGATGCGGCTCGGGTTTCCACAGATGGAAACCTACAATT
ATAAGCACGCGCGCAAGCGCGGTTCCCATTCTATTGGGGAGACTGTTGATACTCAGAAGGGTGCCTCGGA
TTACAGGCATACAATATCGCATCCGACTCCAACCTATAGACTGACAATACTCTGTCTCAAGTACGTGCCA
AAGGCGCCTATATTCTACCGGACCACACCCCTGCAGGCAGTGGAACATAGCAAGCCGTAAAGTGTTGGAA
ATATGCTTGCCCACGTTGGTCTGTTTCTACCATTTTGGCTCTCTCAGATTGAATTAGGTCACTATCGTAA
CCCTGATTCCGCATATTAAACTCAGGCCGAGCTTGACTACAATATCCCTAGAGTCAAGGTGCGCGCCTCA
AATTGGTCCCCCCTCGGCTGAACGCGGCAACTGTCGTCAAAAGTCGGGGGCGGCGTGTGCGATACTTTGG
TTGCTCAAAGCCGCCCCCGGGTAAATGAGTTCGGTGTTTCATGGGACTTTCTCCCTTTGCGCATCTTATT
AAAA
>JX948116
GGCCCGAAAGGTGCGTCTGTGGGGGGTTGTCAGCCCAATCTCGACGCCCGAAAACGTAGTGACCGTCTCA
GCTGGGACTCCCGGAGTGGGCCCGGACCCGAAAATCCGAATTGGCGGTATGAACCTACTGGGGTGCGACT
GCGGTAGTCCGTCTGGGCCCGCGGGCTTTGCGGGGCGCCACTGTCGTTGTGAGAGGGCAATTATACGGGG
ATGGTTTCATTTCTCTGCCTCTTCGCGTGTAGAAGATGAACAATTTTGGCGCATCAGAGTGGTGGTCCTG
GTGTTGTGGTCCCTACTCAGATTCGTAGAAGACGGGCTGGTCCAATGAGTCTGCGCATGCTCGTTGTCAC
CTGGATGGGAGCTGGGACGCACCTACAACTACAAGATGGATGTTCTTACCCTTCGGTTGTTCTTAGGGGT
CCAAACCTTTACATTTAAGGCATGGGGTATCTGCCTTGCTTAGGACACAAAATTAACTTGTTTTCTTTGC
TATCGGTTGTTCAGCCTGTCACTGTTGGCCGCCCATGAGTGGTAGGTGGTTGAATCACGGTGGTTGCCTC
GATGTTAGCAAACCAAGCACTACACTTGGGCAGGCCTGATAGTAAATGTTATGATATTAGGCAGATGTTC
CTCTTAAGGTGCGTCCCCTGCATTTCCCTTCCGCTTACACGGCTATCATTGACGAAAGGAGTCATAGTTG
GCATACCCAGGCGTTTTTCTTTCTCTATGAGCAAGTTGGCATCTTGTGTTTGTTGCATAGCTATGCCTTC
TAGCTTTTTTTATGTCTTGCTTATGTCGGCTGGCTTTGCTGATATGGAGTAGGTGATGTTTTTACCTCTT
TTTTGGACTTCTTAGACATTACCCATTCTGGCGCCCGGTTTCCCATGAAGAAGTGTAATGGGGCAGGTGC
TGGGGAATCTCAGGCTCCGTTCGCAGCTGGAGGAATTGCTGGCCGCGAACAGAAGGTGAGTTTTTCCCAT
ACGCACACCGGGATCCTCGCATGTTGTGCTACGGAGGAAATAATTTACTCTTACAAACTTATGGACGTTG
AAGGGTCTTGTCGTCACAGGGGGGACGCACCTGCTCGAAATCTCCTCTCAGTCCGGGAGACTGTGCTGCC
GCCCGCGGTCAATCTTCACCTGACTGGGTCGCGAGTTATTGTACCGACGGCAGTGTCCGCTCCTATTCCC
TTCCATTCTCCTAAGGAGTCGGGGCCGTCTTGAAGAGGGACTGTGGATTTTGTCGCTCACAGGGGTGCAA
CGACGACTGATCCCCCGCGTCCTACAGTTCTTCTCAGCCCACGGAGGGAATCACAAATCCTTTCTAGTGA
CTGGTACAGTTTGTCTAACCTCGTGCTCACCTAGTTGGCCTAATGAAAACTAGGGATGCCAAATAGACGG
GCAAACACGGTCAACTACTATCACTAGGAATTCTGCGAGGGCGGGCTAGAATATATTGGAGATGCAAGAC
GATCACTCGTTTGGATGGTCGTCTGAGGGCGATCAAGGGTAACTGTGTCTGCACGCACCCCCGGTCCAAC
GTCCCACCAAATGAGAGAGCCTACAGGGGAATCCTTTAGGAAATTTAATCTCTTCTCTAGGGAGCACTAT
TTTGCATCAAAAAATGGAGAGTGCCTCTTTAGAAGCGGGCAAGCGTACTATACGGGTTGAGTTCGTATCC
AAGAGGAAGTGTGTGTGCACGAGCCTATACGGTATCGGAATTGAACGTACGATGAAACGCGTGACTGAAT
GATTTCCTGACCACTTTCATGTACACCCAACCTCGAGCGTTGCGACCACGAGGGAGACGGAGGGCGAGGG
ACTATATAGTAAAGGGGACCTCGGGTCTTCTCTCGTTTTGGATGTAGAAGGGCTGCTGTTGGCTAGCCGC
CAGTACGTCTCTCAGCTACTAACACCGGCTCCACCAACGATTTGGAAGGTTTATGGTTCCACGTGAGCTT
TTCTTCCACTAACACAGGGTACTTCCTACTACGCATCAGCACGTTGCTAAGCCAGCAAGCCCAGGACGTG
AAGTCTTCAACGACCCACCCTTTTTAAGCTGAGATAATCAGCTGATGAGCGCTGGTATGCGGGGTGGTGC
GCCTGTGCGTGCGCCTACGGAGGTGCATATGATTGAGATTGAGATGTTCAATTGAAATCTTCGGGTCATA
TTGCGGCTACACCTCCTAAACCTCGTGCTGTTATGGTTGTTCGGCTACACGGCTCCCGATGCTTCTACAT
TTGGGGTGGCGCAGATGTGCCCCCCAGCGCTTCCTTGTGGGTGGCTGCGGATGCATGGGCGTGGTTACGA
GTATGTGGCTCTGCGGTAGGGCGGGTGCGGGCCTACGCTTAAATTTAGGGGTACCCAGGGGAGACTATAA
TTTTCCCTCTAACCGGGCCTGCGTGGGTGGGCGCTTATCTAATAACGGGGAGGAGTGCTGGTAACGCTAT
GCTTTGTCCGGGAACAGTTCCCGACATAGTCATGCTGATCTTACTTACAGTTGTAAACATAATTGTACAG
TTATCATGCTATTGGCAAGGATCTCCCACTCCGGTTCCATATTCTGGAACGGTATCGGCGTGGCGGGAGG
CTGTACACCGTGGGTGGGAAATATACGGAAGTAGAAGAAGATAGATACGGTCCGAATGCGAAGTTGCTAA
GCTTCCATAAACACACACGGGGCCCGCCAACCTAACTGAAACGCGTCTAGATACTCGATAGTGATTGAAG
AGGGACGCAGGTATGGGCACGCATACTTATGAGGGTCGATCAAGTTGCCCACCCAACCATTTCGGAGAGT
GTGCGCAGCGCTAGGATCTCAGGGTCGACTTCGCGTTCCGGGGCGCGAATCCCCCTGAGGGAGAGAGGGA
TGGAACACTCTCCTTCTATCTGACGGGCCTGTACGTCACCATGGCCCTTTAAACCTATCAAACTGTTACA
ACACACGCTCGCAGGCAGATGCAAGTACATGAAGGAGTAAAAAAGCTCGAGTGCCTCTACTGGAGAGTGC
CGCTACCCAAAAACGCAGGCAATCGGCTAGGGTCGAGTCGCACTACACACGTATGCAAAAGAGTTTGTTC
GCCGAACCGCAGTTATGTTACCGACTCCGTCGGCTGGAAAAGGCATTAGACTTTCAAATTCCTAGCGTAT
GGAAGCTAGGTTTAACCCCGCACGGTGAAGTTCTGAATTGCGTTAAAACCATGGTTTCTAGAACAATGTT
GATCACGTACCCCAGAATGAACGAAGGAATTTCTAGGCAACTCCGAGCAAACGTATAAAACTACAGCTTA
AGGGTCCCATTAAATCCGGGGACTGTGGAGAGGATGCGGCTCGGGTTTCCACAGATGGAAACCTACAATT
ATAAGCACGCGCGCAAGCGCGGCTCCCATTCTATTGGGGAGACTGTTGGTACTCAGAAGGGCGCCTCGGA
TTACAAGCATACAATATCGCATCCGACTCCAACCTATAGACTGACAATACTCTGTCTCAAGTACGTGCCA
AAGGCGCCTATATTCTACCGGACCACACCCCTGCAGGCAGTGGAACATAGCAAGCCGTAAAGTGTTGGAA
ATATGCTTGCCCACGTTGGTCTGTTTCTACCATTTTGGCTCTCTCAGATTGAATTAGGTCACTATCGTAA
CCCTGATTCCGCATATTAAACTCAGGCCGAGCTTGACTACAATATCCCTAGAGTCAAGGTGCGCGCCTCA
AATTGGTCCCCCCTCGGCTGAACGCGGCAACTGTCGTCAAAAGTCGGGGGCGTCGTGTGCGATACTTTGG
TTGCTCAACGCCGCCCCCGGGTAAATGAGTTCGGTGTTTCATGGGACTTTCTCCCTCTGCGCATCTTATT
AA--
>AB863589
GGCCCGAAAGGTGCGTCTGTGGGGGGTTGTCAGCCCAATCTCGACGCCCGAAAGCGTAGTGACCGTCTCA
GCTGGGTCTCCCGGAGTGGGCCCGGACCCGCAAGTCCGAACTGGCGGTATGAACCTACTGGGGTGCGACT
GCGGTAGTCCGTCTGGGCCCGCGGGCTTTGCGGGGCGCCACTGTCGTTGTGAGAGGGCAATTATACGGGG
ATGGTTTCATTTCTTTGCCTTTTCGCGTGTAGAAGATGAACAATCTTGGCGCATCAGAGTGGTGGTCCTG
GTACTGTGGTCCCTACTCAGATTCGTAGAAGAAGGGCTGGTCCAATGAGTCTGCGCATGCTCGTTGTCAC
CTGGATGGGAGCTGGGACGCACTTACAATTACGGGATGGATGTTCTTACCTTTCGGTTGTTCATAGGGGT
CCAAACCTTTACATTTAAGGCATGGGGTATCTGCCTTGCTTAGGACACAAAATTAATTTGTTTTCTTTGC
TATCGGTTGTTCAGCCTGTCACTGTTGGCCGCCCATGAGTGGTAGGTGGTTGAATCACGGTGGTTGCCTC
GATGTTAGCAAACCAAGCACTACACTTGGGCAGGCCTGATACTAAATGCTATGATATTAGGCAGATGTTC
CTCTTAAGGTGCGTCCCCTGCATTTCCCCTCCGCTTACACGGCTATCATTGACGAAAGGAGTCATAGTTG
GCATACCCAGGCGTTTTTTTCTTTCTATGAGCAAGTTGGCATCTTGTGTTTGTTGCATAGCTATGCCTTC
TAGCTTGTTTTATGGCTTGCTTATGTCGGCTGGCTTTGTTGATATGGAGTAGGTGATGTTTTTACCTCCT
TTTTGGACTTCTTAAACACTACCCATACTGGCGCCCGGTTTCCCATGAAGAAGTGTAATGGGGCAGGTGC
TGGGGAATCTCAGGTTCCGTTCGCCGCTGGAGGAATTGCTGGCCGCGAAGAGAAGGTGAGCTTTTCCCAT
ACGCACACCGGGATCCTCGCATGTTGTGCTACGGAGGAAATAATTTACTCCTACAAACTTATGGACGTTG
AAGGGTCTTGTCGTCACAGGGGGGACGCACCTGCTCGAAATCTCCTCTCAGTCCGGGAGACTGTGCTGCC
GCCCGCGGTCAATCTTCACCTGACTGGGTCGCGAGTTTTTGTACAGACGGCAGTGTCCGCTCCTATTCCC
TTCCATTCTCCTAAGGAGTCGGGGCCGTCTTGAAGAGGGACTGTGGATTTTGTCGCTCACCGGGGTGCAA
CGACGATTGAACCCCCGCGTCCTACAGTTCTTCTCAGCCCACGGAGGGAATCACAAATCCTTTCTAGTGA
TTGGTACAGTCTGTCTAACCTCGTGCTCACCTAGTTGGCCTAATGAAAACTAGGGATGCCAAATAGACGG
GCAAACACGGTCAATTACTATCACTAGGAATTTTGCGAGGGCGGGCTAGAATATATTGGAGATGCAAGAC
GATCACTCGTTTGGATGGTCGTCTGAGGGCGATCAAGGGTAACTGTGTCTGCACGCACCCCCGGTCCAAC
GTCCCACCAAATGAGAGAGCCTACAGGGGAATCCTTTAGGAAATCTAATCTCATCTCTAGGGAGCACTAT
TTTGCATCAAAAAATGGAGAGTGCTTCTTTCGAAGCGGGCAAGCGTACTATACGGGTTGAGTTCGTATCC
AAGAGGAAGTGTGTGTGCACGAGCTTATACGGTATCGGAATTGAACGTACGATGAAACGCGTGACTGAAT
GATTTCTTGACCACTTACATGTACACCCAACCTCGAGCGTTGCGACCACGAGGGAGACGGAGGGCGAGGG
ACTATATAGTAAAGGGGACCTCGGGTCTTCTCTCGTCTTGGATGTAGAAGGGTTGCTGTTGGTTAGCCTC
CAGTACGTTTCTCAGCTACTAACACCGGCTCCACCAACGATTTGGAAGGTTTATGGTTCCACGTGAGCTT
TTCTTCCATTAACACAGGGTACTTCCTACTACGCATCAGCACGTTGTTAAGCCAGCAAGCCCAGGACGTG
AAGTCTTCAACGACCCACCCTTCTTAAGCTGAGATAATCAGCTGATGAGCGCTGGTATGCGGGGTGGTGC
GCCTGTGCGTGCGCTTACGGAGGTGCATATGATTGAGATTGAGATGTTCAATTGAAATTTTCGGGTCATA
TTGCGGCTACACCTCCTAAACCTCGTGCTGCTATGGTTGTTCGGCTACACGGTTCCAGATGCTTCTACAT
CTGGGGTGGCGCAGATGTGCCCCCCAGCGCTCACTTGTGGGCGGCTGCGGATGCATGGGCGTGGTTACGA
GTATGTGGCTCTGCGGTAGGGCGGGTGCGGGCCTACGCTTAAATTTAGGGGTACCCAGGGGAGACTATAA
CTTTCCTTCTAACCGGGCCTGCGTGGGTGGGCGCTTATCTAATAACGGGGAGGAGTGCTGGTAAAGCTAT
GCTTTGTCCGGGAACAGTTCCCGACATAGTCATGCTGATCTTACCTACAGTTGTAAACATAATTGTACAG
TTATCATGTTATTGGCAAGGATCTCCCACTCCGGCTCCATATTCTGGATAGGTATCGGCGTGGCGGGAGG
ATATACACCGTGGGTGGGAAATATACGGTGGTAGAAGAAGATAGATACGGTCCGAATGCGAACTTGCTAA
ACTTCCATAATCACACACGGGGCCCGCCAACCTAACTGAAACGCGTTTAGATACTCGATAGTGATTAAAG
GAGGAAGCAGGTATGGGCACGCATACTTATGAGGGTAGATCACGCTGCCCTCCCAACCATTTCGGAGAGT
GTGCGCCGCGCTAGGATCTCAGGGTCGACTTCGCGTTCCGGGGCGCGAATCCCCCTGAGGGAGAGAAGCA
TGGAACACTCTCTTTCTATCTGACGGGCCTGTACGCCACCATGGCCCTTCAAACCTATCAAACTGTTACA
ACACACGCTCGCAGGCAGATGCAAGTACATGAAGGAGTAAAAAGGCAGGAGTACCTCTTCTGGAGAGTGC
CGCTACCCAAAAACGCCGGCAATCGGCTTCGGTCGAGTCGAACTACACACGTATGCAAAAGAGTTTGTTC
GCCGAACCGCAGTTATGTTACCGATTCCGTCGGCTGGAAAAGGCATTAGACTTTCAAATTCCTAGCGTAT
GGAAGCTAGGTTTAACCCCGCACGGTTCAGTTCTGAATTGCGTTAAAACCATGGTTTCTAGAACAATGTT
GATCACGTACCCCAGAATGAACGAAGGAATTTCTAGGCAACTCCGAGCCAATGTATAAAATTACAGCTTA
AGGGTCCCATTAAATCCGGGGACTGTGGAGAGGATGCGGCTCGGGTTTCCACAGATGGAAACCTACAATA
ATAAGCACGCGCGCAAGCGCGGTTCCCATTCTATTGGGGAGACTGTTGGTACTCAGAAGGGTGCTTCGGA
TTACAAGCATACAATATCGCATCCGACTCCAACCTATAGATTGACAATACTCTGTCTCAAGTACGTGCCA
AAGGCGCCTATATTCTACCGGACCACACCCCTGCCGGCAGTGGAACATAGCAAGCCGTAAAGTGTTGGAA
ATATGCTTGCCCACTTTGGTCTGTTTCTACCATTTTGGCTCTCTCAGATTGAATTAGGTCACTATCGTAA
CCCTGATTCCGCATATTAAACTCAGGCCGAGCTTGACTACAATATCCCTAGAGTCAAGGTGCGCGCCTCA
AATTGGTCCCCCCTCGGCTGAACGAGGCAACTGTCGTCAAAAGTCGGGGGCGTCGTGTGCGATACTTTGG
TTGCTCAAAGCCGCCCCCGGGTAAATGAGTTCGGTGTTTCATGGGACTTTCTCCTTCTGCGCATCTTATT
AAAA
>JQ434007
GGCCCGAAAGGTGCGTCTGTGGGGGGTTGTCAGCCCAATCTCGACGCCCGCAAGCGTAGTGATCGTCTCA
GCTGGGTCTCCCGGAGTGGGCCCGGACCCGCAAGTCCGAATTGGCGGTATGAACCTACTGGGGTGCGACT
GCGGTAGTCCGTCTGGGCCCGCGGGCTTTGCGGGGCGCCACTGTCGTTGTGAGAGGGCAATTATACGGGG
ATGGTTTCATTTCTTTGCCTTTTCGCGTGTAGAAGATGAACAATCTTGGCGCATCAGAGTGGTGGTCCTG
GTGCTGTGGTCCCTACTCAGATTCGTAGAAGACGGGCTGGTCCAATGAGTGTGCGCATGCTCGTTGTCAC
CTGGATGGGAGCTGGGACGCACTTACAATTACTAGATGGATGTTCTTACCTTTCGGTTGTTCATAGGGTT
CCAAACCTTTACATTTAAGGCATGGGGTATCTGCCTTGCTTAGGACACAAAATTAATTTGCTCTCTTTGC
TATCGGTTGTTCAGCCTGTCACTGTTGGCCGCCCATGAGTGGTAGGTGGTTGAATCACGGTGATTGCCTC
GATGTTAGCAAACCAAGCACTACACTTGGGCAGGCCTGATACCAAATGTTATGATATTAGGCAGATGTTC
CTCTTAAGGTGCGTCCCCTGCATTTCCCCTCCGCTTACACGGTTATCATTGACGAAAGGAGTCATAGTTG
GCATACCCAGGCGTTTTTTTCTTTCTATGAGCAAGTTGGCATCTTGTGTTTGTTGCATAGCTATGCCTTC
TAGCTTGTTTTATGGCTTGCTTATGTCGGCTGGCTTTGTTGATATGGAGTAGGTGATGTTCTCACCCCCT
TTTTGGACTTCTTAAACACTACCCATACTGGCGCCCGGTTTCCCATGAAGAAGTGTAATGGGGCAGGTGC
TGGGGAATCTCAGGTTCCGTTCGCCGCTGGAGGAATTGCTGGCCGCGAAGAGAAGGTGAGCTTTTCCCAT
ACGCACACCGGGATCCTCGCATGTTGTGCTACGGAGGAAATAATTTACTCTTACAAACTTATGGACGTTG
AAGGGTCTTGTCGTCACAGGGGGGACGCACCTGCTCGAAATCTCCTTTCAGTCCGGGAGACTGTGCTGCC
GCCCGCGGTCAATCTTCACCTGACTGGGTCGCGAGTTTTTGTACAGACGGCAGTGTCCGCTCCTATTCCC
TTCCATTCTCCTAAGGAGTCGGGGCCGTCTTGAAGAGGGACTGTGGATTTTGTCGCTCACCGGGGTGCAA
CGACGATTGAACCCCCGCGTCCTACAGTTCTTCTCAGCCCACGGAGGGAATCACAAATCCTTTCTAGTGA
TTGGTACAGTCTGTCTAACCTCGTGCTCACCTAGTTGGCCTAATGAAAACTAGGGATGCCAAATAGACGG
GCAAACACGGTCAATTACTATCACTAGGAATTCTGCGAGGGCGGGCTAGAATATATTGGAGATGCAAGAC
GATCACTCGTTTGGATGGTCGTCTGAGGGCGATCAAGGGTAACTGTGTCTGCACGCACCCCCGGTCCAAC
GTCCCACCAAATGAGAGAGCCTACAGGGGAATCCTTTAGGAAATTTAATCTCATCTCTAGGGAGCACTAT
TTTGCATCAAAAAATGGAGAGTGCTTCTTTCGAAGCGGGCAAGCGTACTATACGGGTTGAGTTCGTATCC
AAGAGGAAGTGTGTGTGCACGAGCTTATACGGTATCGGAATTGAACGTACGATGAAACGCGTGACTGAAT
GATTTCCTGACCACTTACATGTACACCCAACCTCGAGCGTTGCGACCACGAGGGAGACGGAGGGCGAGGG
ACTATATAGTAAAGGGGACCTCGGGTCTTCTCTCGTCTTGGATGTAGAAGGGTTGCTGTTGGTTAGCCGC
CAGTACGTTTCTCAGCTACTAACACCGGCTCCACCAACGATTTGGAAGGTTTATGGTTCCACGTGAGCTT
TTCTTCCATTAACACAGGGTACTTCCTACTACGCATCAGCACGTTGTTAAGCCAGCAAGCCCAGGACGTG
AAGTCTTCAACGACCCACCCTTCTTAAGCTGAGATAATCAGCTGATGAGCGCTGGTATGCGGGGTGATGC
GCTTGTGCGTGCGCTTACGGAGGTGCATATGATTGAGACTGAGATGTTCAATTGAAATTTTCGGGTCATA
TTGCGGCTACACCTCCTAAACCTCGTGCTGCTATGGTTGTTCGGCTACACGGTTCCAGATGCTTCTACAT
CTGGGGTGGCGCAGATGTGCCCCCCAGCGCTCACTTGTGGGCGGTTGCGGATGCATGGGCGTGGTTACGA
GTATGTGGCTCTGCGGTAGGGCGGGTGCGGGCCTACGCTTAAATTTAGGGGTACCCAGGGGAGACTATAA
CTTTCCTTCTAACCGGGCCTGCGTGGGTGGGCGCTTATCTAATAACGGGGAGGAGTGCTGGTAAAGCTAT
GCTTTGTCCGGGAACAGTTCCCGACATAGTCATGCTGATCTTACCTACAGTTGTAAACATAATTGTACAG
TTATCATGCTATTGGCAAGGATCTCCCACTCCGGCTCCATATTCTGGATAGGTATCGGCGTGGCGGGAGG
ATATACACCGTGGGTGGGAATTATACGGAAGTAGAAGAAAATAGATACGGTCCGAGTGCGAACTTGCTAA
ACTTCCATAATCACACACGGGGCCCGCCAACCTAACTGAAACGCGTTTAGATACTCGATAGTGATTAAAG
GAAGAAGCAGGTATGGGCACGCATACTTATGAGGGTAGATCACGCTGCCCTCCCAACCATTTCGGAGAGT
GTGCGCCGCGCTAGGATCTCAGGGTCGACTTCGCGTTCCGGGGCGCGAATCCCCCTGAGGGAGAAGAGCA
TGGAACACTCTCTTTCTATCTGACGGGCCTGTACGCCACCATGGCCCTTCAAACCTATCAAACTGTTACA
ACACACGCTCGCAGGCAGATGCAAGTACATGAAGGAATAAAAAGGCAGGAGTACCTCTTCTGGAGAGTGC
CGCTACCCAAAAACGCCGGCAATCGGCTTCGGTCGAGTCGAACTACACACGTATGCAAAAGAGTTTGTTC
GCCGAACCGCAGTTATGTTACCGATTTCGTCGGCTGGAAAAGGCATTAGACTTTCAAATTCCTAGCATAT
GGAAGCTAGGTTTAACCCCGCACGGTTCAGTTCTGAATTGCGTTAAAACCATGGTTTCTAGAACAATGTT
GATCACGTACCCCAGAATGAACGAAGGAATTTCTAGGCAACTCCGAGCCAACGTATAAAATTACAGCTTA
AGGGTCCCATTAAATCCGGGGACTGTGGAAAGGATGCGGCTCGGGTTTCCACAGATGGAAACCTACAATA
ATAAGCACGCGCGCAAGCGCGGTTCCCATTCTATTGGGGAGACTGTTGGTACTCAGAAGGGTGCTTCGGA
TTACAAGCATACAATATCGCATCCGACTCCAACCTATAGATTGACAATACTCTGTCTCAAGTACGTGCCA
AAGGCGCCTATATTCTACCGGACCACACCCCTGCCGGCAGTGGAACATAGCAAGCCGTAAAGTGTTGGAA
ATATGCTTGCCCACTTTGGTCTGTTTCTACCATTTTGGCTCTCTCAGATTGAATTAGGTCACTATCGTAA
CCCTGATTCCGCATATTAAACTCAGGCCGAGCTTGACTACAATATCCCTAGAGTCAAGGTGCGCGCCTCA
AATTGGTCCCCCCTCGGCTGAACGAGGCAACTGTCGTCAAAAGTCGGGGGCGTCGTGTGCGATACTTTGG
TTGCTCAAAGCCGCCCCCGGGTAAATGAGTTCGGTGTTTCATGGGACTTTCTCCTTTTGC----------
----
>JQ434004
GGCCCGAAAGGTGCGTCTGTGGGGGGTTGTCAGCCCAATCTCGACGCCCGAAAGCGTAATGACCGTCTCA
GCTGGGTCTCCCGGAGTGGGCCCGGACCCGCAAATCCGAATTGGCGGTATGAACCTACTGGGGTGCGACT
GCGGTAGTCCGTCTGGGCCCGCGGGCCTTGCGGGGCGCCACTGTCGTTGTGAGAGGGCAATTATACGGGG
ATGGTTTCATTTCTTTGCCTTTTCGCGTGTAGAAGATGAACAATCTTGGCGCATCAGAGTGGTGGTCCTG
GTTCTGTGGTCCCTACTCAGATTCGTAGAAGACAGGCTGGTCCAATGAGTCTGCGCATGCTCGTTGTCAC
TTGGATGGGAGCTGGGGCGCACGTACGATTACAAGATGGATGTTCTTACCTTTCGGTTGTTCATAGGGGT
CCAAACCTTTACATTTAAGGCATGGGGTATCTGCCTTGCTTAGGACACAAAATTAACTTGTTTTCTTTGC
TATCGGTTGTTCAGCCTGTCACTGTTGGCCGCCCATGAGTGGTAGGTGGTTGAATCACGGTGGTTGCCTC
GATGTTAGCAAACCAAGCACTACACTTGGGCAGGCCTGATACCAAGTGCTATGATATTAGGCAGATGTTC
CTCTTAAGGTGCGTCCCCTGCATTTCCCCTCCGCTTACACGGCTATCATTGACGAAAGGAGTCATAGTTG
GCACACCCAGGCGTTTTTTTCTTTCTATGAGCAAGTTGGCATCTTGTGTTTGTTGCATAGCTATGCTTTC
TAGCTTGTTTTATGGCTTGCTTATGTCGGCTGGCTTTGTTGATATGGAGTAGGTGATGTTTTTACCTCCT
TTTTGGACTTCTTAAACACTACCCATACTGGCGCCCGGTTTCCCATGAAGAAATGTAATGGGGCAGGTGC
TGGGGAATCTCAGGCTCCGTTCGCCGCTGGAGGAATTGCTGGCCGCGAAGAGAAGGTGAGCTTTTCCCAT
ACGCACACCGGGATCCTCGCATGTTGTGCTACGGAGGAAATAATCTACTCTTACAAACTTATGGACGTTG
AAGGGTCTTGTCGTCACAGGGGGGACGCACCTGCTCGAAATCTCCTCTCAGTCCGGGAGATTGTGCTGCC
GCCCGCGGTCAATCTTCACCTGACTGGGTCGCGAGTTTTTGTACAGACGGCAGTGTCCGCTCCTATTCCC
TTCCATTCTCCTAAGGAGTCGGGGCCGTCTTGAAGAGGGACTGTGGATTTTGTCGCTCACCGGGGTGCAA
CGACGATTGAACCCCCGCGTCCTACAGTTCTTCTCAGCCCACGGAGGGAATCACAAATCCTTTCTAGTGA
TTGGTACAGTCTGTCTAACCTCGTGCTCACCTAGTTGGCCTAATGAAAACTAGGGATGCCAAATAGACGG
GCAAACACGGTCAACTACTATCACTAGGAATTCTGCGAGGGCGGGCTAGAATATATTGGAGATGCAAGAC
GATCACTCGTTTGGATGGTCGTCTGAGGGCGATCAAGGGTAACTGTGTCTGCACGCACCCCCGGTCCAAC
GTCCCACCAAATGAGAGAGCCTACAGGGGAATCCTTTAGGAAATCTAATCTCACCTCTAGGGAGCACTAT
TTTGCATCAAAAAATGGAGAGTGCTTCTCTCGAAGCGGGCAAGCGTACTATACGGGTTGAGTTCGTATCC
AAGAGGAAGTGTGTGTGCACGAGCTTATACGGTATCGGAATTGAACGTACGATGAAACGCGTGACTGAAT
GATTTCTTGACCACTTACATGTACACCCAACCTCGAGCGTTGCGACCACGAGGGAGACGGAGGGCGAGGG
ACTATATAGTAAAGGGGACCTCGGGTCTTCTCTCGTCTTGGATGTAGAAGGGTTGCTGTTGGTTAGCCGC
CAGTACGTTTCTCAGCTACTAACACCGGCTCCACCAACGATTTGGAAGGTTTATGGTTCCACGTGAGCTT
TTCTTCCATTAACACAGGGTACTTCCTACTACGCATCAGCACGTTGTTAAGCCAGCAAGCCCAGGACGTG
AAGTCTTCAACGACCCACCCTTCTTAAGCTGAGATAATCAGCTGATGAGCGCTGGTATGCGGGGTGGTGC
GCCTGTGCGTGCGCTTACGGAGGTGCATATGATTGAGATTGAGATGTTCAATTGAAATTTTCGGGTCATA
TTGCGGCTACACCTCCTAAACCTCGTGCTGCTATGGTTGTTCGGCTACACGGTTCCAGATGCTTCTACAT
CTGGGGTGGCGCAGATGTGCCCCCCAGCGCTCACTTGTGGGCGGCTGCGGATGCATGGGCGTGGTTACGA
GTATGTGGCTCTGCGGTAGGGCGGGTGCGGGCCTACGCTTAAATTTAGGGGTTCCCAGGGGAGACTGTAA
CTTTCCTTCTAACCGGGCCTGCGTGGGTGGGCGCTTATCTAATAACGGGGAGGAGTGCTGGTAAAGCTAT
GCTTTGTCCGGGAACAGTTCCCGACATAGTCATGCTGATCTTACCTACAGTTGTAAACATAATTGTACAG
TTATCATGCTATTGGCAAGGATCTCCCACTCCGGCTCCATATTCTGGATAGGTATCGGCGTGGCGGGAGG
ATATACACCGTGGGTGGGAAATATTCGGACGTAGAAGAAGATAGATACGGTCCGAATGCGAAGTTGCTAA
ACTTCCATAATCTCACACGGGGCCCGCCAACCTAACTGAAACGCGTTTAGATACTCGATAGTGATTAAAG
GAGGACGCAGGTATGGGCACGCATACTTATGAGGGTAGATCACGCTGCCCTCCCAACCATTTCGGAGAGT
GTGCGCCGCGCTAGGATCTCAGGGTCGACTTCGCGTTCCGGGGCGCGAATCCCCCTGAGGGAGAGAAGCA
TGGAACACTCTCTTTCTATCTGACGGGCCTGTACGCCACCATGGCCCTTCAAACCTATCAAACTGTTACA
ACACACGCTCGCAGGCAGATGCAAGTACATGAAGGAGTAAAACGGCAAGAGTACCTCTTCTGGAGAGTGC
CGTTACCCAAAAACGCCGGCCGTCGGTTTCGGTCGAGTCGAACTACACACGTATGCAAAAGAGTTTGTTC
GCCGAACCGCAGCTATGTTACCGATTCCGTCGGCTGGAAACGGCATTAGACTTTCAAATTCCTAGCGTAT
GGAAGCTAGGTTTAACCCCGCACGGTTCAGTTCTGAATTGCGTTAAAACCATGGTTTCTAGAACAATGTT
GATCACGTACCCCAGAATGAACGAAGGAATTTCTAGGCAACTCCGAGCAGACGTATAAAATTACAGCTTA
AGGGTCCCATTAAATCCGGGGACTGTGGAAAGGATGCGGCTCGGGTTTCCACAGATGGAAACCTACAATA
ATAAGCACGCGCGCAAGCGCGGCTCCCATTCTATTGGGGAGACTGTTGGTACTCAGAAGGGTGCTTCGGA
TTACAAGCATACAATATCGCATCCGACTCCAACCTATAGATTGACAATACTCTGTCTCAAGTACGTGCCA
AAGGCGCCTATATTCTACCGGACCACACCCCTGCCGGCAGTGGAACATAGCAAGCCGTAAAGTGTTGGAA
ATATGCTTGCCCACTTTGGTCTGTTTCTACCATTTTGGCTCTCTCAGATTGAATTAGGTCACTATCGTAA
CCCTGATTCCGCATATTAAACTCAGGCCGAGCTTGACTACAATATCCCTAGAGTCAAGGTGCGCGCCTCA
AATTGGTCCCCCCTCGGCTGAACGAGGCAACTGTCGTCAAAAGTCGGGGGCGTCGTGTGCGATACTTTGG
TTGCTCAAAGCCGCCCCCGGGTAAATGAGTTCGGTGTTTCATGGGACTTTCTCCTTTTGCGCATCTTATT
AAAA
>JQ434005
GGCCCGAAAGGTGCGTCTGTGGGGGGTTGTCAGCCCAATCTCGACGCCCGAAAACGTAGTGACCGTCTCA
GCTGGGACTCCCGGAGTGGGCCCGGACCCGCAAATCCGAACTGGCGGTATGAACCTACTGGGGTGCGACT
GCGGTAGTCCGTCTGGGCCCGCGGGCTTTGCGGGGCGCCACTGTCGTTGTGAGAGGGCAATTATACGGGG
ATGGTTTCATTTATTTGCCTCTTCGTATGTAGAAGATGAACAATTTTGGCGCATCAGAGTGGTGGTCCTG
GTACTGTGGTCCCTACTCAGATTCGTAAAAGACGGGCTGGTCCAATGAGTCTGCGCATGCTCGTTGTCAC
CTGGATGGGAGCTGGGGCGCACCTGGAACTACAAGATGGATGTTCTTACCCTTCGGTTGTTCATAGGGGT
CCAAACCTTTACATTTAAGGCATGGGGTATCTGCCTTGCTTAGGACACAAAATTAACTTGCTTTCTCTGC
TATCGGTTGTTCAGCCTGTCACTGTTGGCCGCCCATGAGTGGTAGGTGGTTGAATCACGGTGGTTGCCTC
GATGTTAGCAAACCAAGCACTACACTTGGGCAGGCCTGATAGTAAATGTTATGATATTAGGCAGATGTTC
CTCTTAAGGTGCGTCCCCTGCATTTCCCTTCCGCTTACACGGCTATCATTGACGAAAGGAGTCATAGTTG
GCATACCCAGGCGTTTTTCTCTCTCTATGAGCAAGTTGGCATCTTGTGTTTGTTGCATAGCTATGCTTTC
TAGCTTCTTTTATGTCTTGCTTCTGTCGGCTGGCTTTGCTGATATGGAGTAGGTGATGTTCTTACCCCTT
TTTTGGACTTCTTAGACATTACCCATACTGGCGCCCGGTTTCCCATGAAGATGTGTAATGGGGCAGATGC
TGGGGAATTTCAGGCTCCGTTCGCAGCTGGAGGAATTGCTGGCCGCGAACAGAAGGTGAGTTTTTCCCAT
ACGCACACCGGGATCCTCGCATGTTGTGCTACGGAGGAAATAATTTACTCTTACAAACTTATGGACGTTG
AAGGGTCTTGTCGTCACAGGGGGGACGCACCTGCTCGAAATCTCCTTTCAGTCCGGGAGACTGTGCTGCC
GCCCGCGGTCAATCTTCACCTGACTGGGTCGCGAGTTATTGTACCGACGGCAGTGTCCGCTCCTATTCCC
TTCCATTCTCCTAAGGAGTCGGGGCCGTCTTGAAGAGGGACTGTGGATTTTGTCGCTCACAGGGGTGCAA
CGACGACTGATCCCCCGCGTCCTACAGTTCTTCTCAGCCCACGGAGGGAATCACAAATCCTTTCTAGTGA
TTGGTACAGTCTGTCTAACCTCGTGCTCACCTAGTTGGCCTAATGAAAACTAGGGATGCCAAATAGACGG
GCAAACACGGTCAACTACTATCACTAGGAATTCTGCGAGGGCGGGCTAGAATATATTGGAGATGCAAGAC
GATCACTCGTTTGGATGGTCGTCTGAGGGCGATCAAGGGTAACTGTGTCTGCACGCACCCCCGGTCCAAC
GTCCCACCAAATGAGAGAGCCTACAAGGGAATCCTTTAGGAAATTTAATCTCTTCTCTAGGGAGCACTAT
TTTGCATCAAAAAATGGAGAGTGCCTCTCTAGAAGCGGGCAAGCGTACTATACGGGTTGAGTTCGTATCC
AAGAGGAAGTGTGTGTGCACGAGCCTATACGGTATCGGAATTGAACGTACGATGAAACGCGTGACTGAAT
GATTTCCTGACCACTTTCATGTACACCCAACCTCGAGCGTTGCGACCACGAGGGAGACGGAGGGCGAGGG
ACTATATAGTAAAGGGGACCTCGGGTCTTCTCTCGTATTGGATGTAGAAGGGTTGCTGTTGGCTAGCCGC
CAGTACGTCTCTCAGCTATTAACACCGGCTCCACCAACGATTTGGAAGGTTTATGGTTCCACGTGAGCTT
TTTTTCCACTAACACAGGGTACTTCCTACTACGCATCAGCACGTTGCTAAGCCAGCAAGCCCAGGACGTG
AAGTCTTCAACGACCCACCCCTTTTAAGCTGAGATAATCAGCTGATGAGCGCTGGTATGCGGGGTGGTGC
GCCTGTGCGTGCGCTTACGGAGGTGCATATGATTGAGATTGAGATGTTCAATTGAAATCTTCGGGTCATA
TTGCGGCTACACCTCCTAAACCTCGTGCTGTTATGGTTGTTCGGCTACACGGTTCCCGATGCTTCTACAT
CTGGGGTGGCGCAGATGTGCCCCCCAGCGCTCACTTGTGGGCGGCTGCGGATGCATGGGCGTGGTTACGA
GTATGTGGCTCTGCGGTAGGGCGGGTGCGGGCCTACGCTTAAATTTAGGGGTACCCAAGGGAGACTATAA
TTCTCCTTCTAACCGGGCCTGCGTGGGTGGGCGCTTATCTAATAACGGGGAGGAGTGCTGGTAACGCTAT
GCTTTGTCCGGGAACAGTTCCCGACATAGTCATGCTGATCTTACCTACAGTTGTAAACATAATTGTACAG
TTATCATGCTATTGGCAAGGATCTCCCACTCCGGTTCCCTATTCTGGAACGGTATCGGCGTGGCGGGAGG
TTGTACACCGTGGGTGGGAAATATACGGAAGTAGAAGAAGATAGATACGGTCCGAATGCGAACTTGCTAA
GCTTCCATAATCACACACGGGGCCCGCCAACCTAACTGAAACGCGTCTAGATACTCGATAGTGATTGAAG
AAGGACGCAGGTATGGGCACGCATACTAATGAGGGTCGATCAAGTTGCCCACCCAACCATTTCGGAGAGT
GTGCGCAGCGCTAGGATCTCAGGGTCGACTTCGCGTTCCGGGGCGTGAATCCCCCTGAGGGAGAGAGGGA
TGGAACGACCTCCTTCTATCTGACGGGCCTGTACGCCACCATGGCCCTTCAAACCTATCAAACTGTTACA
ACACACGCTCGCAGGCAGATGCAAGTACATGAAGGAGTAAAAAGGCTCGAGTGCCTCTACTGGAGAGTGC
CGTTACCCAAAAACGCAAGCAATCGGCTAGGGTCGAGTCGAACTACACACGTATGCAAAAGAGTTTGTTC
GCCGAACCGCAGCTATGTTACCGACTCCGTCGGCTGGAAAAGGCATTAGACTTTCAAACTCCTAGCATAT
GGAAGCTAGGTTTAACCCCGCACGGTGAAGTTCTGAATTGCGTTAAAACCATGGTTTCTAGAACAATGTT
GATCACGTACCCCAGAATGAACGAAGGAATTTCTAGGCAATTCCGAGCAAATGTATAAAACTACAGCTTA
AGGGTCCCATTAAATCCGGGGACTGTGGAAAGGATGCGGCTCGGGTTTCCACAGATGGAAACCTACAATA
ATAAGCGCGCGCGCAAGCGCGGTTCCCATTCTATTGGGGAGACTGTTGATACTCAGAAGGGTGCCTCGGA
TTACAGGCATACAATATCGCATCCGACTCCAACCTATAGACTGACAATACTCTGTCTCAAGTACGTGCCA
AAGGCGCCTATATTCTACCGGACCACACCCCTGCAGGCAGTGGAACATAGCAAGCCGTAAAGTGCTGGAA
ATATGCTTGCCCACGTTGGTCTGTTTCTACCATTTTGGCTTTCTCAGATTGAATTAGGTCACTATCGTAA
CCCTGATTCCGCATATTAAACTCAGGCCGAGCTTGACTACAATATCCCTAGAGTCAAGGTGCGCGCCTCA
AATTGGTCCCCCCTCGGCTGAACGCGGCAACTGTCGTCAAAAGTCGGGGGCGGCGTGTGCGATACTTTGG
TTGCTCAAAGCCGCCCCCGGGTAAATGAGTTCGGTGTTTCATGGGACTTTCTCCCTTTGCGCATCTTA--
----
>KJ472766
GGCCCGAAAGGTGCGTCTGTGGGGGGTTGTCAGCCCAATCTCGACGCCCGAAAACGTAGTGACCGTCTCA
GCTGGGACTCCCGGAGTGGGCCCGGACCCGCAAATCCGAACTGGCGGTATGAACCTACTGGGGTGCGACT
GCGGTAGTCCGTCTGGGCCCGCGGGCTTTGCGGGGCGCCACTGTCGTTGTGAGAGGGCAATTATACGGGG
ATGGTTTCATTTTTTTGCTTCTTCGCGTGTAGAAGATGAACAATCT------ATCAGAGTGGTGGTCCTG
GTGCTGTGGTCCCTACTCAGATTCGTAGAAGACGGGCTGGTCCAATGAGTCTGCGCATGCTCGTTGTCAC
CTGGATGGGAGCTGGGACGCACCTACAATTACAAGATGGATGTTCTTACCTTTCGGTTGTTCATAGGGGT
CCAAACCTTTACATTTAAGGCATGGGGTATCTGCTTTGCTTAGGACACAAAATTAACTTGCTTTCTCTGC
TATCGGTTGTTCAGCCTGTCACTGTTGGCCGCCCATGAGTGGTAGGTGGTTGAAAGACGGTGGTTGCCTC
GATGTTAGCAAACCAAGCACTACACTTGGGCAGGCCTGATAGCAAATGTTATGATATTAGGCAGATGTTC
--ATTAAGGCGAATCCCCTCCATGTCGCGCCGGCTGACAGGGCCATCATTGACGAAAGGAGTCATAGTTG
GCATACCCAGGCGTTTTTTTCTTTCTATGAGCAAGTTGGCATCTTGTGTTTGTTGCATAGCTATGCTTTC
TAGCCTTTTTTATGTCTTGCTTATGTCGGCTGGCTTTGCTGATATGGAGTAGATGATGTTTTTACCTCTT
TTTTGGACTTCTTAGACATTACCCATACTGGCGCCCGGTTTCCCATGAAGAAGTGTAATGGGGCCCGTGC
TGGGGAATCTCAGGCTCCXXTCGCAGTTGGAGGAATTGXXGGCCGCGAACAGAAGGTGAGTTTTTCCCAT
ACGCACACCGGGATCCTCGCATGTTGTGCTACGGAGGAAATAATTTACTCTTACAAACTTATGGACGTTG
AAGGGTTTTGTCGTCACAGGGGGGACGCACCTGCTCGAAATCTCCTCTCAGTCCGGGAGACTGTGCTGCC
GCCCGCGGTCAATCTTCACCTGACTGGGTCGCGAGTTTTTGTACCGACGGCAGTGTCCGCTCCTATTCCC
CTCCATTCTCCTAAGGAGTCGGGGCCGTCTTGAAGAGGGACTGTGGATTTTGTCGCTCACAGGGGTGCAA
CGACGATTGATCCCCCGCGTCCTACAGTTCTTCTCAGCCCACGGAGGGAATCACAAATCCCTTCTAGTGA
TTGGTACAGTCTGTCTAACCTCGTGCTCACCTAGTTGGCCTAATGAAAACTAGGGATGCCAAATAGACGG
GCAAACACGGTCAACTACTATCACTAGGAATTCTGCGAGGGCGGGCTAGAATATATTGGAGATGCAAGAC
GATCACTCGTTTGGATGGTCGTCTGAGGGCGATCAAGGGTAACTGTGTCTGCACGCACCCCCGGTCCAAC
GTCCCACCAAATGAGAGAGCCTACAGGGGAATCCTTTAGGAAATCTAATCTCTTCTCTAGGGAGCACTAT
TTTGCATCAAAAAATGGAGAGTGCCTCTCTAGAAGCGGGCAAGCGTACTATACGGGTTGAGTTCGTATCC
AAGAGGAAGTGTGTGTGCACGAGCCTATACGGTATCGGAATTGAAGGTACGATGAAACGCGTGACTGAAT
GATTTCCTGACCACTTTCATGTACACCCAACCTCGAGCGTTGCGACCACGAGGGAGACGGAGGGCGAGGG
ACTATATAGTAAAGGGGACCTCGGGTCTTCTCTCGTCTTGGATGTAGAAGGGCTGCTGTTGGCTAGCCGC
CAGTACGTCTCTCAGCTACTAACACCGGCTCCACCAACGATTTGGAAGGTTTATGGTTCCACGTGAGCTT
TTTTTCCACTAACACAGGGTACTTCCTATTACGCATCAGCACGTTGCTAAGCCAGCAAGCCCAGGACGTG
AAGTCTTCAACGACCCACCCTTCTTAAGCTGAGATAATCAGCTGATGAGCGCTGGTATGCGGGGTGGTGC
GCTTGTGCGTGCGCCTACGGAGGTGCATATGATTGAGATTGAGATGTTCAATTGAAATTTTCGGGTCATA
CTGCGGTTACACCTCCTAAACCTCGTGCTGTTATGGTTGTTCGGCTACACGGCTCCCGATGCTTCTACAT
CTGGGGTGGCGCAGATGTGCCCCCCAGCGCTCACTTGTGGGCGGCTGCGGATGCATGGGCGTGGTTACGA
GTATGTGGCTCTGCGGTAGGGCGGGTGCGGGCCTACGCTTAAATTTAGGGGTACCCACGGGAGACTATAA
TTCTCCTTCTAACCGGGCCTGCGTGGGTGGGCGCTTATCTAATAACGGGGAGGAGTGCTGGTAACGCTAT
GCTTTGTCCGGGAACAGTTCCCGACATAGTCATGCTGATCTTACCTACAGCTGTAAACATAATTGTACAG
TTATCATGCTATTGGCAAGGATCTCCCACTCCGGTTCCATATTCTGGAACGGTATCGGCGTGGCGGGAGG
CTGTACACCGTGGGTGGGAAATATACGGAAGTAGAAGAAAATAGATACGGTCCGAATGCGAAGTTGCTAA
GCTTCCATAATCACACACGGGGCCCGCCAACCTAACTGAAACGCGTTTAGATACTCGATAGTGATTGAAG
CGGGACGCAGGTATGGGCACGCATACTTATGAGGGTCGATCAAGCTGCCCACCCAACCATTTCGGAGAGT
GTGCGCAGCGCTXXGATCTCAGGGXXXXCTTCGCGTTCCGGGGCGCGAATCCCCCTGAGGGAGAGAGGGA
TGGAACGACCTCCTTCTATCTGACGGGCCTGTACGCCACCATGGCCCTTCAAACCTATCAAACTGTTACA
ACACACGCTCGCAGGCAGATGCAAGTACATGAAGGAGTAAAAAGGCTCGAGTGCCTCTACTGGAGAGTGC
CGTTACCCAAAAACGCAAGCAATCGGCTAGGGTCGAGTCGAACTACACACGTATGCAAAAGAGTTTGTTC
GCCGAACCGCAGCTATGTTACCGACTCCGTCGGCTGGAAAAGGCATTAGACTTTCAAACTCCTAGCATAT
GGAAGCTAGGTTTAACCCCGCACGGTGAAGTTCTGAATTGCGTTAAAACCATGGTTTCTAGAACAATGTT
GATCACGTACCCCAGAATGAACGAAGGAATTTCTAGGCAATTCCGAGCAAATGTATAAAACTACAGCTTA
AGGGTCCCATTAAATCCGGGGACTGTGGAAAGGATGCGGCTCGGGTTTCCACAGATGGAAACCTACAATA
ATAAGCGCGCGCGCAAGCGCGGTTCCCATTCTATTGGGGAGACTGTTGATACTCAGAAGGGTGCCTCGGA
TTACAGGCATACAATATCGCATCCGACTCCAACCTATAGACTGACAATACTCTGTCTCAAGTACGTGCCA
AAGGCGCCTATATTCTACCGGACCACACCCCTGCAGGCAGTGGAATATAGCAAGCCGTAAAGTGTTGGAA
ATATGCTTGCCCACGTTGGTCTGTTTCTACCATTTTGGCTCTCTCAGATTGAATTAGGTCACTATCGTAA
CCCTGATTCCGCATATTAAACTCAGGCCGAGCTTGACTACAATATCCCTAGAGTCAAGGTGCGCGCCTCA
AATTGGTCCCCCCTCGGCTGAACGCGGCAACTGTCGTCAAAAGTCGGGGGCGGCGTGTGCGATACTTTGG
TTGTTCAAGTCCGCCCCCGGGTAAATGAGTTCGGTGTTTCATGGGACTTTCTCCCTTTGCGC--------
----
